# Supplementary material for: Co-option and neofunctionalization of stomatal executors for defence against herbivores in Brassicales
Source: Nat Plants. 2025 Feb 24;11(3):483–504. doi: 10.1038/s41477-025-01921-1 (PMC11928322; doi:10.1038/s41477-025-01921-1)
Supplement: Supplementary file 3 — List of upregulated and downregulated genes in iFAMA at 8 h. [file 41477_2025_1921_MOESM3_ESM.xlsx]

## Sheet: UP_gene_list
ID (AGI)	Symbol	Full name
AT3G24140	FMA	basic helix-loop-helix (bHLH) DNA-binding superfamily protein
AT3G13310	AT3G13310	Chaperone DnaJ-domain superfamily protein
AT5G40590	AT5G40590	Cysteine/Histidine-rich C1 domain family protein
AT5G66690	UGT72E2	UDP-Glycosyltransferase superfamily protein
AT5G24090	CHIA	chitinase A
AT2G35980	YLS9	Late embryogenesis abundant (LEA) hydroxyproline-rich glycoprotein family
AT2G12646	AT2G12646	PLATZ transcription factor family protein
AT1G66400	CML23	calmodulin like 23
AT3G25290	AT3G25290	Auxin-responsive family protein
AT2G22470	AGP2	arabinogalactan protein 2
AT2G32990	GH9B8	glycosyl hydrolase 9B8
AT2G28790	AT2G28790	Pathogenesis-related thaumatin superfamily protein
AT3G63160	OEP6	outer envelope membrane protein
AT2G33790	AGP30	arabinogalactan protein 30
AT5G65160	TPR14	tetratricopeptide repeat (TPR)-containing protein
AT1G29270	AT1G29270	transcription factor bHLH35-like protein
AT1G21090	AT1G21090	Cupredoxin superfamily protein
AT5G55480	SVL1	SHV3-like 1
AT1G64185	AT1G64185	Lactoylglutathione lyase / glyoxalase I family protein
AT5G01640	PRA1.B5	prenylated RAB acceptor 1.B5
AT2G11810	MGDC	monogalactosyldiacylglycerol synthase type C
AT2G03360	AT2G03360	Glycosyltransferase family 61 protein
AT2G16570	ASE1	GLN phosphoribosyl pyrophosphate amidotransferase 1
AT2G29980	FAD3	fatty acid desaturase 3
AT4G32390	AT4G32390	Nucleotide-sugar transporter family protein
AT3G03250	UGP1	UDP-GLUCOSE PYROPHOSPHORYLASE 1
AT5G60670	AT5G60670	Ribosomal protein L11 family protein
AT3G05060	AT3G05060	NOP56-like pre RNA processing ribonucleoprotein
AT5G24020	MIND	septum site-determining protein (MIND)
AT5G56630	PFK7	phosphofructokinase 7
AT1G78040	AT1G78040	Pollen Ole e 1 allergen and extensin family protein
AT1G67360	AT1G67360	Rubber elongation factor protein (REF)
AT5G55730	FLA1	FASCICLIN-like arabinogalactan 1
AT1G26880	AT1G26880	Ribosomal protein L34e superfamily protein
AT1G19115	AT1G19115	hypothetical protein
AT1G70600	AT1G70600	Ribosomal protein L18e/L15 superfamily protein
AT5G45580	AT5G45580	Homeodomain-like superfamily protein
AT4G40090	AGP3	arabinogalactan protein 3
AT1G41830	SKS6	SKU5-similar 6
AT2G43590	AT2G43590	Chitinase family protein
AT2G36830	GAMMA-TIP	gamma tonoplast intrinsic protein
AT1G26240	AT1G26240	Proline-rich extensin-like family protein
AT4G25630	FIB2	fibrillarin 2
AT5G53830	AT5G53830	VQ motif-containing protein
AT2G19880	AT2G19880	Nucleotide-diphospho-sugar transferases superfamily protein
AT5G22440	AT5G22440	Ribosomal protein L1p/L10e family
AT1G60790	TBL2	trichome birefringence-like protein (DUF828)
AT1G10030	ERG28	ergosterol biosynthesis protein
AT1G05240	AT1G05240	Peroxidase superfamily protein
AT1G05250	AT1G05250	Peroxidase superfamily protein
AT2G44670	AT2G44670	senescence-associated family protein (DUF581)
AT5G22650	HD2B	histone deacetylase 2B
AT5G11740	AGP15	arabinogalactan protein 15
AT3G29360	UGD2	UDP-glucose 6-dehydrogenase family protein
AT4G02500	XT2	UDP-xylosyltransferase 2
AT1G03110	TRM82	Transducin/WD40 repeat-like superfamily protein
AT1G44800	SIAR1	nodulin MtN21 /EamA-like transporter family protein
AT1G31850	AT1G31850	S-adenosyl-L-methionine-dependent methyltransferases superfamily protein
AT4G00770	TRM9	DUF4378 domain protein
AT5G14040	PHT3;1	phosphate transporter 3;1
AT5G37990	AT5G37990	S-adenosyl-L-methionine-dependent methyltransferase superfamily protein
AT5G27770	AT5G27770	Ribosomal L22e protein family
AT4G18422	AT4G18422	transmembrane protein
AT2G35860	FLA16	FASCICLIN-like arabinogalactan protein 16 precursor
AT1G59730	TH7	thioredoxin H-type 7
AT1G73010	PS2	inorganic pyrophosphatase 1
AT3G23810	SAHH2	S-adenosyl-l-homocysteine (SAH) hydrolase 2
AT3G59540	AT3G59540	Ribosomal L38e protein family
AT1G14060	AT1G14060	GCK domain-containing protein
AT4G34490	CAP1	cyclase associated protein 1
AT4G27950	CRF4	cytokinin response factor 4
AT3G23830	GRP4	glycine-rich RNA-binding protein 4
AT1G66700	PXMT1	S-adenosyl-L-methionine-dependent methyltransferases superfamily protein
AT1G23720	AT1G23720	Proline-rich extensin-like family protein
AT2G33570	GALS1	glycosyltransferase family protein (DUF23)
AT1G74500	BS1	activation-tagged BRI1(brassinosteroid-insensitive 1)-suppressor 1
AT5G15490	UGD3	UDP-glucose 6-dehydrogenase family protein
AT4G01480	PPa5	pyrophosphorylase 5
AT5G22740	CSLA02	cellulose synthase-like A02
AT1G60390	PG1	polygalacturonase 1
AT1G53470	MSL4	mechanosensitive channel of small conductance-like 4
AT5G06265	AT5G06265	hyaluronan mediated motility receptor-like protein
AT3G52930	FBA8	Aldolase superfamily protein
AT3G07080	AT3G07080	EamA-like transporter family
AT5G07030	AT5G07030	Eukaryotic aspartyl protease family protein
AT3G58010	PGL34	plastoglobulin 34kD
AT3G57600	AT3G57600	Integrase-type DNA-binding superfamily protein
AT1G48400	AT1G48400	F-box/RNI-like/FBD-like domains-containing protein
AT3G05490	RALFL22	ralf-like 22
AT3G13520	AGP12	arabinogalactan protein 12
AT2G37690	AT2G37690	phosphoribosylaminoimidazole carboxylase, putative / AIR carboxylase
AT3G62110	AT3G62110	Pectin lyase-like superfamily protein
AT1G70280	AT1G70280	NHL domain-containing protein
AT2G38360	PRA1.B4	prenylated RAB acceptor 1.B4
AT5G10020	AT5G10020	Leucine-rich receptor-like protein kinase family protein
AT3G49010	BBC1	breast basic conserved 1
AT1G49410	TOM6	translocase of the outer mitochondrial membrane 6
AT2G32380	AT2G32380	Transmembrane protein 97, Putative
AT2G25210	AT2G25210	Ribosomal protein L39 family protein
AT1G14600	AT1G14600	Homeodomain-like superfamily protein
AT3G13230	AT3G13230	RNA-binding KH domain-containing protein
AT2G15000	AT2G15000	caspase-6 protein
AT5G51570	AT5G51570	SPFH/Band 7/PHB domain-containing membrane-associated protein family
AT1G36640	AT1G36640	transmembrane protein
AT1G20450	ERD10	Dehydrin family protein
AT3G05890	RCI2B	Low temperature and salt responsive protein family
AT3G13940	AT3G13940	DNA binding / DNA-directed RNA polymerase
AT4G15770	AT4G15770	RNA binding protein
AT4G26670	AT4G26670	Mitochondrial import inner membrane translocase subunit Tim17/Tim22/Tim23 family protein
AT5G07180	ERL2	ERECTA-like 2
AT3G21540	AT3G21540	transducin family protein / WD-40 repeat family protein
AT4G38620	MYB4	myb domain protein 4
AT5G06630	AT5G06630	proline-rich extensin-like family protein
AT4G30660	AT4G30660	Low temperature and salt responsive protein family
AT4G26690	SHV3	PLC-like phosphodiesterase family protein
AT4G02270	RHS13	root hair specific 13
AT4G02360	AT4G02360	transmembrane protein, putative (Protein of unknown function, DUF538)
AT2G30750	CYP71A12	cytochrome P450 family 71 polypeptide
AT2G37990	AT2G37990	ribosome biogenesis regulatory protein (RRS1) family protein
AT1G56110	NOP56	NOP56-like pre RNA processing ribonucleoprotein
AT3G01390	VMA10	vacuolar membrane ATPase 10
AT4G00310	EDA8	Putative membrane lipoprotein
AT4G35320	AT4G35320	hypothetical protein
AT1G65690	AT1G65690	Late embryogenesis abundant (LEA) hydroxyproline-rich glycoprotein family
AT2G44520	COX10	cytochrome c oxidase 10
AT4G16720	AT4G16720	Ribosomal protein L23/L15e family protein
AT4G04910	NSF	AAA-type ATPase family protein
AT3G23820	GAE6	UDP-D-glucuronate 4-epimerase 6
AT3G15010	AT3G15010	RNA-binding (RRM/RBD/RNP motifs) family protein
AT3G16050	PDX1.2	pyridoxine biosynthesis 1.2
AT3G02030	AT3G02030	transferase
AT4G39050	AT4G39050	Kinesin motor family protein
AT1G18980	AT1G18980	RmlC-like cupins superfamily protein
AT3G12860	AT3G12860	NOP56-like pre RNA processing ribonucleoprotein
AT2G29540	RPC14	RNApolymerase 14 kDa subunit
AT3G02350	GAUT9	galacturonosyltransferase 9
AT2G39920	AT2G39920	HAD superfamily, subfamily IIIB acid phosphatase
AT3G15300	AT3G15300	VQ motif-containing protein
AT1G23980	AT1G23980	RING/U-box superfamily protein
AT3G16780	AT3G16780	Ribosomal protein L19e family protein
AT5G46290	KASI	3-ketoacyl-acyl carrier protein synthase I
AT2G36026	AT2G36026	Ovate family protein
AT5G20790	AT5G20790	transmembrane protein
AT3G22230	AT3G22230	Ribosomal L27e protein family
AT5G60980	AT5G60980	Nuclear transport factor 2 (NTF2) family protein with RNA binding (RRM-RBD-RNP motifs) domain-containing protein
AT5G09510	AT5G09510	Ribosomal protein S19 family protein
AT3G28200	AT3G28200	Peroxidase superfamily protein
AT2G40475	ASG8	hypothetical protein
AT5G23860	TUB8	tubulin beta 8
AT2G39020	AT2G39020	Acyl-CoA N-acyltransferases (NAT) superfamily protein
AT5G20410	MGD2	monogalactosyldiacylglycerol synthase 2
AT4G26010	AT4G26010	Peroxidase superfamily protein
AT5G09810	ACT7	actin 7
AT1G75560	AT1G75560	zinc knuckle (CCHC-type) family protein
AT5G15650	RGP2	reversibly glycosylated polypeptide 2
AT2G33847	AT2G33847	hypothetical protein
AT1G61930	AT1G61930	senescence regulator (Protein of unknown function, DUF584)
AT3G03680	AT3G03680	C2 calcium/lipid-binding plant phosphoribosyltransferase family protein
AT2G47110	UBQ6	ubiquitin 6
AT2G01200	IAA32	indole-3-acetic acid inducible 32
AT3G51680	SDR2	NAD(P)-binding Rossmann-fold superfamily protein

## Sheet: UP_transcripts_original_data
ID (transcripts)	Annotation	logFC	FDR
AT3G24140.1	basic helix-loop-helix (bHLH) DNA-binding superfamily protein	2.18	1.68e-11
AT3G13310.1	Chaperone DnaJ-domain superfamily protein	1.22	2.21e-11
AT5G40590.1	Cysteine/Histidine-rich C1 domain family protein	1.29	2.91e-05
AT5G66690.1	UDP-Glycosyltransferase superfamily protein	0.97	3.82e-05
AT5G24090.1	chitinase A	1.03	0.00026
AT2G35980.1	Late embryogenesis abundant (LEA) hydroxyproline-rich glycoprotein family	2.51	0.00036
AT2G12646.1	PLATZ transcription factor family protein	1.11	0.00065
AT1G66400.1	calmodulin like 23	0.64	0.00067
AT3G25290.2	Auxin-responsive family protein	0.79	0.00088
AT2G22470.1	arabinogalactan protein 2	0.92	0.0009
AT2G32990.1	glycosyl hydrolase 9B8	0.95	0.001
AT2G28790.1	Pathogenesis-related thaumatin superfamily protein	0.52	0.0015
AT3G63160.1	unknown protein	0.72	0.0016
AT3G25290.1	Auxin-responsive family protein	0.69	0.0017
AT2G33790.1	arabinogalactan protein 30	1.04	0.0017
AT5G65160.1	tetratricopeptide repeat (TPR)-containing protein	1.39	0.0024
AT1G29270.1	unknown protein	1.47	0.0025
AT1G21090.1	Cupredoxin superfamily protein	0.72	0.0027
AT5G55480.1	SHV3-like 1	0.63	0.0031
AT1G64185.1	Lactoylglutathione lyase / glyoxalase I family protein	1.29	0.0032
AT5G01640.1	prenylated RAB acceptor 1.B5	1.85	0.0032
AT2G11810.1	monogalactosyldiacylglycerol synthase type C	1.65	0.0032
AT2G03360.1	Glycosyltransferase family 61 protein	2.46	0.0032
AT2G16570.1	GLN phosphoribosyl pyrophosphate amidotransferase 1	0.93	0.0035
AT2G29980.1	fatty acid desaturase 3	0.53	0.0037
AT4G32390.1	Nucleotide-sugar transporter family protein	0.5	0.0037
AT2G29980.2	fatty acid desaturase 3	0.53	0.0038
AT2G11810.2	monogalactosyldiacylglycerol synthase type C	1.88	0.004
AT3G03250.1	UDP-GLUCOSE PYROPHOSPHORYLASE 1	0.49	0.0041
AT5G60670.1	Ribosomal protein L11 family protein	0.53	0.0041
AT3G05060.1	NOP56-like pre RNA processing ribonucleoprotein	0.45	0.0044
AT5G24020.1	septum site-determining protein (MIND)	0.46	0.0045
AT5G56630.1	phosphofructokinase 7	0.66	0.0047
AT1G78040.2	Pollen Ole e 1 allergen and extensin family protein	0.39	0.0047
AT1G78040.1	Pollen Ole e 1 allergen and extensin family protein	0.39	0.0048
AT1G67360.1	Rubber elongation factor protein (REF)	0.72	0.0048
AT1G67360.2	Rubber elongation factor protein (REF)	0.72	0.005
AT2G03360.2	Glycosyltransferase family 61 protein	2.19	0.0062
AT5G55730.1	FASCICLIN-like arabinogalactan 1	0.58	0.0062
AT1G26880.2	Ribosomal protein L34e superfamily protein	0.47	0.0064
AT1G19115.1	unknown protein	4.99	0.007
AT1G70600.1	Ribosomal protein L18e/L15 superfamily protein	0.4	0.0087
AT5G45580.1	Homeodomain-like superfamily protein	1.16	0.0087
AT4G40090.1	arabinogalactan protein 3	0.8	0.0089
AT1G41830.1	SKU5-similar 6	0.55	0.009
AT2G43590.1	Chitinase family protein	1.43	0.0097
AT2G36830.1	gamma tonoplast intrinsic protein	0.48	0.01
AT1G26240.1	Proline-rich extensin-like family protein	2.29	0.01
AT4G25630.1	fibrillarin 2	0.59	0.011
AT5G53830.1	VQ motif-containing protein	0.89	0.011
AT2G19880.2	Nucleotide-diphospho-sugar transferases superfamily protein	0.54	0.011
AT5G22440.2	Ribosomal protein L1p/L10e family	0.51	0.011
AT1G60790.1	Plant protein of unknown function (DUF828)	0.95	0.011
AT1G10030.1	homolog of yeast ergosterol28	0.56	0.011
AT1G05240.1	Peroxidase superfamily protein	0.77	0.012
AT1G05250.1	Peroxidase superfamily protein	0.77	0.012
AT5G22440.1	Ribosomal protein L1p/L10e family	0.5	0.012
AT2G44670.1	Protein of unknown function (DUF581)	0.39	0.012
AT5G22650.1	histone deacetylase 2B	0.41	0.012
AT5G11740.1	arabinogalactan protein 15	0.55	0.012
AT5G55730.2	FASCICLIN-like arabinogalactan 1	0.57	0.012
AT5G22650.2	histone deacetylase 2B	0.41	0.012
AT3G29360.1	UDP-glucose 6-dehydrogenase family protein	0.43	0.012
AT3G29360.2	UDP-glucose 6-dehydrogenase family protein	0.43	0.012
AT4G02500.1	UDP-xylosyltransferase 2	0.42	0.012
AT1G03110.1	Transducin/WD40 repeat-like superfamily protein	0.76	0.012
AT2G19880.1	Nucleotide-diphospho-sugar transferases superfamily protein	0.51	0.012
AT1G44800.1	nodulin MtN21 /EamA-like transporter family protein	0.71	0.013
AT1G31850.2	S-adenosyl-L-methionine-dependent methyltransferases superfamily protein	0.7	0.013
AT4G00770.1	unknown protein	1.7	0.014
AT1G26880.1	Ribosomal protein L34e superfamily protein	0.43	0.014
AT5G14040.1	phosphate transporter 3;1	0.42	0.014
AT5G37990.1	S-adenosyl-L-methionine-dependent methyltransferases superfamily protein	1.87	0.014
AT5G27770.1	Ribosomal L22e protein family	0.44	0.015
AT4G18422.1	unknown protein	1.53	0.015
AT2G35860.1	FASCICLIN-like arabinogalactan protein 16 precursor	0.61	0.015
AT1G59730.1	thioredoxin H-type 7	1.03	0.015
AT1G73010.1	phosphate starvation-induced gene 2	1.18	0.016
AT3G23810.1	S-adenosyl-l-homocysteine (SAH) hydrolase 2	0.52	0.016
AT3G59540.1	Ribosomal L38e protein family	0.46	0.017
AT1G14060.1	GCK domain-containing protein	0.46	0.017
AT4G34490.1	cyclase associated protein 1	0.34	0.018
AT4G27950.1	cytokinin response factor 4	0.84	0.018
AT3G23830.1	glycine-rich RNA-binding protein 4	0.37	0.019
AT1G66700.1	S-adenosyl-L-methionine-dependent methyltransferases superfamily protein	2.96	0.02
AT1G23720.1	Proline-rich extensin-like family protein	0.76	0.02
AT2G33570.1	Domain of unknown function (DUF23)	0.65	0.02
AT1G74500.1	activation-tagged BRI1(brassinosteroid-insensitive 1)-suppressor 1	0.83	0.021
AT5G15490.1	UDP-glucose 6-dehydrogenase family protein	0.52	0.021
AT4G01480.1	pyrophosphorylase 5	0.55	0.022
AT3G23830.2	glycine-rich RNA-binding protein 4	0.36	0.022
AT5G22740.1	cellulose synthase-like A02	0.48	0.022
AT1G60390.1	polygalacturonase 1	0.73	0.022
AT1G53470.1	mechanosensitive channel of small conductance-like 4	1.32	0.023
AT5G06265.2	hyaluronan mediated motility receptor-related	0.59	0.023
AT3G52930.1	Aldolase superfamily protein	0.45	0.024
AT3G07080.1	EamA-like transporter family	0.76	0.024
AT5G07030.1	Eukaryotic aspartyl protease family protein	0.57	0.025
AT3G58010.1	plastoglobulin 34kD	0.58	0.025
AT3G57600.1	Integrase-type DNA-binding superfamily protein	1.87	0.025
AT1G48400.1	F-box/RNI-like/FBD-like domains-containing protein	7.12	0.025
AT3G05490.1	ralf-like 22	0.45	0.025
AT1G66700.3	S-adenosyl-L-methionine-dependent methyltransferases superfamily protein	2.75	0.026
AT3G13520.1	arabinogalactan protein 12	0.47	0.027
AT2G37690.1	phosphoribosylaminoimidazole carboxylase, putative / AIR carboxylase, putative	0.54	0.027
AT3G62110.1	Pectin lyase-like superfamily protein	0.44	0.027
AT1G70280.1	NHL domain-containing protein	0.47	0.027
AT1G70280.2	NHL domain-containing protein	0.47	0.027
AT2G38360.1	prenylated RAB acceptor 1.B4	0.43	0.027
AT5G10020.2	Leucine-rich receptor-like protein kinase family protein	0.47	0.028
AT3G49010.5	breast basic conserved 1	0.36	0.028
AT1G49410.1	translocase of the outer mitochondrial membrane 6	0.37	0.03
AT5G10020.1	Leucine-rich receptor-like protein kinase family protein	0.47	0.03
AT2G32380.1	Transmembrane protein 97, predicted	0.49	0.03
AT2G25210.1	Ribosomal protein L39 family protein	0.38	0.03
AT1G14600.1	Homeodomain-like superfamily protein	0.67	0.03
AT3G13230.1	RNA-binding KH domain-containing protein	0.48	0.03
AT2G15000.4	unknown protein	0.44	0.03
AT5G51570.1	SPFH/Band 7/PHB domain-containing membrane-associated protein family	0.4	0.03
AT1G36640.1	unknown protein	0.89	0.031
AT1G20450.2	Dehydrin family protein	0.46	0.031
AT3G05890.1	Low temperature and salt responsive protein family	0.66	0.031
AT3G13940.1	DNA binding;DNA-directed RNA polymerases	0.57	0.032
AT4G15770.1	RNA binding	0.42	0.032
AT4G26670.1	Mitochondrial import inner membrane translocase subunit Tim17/Tim22/Tim23 family protein	0.46	0.032
AT5G07180.1	ERECTA-like 2	0.58	0.032
AT3G21540.1	transducin family protein / WD-40 repeat family protein	0.48	0.032
AT4G38620.1	myb domain protein 4	0.45	0.032
AT5G06630.1	proline-rich extensin-like family protein	0.75	0.034
AT4G30660.1	Low temperature and salt responsive protein family	0.45	0.034
AT4G26690.1	PLC-like phosphodiesterase family protein	0.5	0.034
AT4G02270.1	root hair specific 13	0.69	0.035
AT1G31850.3	S-adenosyl-L-methionine-dependent methyltransferases superfamily protein	0.65	0.036
AT4G02360.1	Protein of unknown function, DUF538	1.28	0.036
AT1G20450.1	Dehydrin family protein	0.46	0.036
AT2G30750.1	cytochrome P450, family 71, subfamily A, polypeptide 12	1.48	0.036
AT2G37990.1	ribosome biogenesis regulatory protein (RRS1) family protein	0.39	0.036
AT1G56110.1	homolog of nucleolar protein NOP56	0.4	0.037
AT3G01390.2	vacuolar membrane ATPase 10	0.33	0.037
AT4G00310.2	Putative membrane lipoprotein	0.44	0.038
AT4G35320.1	unknown protein	0.55	0.038
AT1G65690.1	Late embryogenesis abundant (LEA) hydroxyproline-rich glycoprotein family	0.74	0.039
AT2G44520.1	cytochrome c oxidase 10	0.42	0.039
AT4G16720.1	Ribosomal protein L23/L15e family protein	0.38	0.039
AT4G04910.1	AAA-type ATPase family protein	0.37	0.039
AT3G23820.1	UDP-D-glucuronate 4-epimerase 6	0.38	0.04
AT3G15010.2	RNA-binding (RRM/RBD/RNP motifs) family protein	0.55	0.04
AT3G16050.1	pyridoxine biosynthesis 1.2	0.46	0.04
AT3G02030.1	transferases, transferring acyl groups other than amino-acyl groups;acyltransferases	0.49	0.041
AT4G39050.1	Kinesin motor family protein	0.32	0.041
AT1G31850.1	S-adenosyl-L-methionine-dependent methyltransferases superfamily protein	0.64	0.041
AT1G18980.1	RmlC-like cupins superfamily protein	0.91	0.041
AT3G01390.1	vacuolar membrane ATPase 10	0.32	0.042
AT3G12860.1	NOP56-like pre RNA processing ribonucleoprotein	0.42	0.042
AT2G29540.2	RNApolymerase 14 kDa subunit	0.5	0.043
AT3G02350.1	galacturonosyltransferase 9	0.31	0.043
AT3G15010.1	RNA-binding (RRM/RBD/RNP motifs) family protein	0.53	0.043
AT2G39920.1	HAD superfamily, subfamily IIIB acid phosphatase	1.05	0.044
AT2G39920.3	HAD superfamily, subfamily IIIB acid phosphatase	1.05	0.044
AT3G15300.1	VQ motif-containing protein	0.94	0.044
AT1G23980.1	RING/U-box superfamily protein	0.52	0.044
AT2G15000.1	unknown protein	0.42	0.044
AT3G16780.1	Ribosomal protein L19e family protein	0.43	0.045
AT5G46290.3	3-ketoacyl-acyl carrier protein synthase I	0.31	0.045
AT2G36026.1	Ovate family protein	1.55	0.046
AT5G20790.1	unknown protein	0.73	0.046
AT3G22230.1	Ribosomal L27e protein family	0.37	0.046
AT5G60980.2	Nuclear transport factor 2 (NTF2) family protein with RNA binding (RRM-RBD-RNP motifs) domain	0.39	0.046
AT5G46290.2	3-ketoacyl-acyl carrier protein synthase I	0.31	0.047
AT2G15000.3	unknown protein	0.42	0.047
AT5G09510.1	Ribosomal protein S19 family protein	0.37	0.047
AT3G28200.1	Peroxidase superfamily protein	0.32	0.047
AT2G40475.1	unknown protein	0.53	0.047
AT5G23860.1	tubulin beta 8	0.4	0.047
AT5G60980.1	Nuclear transport factor 2 (NTF2) family protein with RNA binding (RRM-RBD-RNP motifs) domain	0.39	0.047
AT5G46290.1	3-ketoacyl-acyl carrier protein synthase I	0.31	0.047
AT2G39020.1	Acyl-CoA N-acyltransferases (NAT) superfamily protein	0.39	0.047
AT5G20410.1	monogalactosyldiacylglycerol synthase 2	0.97	0.048
AT4G26010.1	Peroxidase superfamily protein	0.73	0.048
AT5G09810.1	actin 7	0.31	0.048
AT5G09510.2	Ribosomal protein S19 family protein	0.37	0.048
AT1G75560.1	zinc knuckle (CCHC-type) family protein	0.37	0.048
AT5G15650.1	reversibly glycosylated polypeptide 2	0.46	0.048
AT2G33847.2	unknown protein	1.1	0.048
AT4G30660.2	Low temperature and salt responsive protein family	0.44	0.048
AT1G61930.1	Protein of unknown function, DUF584	0.98	0.048
AT3G03680.1	C2 calcium/lipid-binding plant phosphoribosyltransferase family protein	0.44	0.048
AT2G47110.1	ubiquitin 6	0.35	0.049
AT2G01200.1	indole-3-acetic acid inducible 32	3.31	0.049
AT3G51680.1	NAD(P)-binding Rossmann-fold superfamily protein	2.54	0.049

## Sheet: DOWN_gene_list
ID (AGI)	Symbol	Full name
AT4G37370	CYP81D8	cytochrome P450, family 81, subfamily D, polypeptide 8
AT2G26560	PLA2A	phospholipase A 2A
AT3G15356	AT3G15356	Legume lectin family protein
AT3G14660	CYP72A13	cytochrome P450, family 72, subfamily A, polypeptide 13
AT1G05675	AT1G05675	UDP-Glycosyltransferase superfamily protein
AT1G55920	SERAT2;1	serine acetyltransferase 2;1
AT2G30140	UGT87A2	UDP-Glycosyltransferase superfamily protein
AT2G20720	AT2G20720	Pentatricopeptide repeat (PPR) superfamily protein
AT4G08555	AT4G08555	hypothetical protein
AT2G45220	AT2G45220	Plant invertase/pectin methylesterase inhibitor superfamily
AT5G01740	AT5G01740	Nuclear transport factor 2 (NTF2) family protein
AT1G14960	AT1G14960	Polyketide cyclase/dehydrase and lipid transport superfamily protein
AT3G61430	PIP1A	plasma membrane intrinsic protein 1A
AT4G02380	SAG21	senescence-associated gene 21
AT4G34710	ADC2	arginine decarboxylase 2
AT4G15260	AT4G15260	UDP-Glycosyltransferase superfamily protein
AT5G24640	AT5G24640	hypothetical protein
AT3G22370	AOX1A	alternative oxidase 1A
AT2G18193	AT2G18193	P-loop containing nucleoside triphosphate hydrolases superfamily protein
AT4G35180	LHT7	LYS/HIS transporter 7
AT4G10860	AT4G10860	hypothetical protein
AT5G66650	AT5G66650	calcium uniporter (DUF607)
AT4G18290	KAT2	potassium channel KAT1-like protein
AT1G19960	AT1G19960	transcription factor
AT1G73120	AT1G73120	F-box/RNI superfamily protein
AT3G25190	AT3G25190	Vacuolar iron transporter (VIT) family protein
AT5G39050	PMAT1	HXXXD-type acyl-transferase family protein
AT1G63800	UBC5	ubiquitin-conjugating enzyme 5
AT4G18205	AT4G18205	Nucleotide-sugar transporter family protein
AT5G42530	AT5G42530	hypothetical protein
AT1G52120	AT1G52120	Mannose-binding lectin superfamily protein
AT3G55620	eIF6A	Translation initiation factor IF6
AT4G15530	PPDK	pyruvate orthophosphate dikinase
AT3G13080	ABCC3	multidrug resistance-associated protein 3
AT3G21080	AT3G21080	ABC transporter-like protein
AT4G15760	MO1	monooxygenase 1
AT5G47560	TDT	tonoplast dicarboxylate transporter
AT4G08470	MEKK3	MAPK/ERK kinase kinase 3
AT4G33050	EDA39	calmodulin-binding family protein
AT1G60095	AT1G60095	Mannose-binding lectin superfamily protein
AT1G03660	AT1G03660	Ankyrin-repeat containing protein
AT5G62480	GSTU9	glutathione S-transferase tau 9
AT2G26695	AT2G26695	Ran BP2/NZF zinc finger-like superfamily protein
AT1G76680	OPR1	12-oxophytodienoate reductase 1
AT2G31380	STH	salt tolerance homologue
AT3G17800	AT3G17800	alanine-tRNA ligase, putative (DUF760)
AT5G17380	AT5G17380	Thiamine pyrophosphate dependent pyruvate decarboxylase family protein
AT1G23710	AT1G23710	hypothetical protein (DUF1645)
AT5G65110	ACX2	acyl-CoA oxidase 2
AT5G42830	AT5G42830	HXXXD-type acyl-transferase family protein
AT5G44930	ARAD2	Exostosin family protein
AT2G32020	AT2G32020	Acyl-CoA N-acyltransferases (NAT) superfamily protein
AT3G06380	TLP9	tubby-like protein 9
AT1G55850	CSLE1	cellulose synthase like E1
AT3G29240	AT3G29240	PPR containing protein (DUF179)
AT5G15850	COL1	CONSTANS-like 1
AT4G01870	AT4G01870	tolB protein-like protein
AT4G18010	IP5PII	myo-inositol polyphosphate 5-phosphatase 2
AT1G15630	AT1G15630	transmembrane protein
AT5G03360	AT5G03360	cysteine/histidine-rich C1 domain protein
AT2G41100	TCH3	Calcium-binding EF hand family protein
AT2G03760	SOT12	sulfotransferase 12
AT1G03850	GRXS13	Glutaredoxin family protein
AT3G11340	UGT76B1	UDP-Glycosyltransferase superfamily protein
AT2G14661	AT2G14661
AT1G10170	NFXL1	NF-X-like 1
AT2G41700	ABCA1	ATP-binding cassette A1
AT4G30190	HA2	H[+]-ATPase 2
AT2G25510	AT2G25510	transmembrane protein
AT4G02410	AT4G02410	Concanavalin A-like lectin protein kinase family protein
AT3G16530	AT3G16530	Legume lectin family protein
AT2G43820	UGT74F2	UDP-glucosyltransferase 74F2
AT4G16563	AT4G16563	Eukaryotic aspartyl protease family protein
AT4G19750	AT4G19750	Glycosyl hydrolase family protein with chitinase insertion domain-containing protein
AT1G58300	HO4	heme oxygenase 4
AT1G65970	TPX2	thioredoxin-dependent peroxidase 2
AT2G32150	AT2G32150	Haloacid dehalogenase-like hydrolase (HAD) superfamily protein
AT5G01990	AT5G01990	Auxin efflux carrier family protein
AT4G10080	AT4G10080	transmembrane protein
AT2G04040	DTX1	MATE efflux family protein
AT5G44070	CAD1	phytochelatin synthase 1 (PCS1)
AT3G10740	ASD1	alpha-L-arabinofuranosidase 1
AT2G31370	AT2G31370	Basic-leucine zipper (bZIP) transcription factor family protein
AT3G48310	CYP71A22	cytochrome P450, family 71, subfamily A, polypeptide 22
AT1G76520	AT1G76520	Auxin efflux carrier family protein
AT1G78140	AT1G78140	S-adenosyl-L-methionine-dependent methyltransferases superfamily protein
AT2G36790	UGT73C6	UDP-glucosyl transferase 73C6
AT5G13640	PDAT	phospholipid:diacylglycerol acyltransferase
AT1G32230	RCD1	WWE protein-protein interaction domain protein family
AT5G20230	BCB	blue-copper-binding protein
AT1G07040	AT1G07040	plant/protein
AT2G26530	AR781	AR781, pheromone receptor-like protein (DUF1645)
AT5G09720	AT5G09720	Magnesium transporter CorA-like family protein
AT3G53780	RBL4	RHOMBOID-like protein 4
AT5G51070	ERD1	Clp ATPase
AT5G17860	CAX7	calcium exchanger 7
AT3G30775	ERD5	Methylenetetrahydrofolate reductase family protein
AT4G37360	CYP81D2	cytochrome P450, family 81, subfamily D, polypeptide 2
AT5G47040	LON2	lon protease 2
ATMG01220	ATMG01220	ORF113
AT3G56400	WRKY70	WRKY DNA-binding protein 70
AT1G66180	AT1G66180	Eukaryotic aspartyl protease family protein
AT2G04070	AT2G04070	MATE efflux family protein
AT2G46500	PI4K GAMMA 4	phosphoinositide 4-kinase gamma 4
AT4G16680	AT4G16680	P-loop containing nucleoside triphosphate hydrolases superfamily protein
AT3G51250	AT3G51250	Senescence/dehydration-associated protein-like protein
AT1G05430	AT1G05430	hypothetical protein
AT2G40750	WRKY54	WRKY DNA-binding protein 54
AT2G36800	DOGT1	don-glucosyltransferase 1
AT5G63760	ARI15	RING/U-box superfamily protein
AT1G73920	AT1G73920	alpha/beta-Hydrolases superfamily protein
AT3G22200	POP2	Pyridoxal phosphate (PLP)-dependent transferases superfamily protein
AT1G33110	AT1G33110	MATE efflux family protein
AT4G30270	XTH24	xyloglucan endotransglucosylase/hydrolase 24
AT4G10970	AT4G10970	ribosome maturation factor
AT3G02770	AT3G02770	Ribonuclease E inhibitor RraA/Dimethylmenaquinone methyltransferase
AT3G62150	ABCB21	P-glycoprotein 21
AT4G30960	SIP3	SOS3-interacting protein 3
AT4G13310	CYP71A20	cytochrome P450, family 71, subfamily A, polypeptide 20
AT5G65210	TGA1	bZIP transcription factor family protein
AT5G60060	AT5G60060	F-box SKIP23-like protein (DUF295)
AT1G27385	AT1G27385	phosphoribosylformylglycinamidine synthase
AT5G14740	CA2	carbonic anhydrase 2
AT4G40010	SNRK2.7	SNF1-related protein kinase 2.7
AT1G79880	La2	RNA recognition motif (RRM)-containing protein
AT3G62450	AT3G62450	DNA mismatch repair protein
AT1G21760	FBP7	F-box protein 7
AT2G45170	ATG8E	AUTOPHAGY 8E
AT5G45110	NPR3	NPR1-like protein 3
AT1G05680	UGT74E2	Uridine diphosphate glycosyltransferase 74E2
AT5G44920	AT5G44920	Toll-Interleukin-Resistance (TIR) domain family protein
AT3G20340	AT3G20340	protein expression protein
AT3G56310	AT3G56310	Melibiase family protein
AT4G16990	RLM3	disease resistance protein (TIR-NBS class)
AT5G47550	AT5G47550	Cystatin/monellin superfamily protein
AT2G18190	AT2G18190	P-loop containing nucleoside triphosphate hydrolases superfamily protein
AT1G72910	AT1G72910	Toll-Interleukin-Resistance (TIR) domain-containing protein
AT1G73650	AT1G73650	3-oxo-5-alpha-steroid 4-dehydrogenase (DUF1295)
AT1G22380	UGT85A3	UDP-glucosyl transferase 85A3
AT5G14730	AT5G14730	hypothetical protein
AT3G48320	CYP71A21	cytochrome P450, family 71, subfamily A, polypeptide 21
AT4G01700	AT4G01700	Chitinase family protein
AT4G25200	HSP23.6-MITO	mitochondrion-localized small heat shock protein 23.6
AT3G03380	DEG7	DegP protease 7
AT4G08870	ARGAH2	Arginase/deacetylase superfamily protein
AT4G19370	AT4G19370	chitin synthase, putative (DUF1218)
AT3G06780	AT3G06780	glycine-rich protein
AT4G08920	CRY1	cryptochrome 1
AT3G28510	AT3G28510	P-loop containing nucleoside triphosphate hydrolases superfamily protein
AT3G09220	LAC7	laccase 7
AT1G66590	COX19-1	cytochrome c oxidase 19-1
AT3G51730	AT3G51730	saposin B domain-containing protein
AT1G77760	NIA1	nitrate reductase 1
AT4G21500	AT4G21500	transmembrane protein
AT5G02480	AT5G02480	HSP20-like chaperones superfamily protein
AT5G12890	AT5G12890	UDP-Glycosyltransferase superfamily protein
AT1G49050	AT1G49050	Eukaryotic aspartyl protease family protein
AT1G80550	AT1G80550	Pentatricopeptide repeat (PPR) superfamily protein
AT3G21230	4CL5	4-coumarate:CoA ligase 5
AT4G13530	AT4G13530	transmembrane protein
AT2G41730	AT2G41730	calcium-binding site protein
AT3G04210	AT3G04210	Disease resistance protein (TIR-NBS class)
AT3G45730	AT3G45730	hypothetical protein
AT4G35770	SEN1	Rhodanese/Cell cycle control phosphatase superfamily protein
AT5G58350	WNK4	with no lysine (K) kinase 4
AT3G14690	CYP72A15	cytochrome P450, family 72, subfamily A, polypeptide 15
AT5G66670	AT5G66670	pectinesterase, putative (DUF677)
AT4G16000	AT4G16000	hypothetical protein
AT3G63380	AT3G63380	ATPase E1-E2 type family protein / haloacid dehalogenase-like hydrolase family protein
AT5G07440	GDH2	glutamate dehydrogenase 2
AT4G18250	AT4G18250	receptor Serine/Threonine kinase-like protein
AT4G15420	AT4G15420	Ubiquitin fusion degradation UFD1 family protein
AT4G21680	NRT1.8	NITRATE TRANSPORTER 1.8
AT2G04050	AT2G04050	MATE efflux family protein
AT3G25882	NIMIN-2	NIM1-interacting 2
AT1G49470	AT1G49470	transmembrane epididymal protein (DUF716)
AT1G40089	AT1G40089
AT1G20350	TIM17-1	translocase inner membrane subunit 17-1
AT1G80780	AT1G80780	Polynucleotidyl transferase, ribonuclease H-like superfamily protein
AT3G51040	RTH	RTE1-homolog
AT5G67420	LBD37	LOB domain-containing protein 37
AT2G41380	AT2G41380	S-adenosyl-L-methionine-dependent methyltransferases superfamily protein
AT5G27380	GSH2	glutathione synthetase 2
AT5G61930	APO3	APO RNA-binding protein (DUF794)
AT5G23460	AT5G23460	hypothetical protein
AT5G24530	DMR6	2-oxoglutarate (2OG) and Fe(II)-dependent oxygenase superfamily protein
AT2G37760	AKR4C8	NAD(P)-linked oxidoreductase superfamily protein
AT1G37130	NIA2	nitrate reductase 2
AT5G24120	SIGE	sigma factor E
AT2G36950	AT2G36950	Heavy metal transport/detoxification superfamily protein
AT1G22930	AT1G22930	T-complex protein 11
AT1G50200	ALATS	Alanyl-tRNA synthetase
AT2G43910	HOL1	HARMLESS TO OZONE LAYER 1
AT5G06860	PGIP1	polygalacturonase inhibiting protein 1
AT3G51890	AT3G51890	Clathrin light chain protein
AT5G53970	TAT7	Tyrosine transaminase family protein
AT4G33740	AT4G33740	myb-like protein X
AT4G22920	NYE1	non-yellowing 1
AT1G22610	AT1G22610	C2 calcium/lipid-binding plant phosphoribosyltransferase family protein
AT3G11773	AT3G11773	Thioredoxin superfamily protein
AT1G78110	AT1G78110	nucleolar GTP-binding protein
AT3G23510	AT3G23510	Cyclopropane-fatty-acyl-phospholipid synthase
AT4G34131	UGT73B3	UDP-glucosyl transferase 73B3
AT2G01530	MLP329	MLP-like protein 329
AT4G21810	DER2.1	DERLIN-2.1
AT2G28110	FRA8	Exostosin family protein
AT5G07100	WRKY26	WRKY DNA-binding protein 26
AT3G61070	PEX11E	peroxin 11E
AT1G27980	DPL1	dihydrosphingosine phosphate lyase
AT1G49000	AT1G49000	transmembrane protein
AT5G28840	GME	GDP-D-mannose 3',5'-epimerase
AT2G23960	AT2G23960	Class I glutamine amidotransferase-like superfamily protein
AT5G47450	TIP2;3	tonoplast intrinsic protein 2;3
AT3G55610	P5CS2	delta 1-pyrroline-5-carboxylate synthase 2
AT5G39160	AT5G39160	RmlC-like cupins superfamily protein
AT5G47980	AT5G47980	HXXXD-type acyl-transferase family protein
AT4G38540	AT4G38540	FAD/NAD(P)-binding oxidoreductase family protein
AT4G12545	AT4G12545	Bifunctional inhibitor/lipid-transfer protein/seed storage 2S albumin superfamily protein
AT3G50770	CML41	calmodulin-like 41
AT1G17580	MYA1	myosin 1
AT3G16520	UGT88A1	UDP-glucosyl transferase 88A1
AT4G19760	AT4G19760	Glycosyl hydrolase family protein with chitinase insertion domain-containing protein
AT3G14050	RSH2	RELA/SPOT homolog 2
AT5G39190	GER2	germin-like protein 2
AT1G22500	ATL15	RING/U-box superfamily protein
AT5G02010	ROPGEF7	RHO guanyl-nucleotide exchange factor 7
AT3G03470	CYP89A9	cytochrome P450, family 87, subfamily A, polypeptide 9
AT5G66910	AT5G66910	Disease resistance protein (CC-NBS-LRR class) family
AT4G28880	ckl3	casein kinase I-like 3
AT5G16370	AAE5	acyl activating enzyme 5
AT4G10790	AT4G10790	UBX domain-containing protein
AT1G52130	AT1G52130	Mannose-binding lectin superfamily protein
AT2G30670	AT2G30670	NAD(P)-binding Rossmann-fold superfamily protein
AT4G18210	PUP10	purine permease 10
AT1G08320	TGA9	bZIP transcription factor family protein
AT3G50930	BCS1	cytochrome BC1 synthesi
AT5G61670	AT5G61670	orange protein
AT4G15550	IAGLU	indole-3-acetate beta-D-glucosyltransferase
AT4G28030	AT4G28030	Acyl-CoA N-acyltransferases (NAT) superfamily protein
AT1G24147	AT1G24147	transmembrane protein
AT5G12470	AT5G12470	UvrABC system C protein, putative (DUF3411)
AT1G32700	AT1G32700	PLATZ transcription factor family protein
AT3G46110	AT3G46110	UPSTREAM OF FLC-like protein (DUF966)
AT3G63500	TTA2	fibronectin type III domain protein (DUF1423)
AT4G08930	APRL6	APR-like 6
AT4G38360	LAZ1	organic solute transporter ostalpha protein (DUF300)
AT1G05220	AT1G05220	Transmembrane protein 97, Putative
AT3G17510	CIPK1	CBL-interacting protein kinase 1
AT1G75270	DHAR2	dehydroascorbate reductase 2
AT2G46493	AT2G46493	RING/U-box superfamily protein
AT1G70780	AT1G70780	hypothetical protein
AT1G70782	AT1G70782
AT5G39660	CDF2	cycling DOF factor 2
AT1G78000	SULTR1;2	sulfate transporter 1;2
AT5G51970	AT5G51970	GroES-like zinc-binding alcohol dehydrogenase family protein
AT4G20330	AT4G20330	Transcription initiation factor TFIIE, beta subunit
AT2G17120	LYM2	lysm domain GPI-anchored protein 2 precursor
AT2G30550	AT2G30550	alpha/beta-Hydrolases superfamily protein
AT1G54740	AT1G54740	FANTASTIC four-like protein (DUF3049)
AT5G37540	AT5G37540	Eukaryotic aspartyl protease family protein
AT1G26440	UPS5	ureide permease 5
AT2G32120	HSP70T-2	heat-shock protein 70T-2
AT2G38530	LTP2	lipid transfer protein 2
AT5G63790	NAC102	NAC domain containing protein 102
AT5G43450	AT5G43450	2-oxoglutarate (2OG) and Fe(II)-dependent oxygenase superfamily protein
AT4G10500	AT4G10500	2-oxoglutarate (2OG) and Fe(II)-dependent oxygenase superfamily protein
AT3G20120	CYP705A21	cytochrome P450, family 705, subfamily A, polypeptide 21
AT1G75440	UBC16	ubiquitin-conjugating enzyme 16
AT2G29420	GSTU7	glutathione S-transferase tau 7
AT3G14990	DJ1A	Class I glutamine amidotransferase-like superfamily protein
AT4G17340	TIP2;2	tonoplast intrinsic protein 2;2
AT1G17990	AT1G17990	FMN-linked oxidoreductases superfamily protein
AT1G21780	AT1G21780	BTB/POZ domain-containing protein
AT2G42500	PP2A-3	protein phosphatase 2A-3
AT2G04795	AT2G04795	hypothetical protein
AT2G24270	ALDH11A3	aldehyde dehydrogenase 11A3
AT4G03250	AT4G03250	Homeodomain-like superfamily protein
AT3G20070	TTN9	titan9
AT2G17200	DSK2	ubiquitin family protein
AT5G11920	cwINV6	6-&1-fructan exohydrolase
AT4G32070	Phox4	Octicosapeptide/Phox/Bem1p (PB1) domain-containing protein / tetratricopeptide repeat (TPR)-containing protein
AT3G47250	AT3G47250	transmembrane protein, putative (DUF247)
AT1G33050	AT1G33050	hypothetical protein
AT1G05560	UGT75B1	UDP-glucosyltransferase 75B1
AT5G64750	ABR1	Integrase-type DNA-binding superfamily protein
AT4G21120	AAT1	amino acid transporter 1
AT1G15880	GOS11	golgi snare 11
AT1G55450	AT1G55450	S-adenosyl-L-methionine-dependent methyltransferases superfamily protein
AT2G15480	UGT73B5	UDP-glucosyl transferase 73B5
AT3G26180	CYP71B20	cytochrome P450, family 71, subfamily B, polypeptide 20
AT1G60420	AT1G60420	DC1 domain-containing protein
AT4G29160	SNF7.1	SNF7 family protein
AT4G20070	AAH	allantoate amidohydrolase
AT1G02850	BGLU11	beta glucosidase 11
AT1G31580	ECS1	ECS1
AT1G75100	JAC1	J-domain protein required for chloroplast accumulation response 1
AT5G01810	CIPK15	CBL-interacting protein kinase 15
AT2G36750	UGT73C1	UDP-glucosyl transferase 73C1
AT5G14760	AO	L-aspartate oxidase
AT3G26690	NUDX13	nudix hydrolase homolog 13
AT1G09500	AT1G09500	NAD(P)-binding Rossmann-fold superfamily protein
AT4G23700	CHX17	cation/H+ exchanger 17
AT4G18020	APRR2	CheY-like two-component responsive regulator family protein
AT5G14860	AT5G14860	UDP-Glycosyltransferase superfamily protein
AT1G61740	AT1G61740	Sulfite exporter TauE/SafE family protein
AT4G13890	EDA36	Pyridoxal phosphate (PLP)-dependent transferases superfamily protein
AT1G73870	BBX16	B-box type zinc finger protein with CCT domain-containing protein
AT1G09130	AT1G09130	ATP-dependent caseinolytic (Clp) protease/crotonase family protein
AT3G16090	Hrd1A	RING/U-box superfamily protein
AT2G20960	pEARLI4	phospholipase-like protein (PEARLI 4) family protein
AT3G12570	FYD	FYD
AT4G11560	AT4G11560	bromo-adjacent homology (BAH) domain-containing protein
AT3G17630	CHX19	cation/H+ exchanger 19
AT2G41090	AT2G41090	Calcium-binding EF-hand family protein
AT1G71040	LPR2	Cupredoxin superfamily protein
AT5G47860	AT5G47860	Gut esterase (DUF1350)
AT4G13110	AT4G13110	BSD domain-containing protein
AT1G13990	AT1G13990	plant/protein
AT1G33980	UPF3	Smg-4/UPF3 family protein
AT3G07310	AT3G07310	phosphoserine aminotransferase, putative (DUF760)
AT4G29905	AT4G29905	hypothetical protein
AT1G65660	SMP1	Pre-mRNA splicing Prp18-interacting factor
AT2G05540	AT2G05540	Glycine-rich protein family
AT1G18990	AT1G18990	myosin-binding protein, putative (Protein of unknown function, DUF593)
AT4G03260	AT4G03260	Outer arm dynein light chain 1 protein
AT3G29250	SDR4	NAD(P)-binding Rossmann-fold superfamily protein
AT3G27110	AT3G27110	Peptidase family M48 family protein
AT4G09150	AT4G09150	T-complex protein 11
AT4G38060	AT4G38060	hypothetical protein
AT1G03740	AT1G03740	Protein kinase superfamily protein
AT4G05060	AT4G05060	PapD-like superfamily protein
AT4G18195	PUP8	purine permease 8
AT2G37970	SOUL-1	SOUL heme-binding family protein
AT1G22885	AT1G22885	transmembrane protein
AT3G56360	AT3G56360	hypothetical protein
AT3G06500	A/N-InvC	Plant neutral invertase family protein
AT5G18230	AT5G18230	transcription regulator NOT2/NOT3/NOT5 family protein
AT2G15490	UGT73B4	UDP-glycosyltransferase 73B4
AT4G15490	UGT84A3	UDP-Glycosyltransferase superfamily protein
AT4G32770	VTE1	tocopherol cyclase, chloroplast / vitamin E deficient 1 (VTE1) / sucrose export defective 1 (SXD1)
AT1G18020	AT1G18020	FMN-linked oxidoreductases superfamily protein
AT2G33250	AT2G33250	transmembrane protein
AT1G32310	SAMBA	valine-tRNA ligase
AT1G22890	AT1G22890	transmembrane protein
AT3G53400	AT3G53400	peptide upstream protein
AT3G53402	AT3G53402
AT2G40410	AtCaN2	Ca(2+)-dependent nuclease family protein
AT4G36960	AT4G36960	RNA-binding (RRM/RBD/RNP motifs) family protein
AT3G05670	AT3G05670	RING/U-box protein
AT5G01712	AT5G01712
AT5G01710	AT5G01710	methyltransferase
AT5G62640	ELF5	proline-rich family protein
AT2G36760	UGT73C2	UDP-glucosyl transferase 73C2
AT2G46600	AT2G46600	Calcium-binding EF-hand family protein
AT3G07780	OBE1	potyvirus VPg interacting protein (DUF1423)
AT4G30210	ATR2	P450 reductase 2
AT1G25275	AT1G25275	thionin-like protein
AT5G22570	WRKY38	WRKY DNA-binding protein 38
AT1G29355	AT1G29355	hypothetical protein
AT4G31800	WRKY18	WRKY DNA-binding protein 18
AT1G51920	AT1G51920	transmembrane protein
AT4G29990	AT4G29990	Leucine-rich repeat transmembrane protein kinase protein
AT4G36150	AT4G36150	Disease resistance protein (TIR-NBS-LRR class) family
AT2G28800	ALB3	63 kDa inner membrane family protein
AT5G47720	AACT1	Thiolase family protein
AT1G21580	AT1G21580	Zinc finger C-x8-C-x5-C-x3-H type family protein
AT3G50950	ZAR1	HOPZ-ACTIVATED RESISTANCE 1
AT5G10630	AT5G10630	Translation elongation factor EF1A/initiation factor IF2gamma family protein
AT1G06570	PDS1	4-hydroxyphenylpyruvate dioxygenase
AT5G20250	DIN10	Raffinose synthase family protein
AT3G10320	AT3G10320	Glycosyltransferase family 61 protein
AT5G35630	GS2	glutamine synthetase 2
AT5G66030	ATGRIP	Golgi-localized GRIP domain-containing protein
AT1G29120	AT1G29120	Hydrolase-like protein family
AT4G09670	AT4G09670	Oxidoreductase family protein
AT1G76560	CP12-3	CP12 domain-containing protein 3
AT5G03730	CTR1	Protein kinase superfamily protein
AT5G41370	XPB1	DNA repair helicase XPB1-like protein
AT4G10880	AT4G10880	hypothetical protein
AT4G22530	AT4G22530	S-adenosyl-L-methionine-dependent methyltransferases superfamily protein
AT5G45380	DUR3	urea-proton symporter DEGRADATION OF UREA 3 (DUR3)
AT3G51920	CAM9	calmodulin 9
AT4G32190	AT4G32190	Myosin heavy chain-related protein
AT1G70300	KUP6	K+ uptake permease 6
AT5G50750	RGP4	reversibly glycosylated polypeptide 4
AT2G38390	AT2G38390	Peroxidase superfamily protein
AT1G59900	E1 ALPHA	pyruvate dehydrogenase complex E1 alpha subunit
AT5G41290	AT5G41290	Receptor-like protein kinase-related family protein
AT1G72930	TIR	toll/interleukin-1 receptor-like protein
AT2G07835	AT2G07835	hypothetical protein
AT1G69550	AT1G69550	disease resistance protein (TIR-NBS-LRR class)
AT5G45500	AT5G45500	RNI-like superfamily protein
AT4G38550	AT4G38550	phospholipase-like protein (PEARLI 4) family protein
AT2G20180	PIL5	phytochrome interacting factor 3-like 5
AT4G23270	CRK19	cysteine-rich RLK (RECEPTOR-like protein kinase) 19
AT1G30270	CIPK23	CBL-interacting protein kinase 23
AT5G50100	AT5G50100	Putative thiol-disulfide oxidoreductase DCC
AT5G66160	RMR1	receptor homology region transmembrane domain ring H2 motif protein 1
AT1G30590	AT1G30590	RNA polymerase I specific transcription initiation factor RRN3 protein
AT2G45460	AT2G45460	SMAD/FHA domain-containing protein
AT3G50000	CKA2	casein kinase II, alpha chain 2
AT1G06430	FTSH8	FTSH protease 8
AT5G03380	AT5G03380	Heavy metal transport/detoxification superfamily protein
AT5G37490	AT5G37490	ARM repeat superfamily protein
AT1G35210	AT1G35210	hypothetical protein
AT2G19800	MIOX2	myo-inositol oxygenase 2
AT4G24110	AT4G24110	NADP-specific glutamate dehydrogenase
AT3G06080	TBL10	trichome birefringence-like protein (DUF828)
AT5G53050	AT5G53050	alpha/beta-Hydrolases superfamily protein
AT1G05570	CALS1	callose synthase 1
AT2G26750	AT2G26750	alpha/beta-Hydrolases superfamily protein
AT5G59540	AT5G59540	2-oxoglutarate (2OG) and Fe(II)-dependent oxygenase superfamily protein
AT1G79670	RFO1	Wall-associated kinase family protein
AT1G66725	MIR163
AT4G08290	UMAMIT20	nodulin MtN21 /EamA-like transporter family protein
AT1G74180	RLP14	receptor like protein 14
AT5G03430	AT5G03430	phosphoadenosine phosphosulfate (PAPS) reductase family protein
AT3G54530	AT3G54530	hypothetical protein

## Sheet: DOWN_transcripts_original_data
ID (transcripts)	Annotation	logFC	FDR
AT4G37370.1	cytochrome P450, family 81, subfamily D, polypeptide 8	-3.15	2.72e-06
AT2G26560.1	phospholipase A 2A	-2.15	2.72e-06
AT3G15356.1	Legume lectin family protein	-0.85	2.84e-06
AT3G14660.1	cytochrome P450, family 72, subfamily A, polypeptide 13	-0.83	9.02e-06
AT1G05675.1	UDP-Glycosyltransferase superfamily protein	-2.24	1.71e-05
AT1G55920.1	serine acetyltransferase 2;1	-0.91	2.78e-05
AT2G30140.1	UDP-Glycosyltransferase superfamily protein	-0.9	2.78e-05
AT2G30140.2	UDP-Glycosyltransferase superfamily protein	-0.9	2.78e-05
AT2G20720.1	Pentatricopeptide repeat (PPR) superfamily protein	-2.03	2.91e-05
AT4G08555.1	unknown protein	-2.24	3.09e-05
AT2G45220.1	Plant invertase/pectin methylesterase inhibitor superfamily	-1.13	3.24e-05
AT5G01740.1	Nuclear transport factor 2 (NTF2) family protein	-0.95	3.24e-05
AT1G14960.1	Polyketide cyclase/dehydrase and lipid transport superfamily protein	-1.98	9.66e-05
AT3G61430.1	plasma membrane intrinsic protein 1A	-0.69	0.0001
AT3G61430.2	plasma membrane intrinsic protein 1A	-0.69	0.0001
AT4G02380.2	senescence-associated gene 21	-1.34	0.00012
AT4G34710.1	arginine decarboxylase 2	-1.4	0.00014
AT4G34710.2	arginine decarboxylase 2	-1.4	0.00014
AT4G15260.1	UDP-Glycosyltransferase superfamily protein	-0.94	0.0002
AT5G24640.1	unknown protein	-3.37	0.00021
AT3G22370.1	alternative oxidase 1A	-1.17	0.00022
AT2G18193.1	P-loop containing nucleoside triphosphate hydrolases superfamily protein	-1.84	0.00024
AT4G35180.1	LYS/HIS transporter 7	-2.52	0.00024
AT4G10860.1	unknown protein	-3.29	0.00026
AT5G66650.1	Protein of unknown function (DUF607)	-1.17	0.00026
AT4G18290.1	potassium channel in Arabidopsis thaliana 2	-0.92	0.00026
AT1G19960.1	unknown protein	-1.66	0.00036
AT1G73120.1	unknown protein	-1.64	0.00036
AT3G25190.1	Vacuolar iron transporter (VIT) family protein	-1.3	0.00046
AT5G39050.1	HXXXD-type acyl-transferase family protein	-0.89	0.00067
AT1G63800.1	ubiquitin-conjugating enzyme 5	-0.81	0.00067
AT4G18205.1	Nucleotide-sugar transporter family protein	-0.85	0.00068
AT5G42530.1	unknown protein	-1.76	0.00077
AT1G52120.1	Mannose-binding lectin superfamily protein	-2.64	0.00087
AT4G02380.1	senescence-associated gene 21	-1.06	0.00087
AT3G55620.1	Translation initiation factor IF6	-0.6	0.00087
AT4G15530.5	pyruvate orthophosphate dikinase	-0.95	0.00088
AT4G15530.3	pyruvate orthophosphate dikinase	-0.95	0.0009
AT4G15530.6	pyruvate orthophosphate dikinase	-0.95	0.00092
AT4G15530.2	pyruvate orthophosphate dikinase	-0.94	0.00093
AT4G15530.1	pyruvate orthophosphate dikinase	-0.94	0.00093
AT4G15530.4	pyruvate orthophosphate dikinase	-0.94	0.00093
AT3G13080.1	multidrug resistance-associated protein 3	-1.05	0.00098
AT3G13080.2	multidrug resistance-associated protein 3	-1.05	0.001
AT3G21080.1	ABC transporter-related	-2.14	0.001
AT4G15760.1	monooxygenase 1	-0.99	0.001
AT4G15760.2	monooxygenase 1	-0.98	0.001
AT5G47560.1	tonoplast dicarboxylate transporter	-0.81	0.0011
AT4G08470.1	MAPK/ERK kinase kinase 3	-1.19	0.0012
AT4G33050.4	calmodulin-binding family protein	-1.25	0.0014
AT1G60095.1	Mannose-binding lectin superfamily protein	-1.88	0.0015
AT1G03660.1	Ankyrin-repeat containing protein	-1.6	0.0015
AT5G62480.1	glutathione S-transferase tau 9	-1.29	0.0015
AT2G26695.1	Ran BP2/NZF zinc finger-like superfamily protein	-0.93	0.0015
AT1G76680.1	12-oxophytodienoate reductase 1	-0.84	0.0015
AT2G31380.1	salt tolerance homologue	-0.63	0.0015
AT3G17800.1	Protein of unknown function (DUF760)	-0.61	0.0015
AT3G17800.2	Protein of unknown function (DUF760)	-0.61	0.0015
AT5G17380.1	Thiamine pyrophosphate dependent pyruvate decarboxylase family protein	-0.61	0.0015
AT1G76680.2	12-oxophytodienoate reductase 1	-0.83	0.0016
AT1G23710.1	Protein of unknown function (DUF1645)	-0.72	0.0016
AT5G62480.2	glutathione S-transferase tau 9	-1.27	0.0016
AT5G65110.2	acyl-CoA oxidase 2	-0.79	0.0016
AT5G42830.1	HXXXD-type acyl-transferase family protein	-1.43	0.0017
AT5G44930.1	Exostosin family protein	-1.06	0.0017
AT2G32020.1	Acyl-CoA N-acyltransferases (NAT) superfamily protein	-1.57	0.0017
AT3G06380.1	tubby-like protein 9	-0.75	0.0017
AT1G55850.1	cellulose synthase like E1	-0.54	0.0017
AT3G29240.1	Protein of unknown function (DUF179)	-0.59	0.0017
AT3G13080.4	multidrug resistance-associated protein 3	-1.01	0.0017
AT5G15850.1	CONSTANS-like 1	-0.73	0.0017
AT4G01870.1	tolB protein-related	-1.73	0.0017
AT3G29240.2	Protein of unknown function (DUF179)	-0.59	0.0017
AT4G18010.2	myo-inositol polyphosphate 5-phosphatase 2	-0.77	0.0018
AT1G15630.1	unknown protein	-1.98	0.0019
AT4G18010.1	myo-inositol polyphosphate 5-phosphatase 2	-0.73	0.0019
AT5G03360.2	DC1 domain-containing protein	-1.4	0.0019
AT4G33050.3	calmodulin-binding family protein	-1.19	0.0019
AT2G41100.3	Calcium-binding EF hand family protein	-0.91	0.0019
AT2G03760.1	sulphotransferase 12	-0.94	0.0019
AT1G03850.2	Glutaredoxin family protein	-1.02	0.002
AT3G11340.1	UDP-Glycosyltransferase superfamily protein	-1.05	0.0021
AT2G14661.1	pseudogene	-1.37	0.0022
AT2G41100.2	Calcium-binding EF hand family protein	-0.87	0.0022
AT1G10170.1	NF-X-like 1	-0.82	0.0022
AT2G41700.1	ATP-binding cassette A1	-0.79	0.0023
AT4G30190.2	H(+)-ATPase 2	-0.56	0.0023
AT2G25510.2	unknown protein	-1.62	0.0023
AT2G41100.1	Calcium-binding EF hand family protein	-0.9	0.0024
AT4G33050.1	calmodulin-binding family protein	-1.23	0.0024
AT4G02410.1	Concanavalin A-like lectin protein kinase family protein	-0.61	0.0025
AT3G16530.1	Legume lectin family protein	-0.71	0.0025
AT2G41700.2	ATP-binding cassette A1	-0.78	0.0026
AT2G43820.1	UDP-glucosyltransferase 74F2	-0.89	0.0027
AT4G16563.1	Eukaryotic aspartyl protease family protein	-0.98	0.0027
AT4G19750.1	Glycosyl hydrolase family protein with chitinase insertion domain	-3.03	0.0027
AT1G58300.1	heme oxygenase 4	-2.5	0.0027
AT1G65970.1	thioredoxin-dependent peroxidase 2	-1.58	0.0027
AT2G32150.1	Haloacid dehalogenase-like hydrolase (HAD) superfamily protein	-0.83	0.0028
AT5G01990.1	Auxin efflux carrier family protein	-0.79	0.0028
AT4G10080.1	unknown protein	-0.5	0.003
AT2G04040.1	MATE efflux family protein	-1.28	0.003
AT5G44070.1	phytochelatin synthase 1 (PCS1)	-0.58	0.0032
AT4G33050.2	calmodulin-binding family protein	-1.18	0.0032
AT3G10740.1	alpha-L-arabinofuranosidase 1	-0.73	0.0032
AT2G31370.3	Basic-leucine zipper (bZIP) transcription factor family protein	-0.55	0.0032
AT3G48310.1	cytochrome P450, family 71, subfamily A, polypeptide 22	-0.74	0.0032
AT1G76520.1	Auxin efflux carrier family protein	-0.67	0.0033
AT1G78140.1	S-adenosyl-L-methionine-dependent methyltransferases superfamily protein	-0.64	0.0033
AT1G76520.2	Auxin efflux carrier family protein	-0.67	0.0033
AT2G36790.1	UDP-glucosyl transferase 73C6	-1.06	0.0035
AT5G13640.1	phospholipid:diacylglycerol acyltransferase	-0.58	0.0035
AT1G32230.1	WWE protein-protein interaction domain protein family	-0.4	0.0035
AT5G20230.1	blue-copper-binding protein	-1.39	0.0037
AT1G07040.1	unknown protein	-1.03	0.0037
AT2G26530.2	Protein of unknown function (DUF1645)	-0.99	0.0037
AT5G09720.1	Magnesium transporter CorA-like family protein	-2.87	0.0038
AT3G53780.2	RHOMBOID-like protein 4	-0.8	0.0038
AT1G32230.2	WWE protein-protein interaction domain protein family	-0.4	0.0038
AT5G51070.1	Clp ATPase	-0.84	0.0038
AT5G65110.1	acyl-CoA oxidase 2	-0.74	0.0038
AT5G17860.1	calcium exchanger 7	-0.67	0.0038
AT3G30775.1	Methylenetetrahydrofolate reductase family protein	-0.59	0.0038
AT2G31370.2	Basic-leucine zipper (bZIP) transcription factor family protein	-0.55	0.0038
AT4G37360.1	cytochrome P450, family 81, subfamily D, polypeptide 2	-2.19	0.004
AT5G47040.1	lon protease 2	-0.45	0.004
AT2G31370.1	Basic-leucine zipper (bZIP) transcription factor family protein	-0.54	0.0041
ATMG01220.1	unknown protein	-4.98	0.0041
AT3G56400.1	WRKY DNA-binding protein 70	-1.45	0.0041
AT3G53780.1	RHOMBOID-like protein 4	-0.8	0.0042
AT1G66180.1	Eukaryotic aspartyl protease family protein	-0.91	0.0042
AT2G04070.1	MATE efflux family protein	-2.12	0.0044
AT2G46500.1	phosphoinositide 4-kinase gamma 4	-0.46	0.0044
AT2G46500.2	phosphoinositide 4-kinase gamma 4	-0.46	0.0044
AT4G16680.1	P-loop containing nucleoside triphosphate hydrolases superfamily protein	-0.9	0.0045
AT3G51250.1	Senescence/dehydration-associated protein-related	-0.6	0.0045
AT2G31370.6	Basic-leucine zipper (bZIP) transcription factor family protein	-0.53	0.0045
AT1G05430.1	unknown protein	-0.84	0.0047
AT2G40750.1	WRKY DNA-binding protein 54	-1.72	0.0047
AT2G36800.1	don-glucosyltransferase 1	-0.97	0.0048
AT5G63760.1	RING/U-box superfamily protein	-1.04	0.0048
AT1G73920.2	alpha/beta-Hydrolases superfamily protein	-0.5	0.0048
AT1G73920.1	alpha/beta-Hydrolases superfamily protein	-0.5	0.0048
AT2G31370.4	Basic-leucine zipper (bZIP) transcription factor family protein	-0.53	0.0048
AT1G32230.3	WWE protein-protein interaction domain protein family	-0.39	0.0048
AT2G41100.4	Calcium-binding EF hand family protein	-0.76	0.0048
AT3G22200.2	Pyridoxal phosphate (PLP)-dependent transferases superfamily protein	-0.67	0.0048
AT1G33110.2	MATE efflux family protein	-0.59	0.0049
AT4G30270.1	xyloglucan endotransglucosylase/hydrolase 24	-1.2	0.005
AT4G10970.4	unknown protein	-0.63	0.005
AT3G02770.1	Ribonuclease E inhibitor RraA/Dimethylmenaquinone methyltransferase	-0.58	0.005
AT3G62150.1	P-glycoprotein 21	-0.8	0.0051
AT4G30960.1	SOS3-interacting protein 3	-0.35	0.0051
AT4G13310.2	cytochrome P450, family 71, subfamily A, polypeptide 20	-2.95	0.0051
AT1G03850.1	Glutaredoxin family protein	-1.09	0.0052
AT5G65210.4	bZIP transcription factor family protein	-0.59	0.0053
AT5G65210.2	bZIP transcription factor family protein	-0.6	0.0053
AT5G60060.1	Protein of unknown function (DUF295)	-4.03	0.0054
AT5G65210.3	bZIP transcription factor family protein	-0.59	0.0054
AT1G27385.4	unknown protein	-0.59	0.0054
AT5G14740.2	carbonic anhydrase 2	-0.37	0.0054
AT4G40010.1	SNF1-related protein kinase 2.7	-0.84	0.0054
AT5G65210.1	bZIP transcription factor family protein	-0.6	0.0054
AT5G65210.5	bZIP transcription factor family protein	-0.59	0.0054
AT5G14740.1	carbonic anhydrase 2	-0.37	0.0054
AT1G79880.1	RNA recognition motif (RRM)-containing protein	-0.51	0.0054
AT3G62450.1	unknown protein	-1.03	0.0054
AT5G65210.6	bZIP transcription factor family protein	-0.59	0.0054
AT1G21760.1	F-box protein 7	-0.55	0.0055
AT2G45170.1	AUTOPHAGY 8E	-0.59	0.0056
AT5G45110.1	NPR1-like protein 3	-0.67	0.0057
AT1G05680.1	Uridine diphosphate glycosyltransferase 74E2	-2.23	0.0058
AT5G44920.1	Toll-Interleukin-Resistance (TIR) domain family protein	-0.85	0.0058
AT1G79880.3	RNA recognition motif (RRM)-containing protein	-0.52	0.0058
AT3G22200.1	Pyridoxal phosphate (PLP)-dependent transferases superfamily protein	-0.59	0.0058
AT2G45170.2	AUTOPHAGY 8E	-0.59	0.006
AT1G33110.1	MATE efflux family protein	-0.58	0.0062
AT5G44920.2	Toll-Interleukin-Resistance (TIR) domain family protein	-0.86	0.0064
AT1G79880.2	RNA recognition motif (RRM)-containing protein	-0.5	0.0064
AT3G20340.1	unknown protein	-1.18	0.0067
AT3G56310.2	Melibiase family protein	-0.58	0.0072
AT4G16990.3	disease resistance protein (TIR-NBS class), putative	-0.56	0.0072
AT5G47550.1	Cystatin/monellin superfamily protein	-0.52	0.0072
AT4G16990.2	disease resistance protein (TIR-NBS class), putative	-0.56	0.0074
AT4G16990.5	disease resistance protein (TIR-NBS class), putative	-0.56	0.0074
AT4G16990.1	disease resistance protein (TIR-NBS class), putative	-0.56	0.0076
AT2G18190.1	P-loop containing nucleoside triphosphate hydrolases superfamily protein	-2.07	0.0081
AT1G72910.1	Toll-Interleukin-Resistance (TIR) domain-containing protein	-0.59	0.0081
AT1G73650.3	Protein of unknown function (DUF1295)	-0.54	0.0081
AT1G22380.1	UDP-glucosyl transferase 85A3	-1.15	0.0084
AT5G14730.1	unknown protein	-0.79	0.0085
AT3G48320.1	cytochrome P450, family 71, subfamily A, polypeptide 21	-0.67	0.0085
AT4G01700.1	Chitinase family protein	-0.8	0.0086
AT4G25200.1	mitochondrion-localized small heat shock protein 23.6	-3.17	0.0087
AT5G14740.3	carbonic anhydrase 2	-0.36	0.0087
AT3G56310.1	Melibiase family protein	-0.57	0.0087
AT4G16990.4	disease resistance protein (TIR-NBS class), putative	-0.55	0.0087
AT3G03380.1	DegP protease 7	-0.64	0.0087
AT4G08870.2	Arginase/deacetylase superfamily protein	-0.62	0.0087
AT5G14740.4	carbonic anhydrase 2	-0.36	0.0088
AT4G19370.1	Protein of unknown function (DUF1218)	-0.81	0.0088
AT2G26530.1	Protein of unknown function (DUF1645)	-0.94	0.009
AT3G06780.1	glycine-rich protein	-0.53	0.009
AT1G73650.1	Protein of unknown function (DUF1295)	-0.51	0.009
AT2G25510.1	unknown protein	-1.56	0.0093
AT4G08920.1	cryptochrome 1	-0.39	0.0097
AT5G14740.5	carbonic anhydrase 2	-0.35	0.0097
AT3G28510.1	P-loop containing nucleoside triphosphate hydrolases superfamily protein	-2.07	0.0097
AT3G09220.1	laccase 7	-0.7	0.0098
AT1G66590.2	cytochrome c oxidase 19-1	-0.61	0.01
AT3G51730.1	saposin B domain-containing protein	-0.45	0.01
AT1G77760.1	nitrate reductase 1	-1.38	0.01
AT4G21500.1	unknown protein	-1.27	0.01
AT5G02480.1	HSP20-like chaperones superfamily protein	-0.5	0.01
AT5G12890.1	UDP-Glycosyltransferase superfamily protein	-0.55	0.01
AT1G49050.1	Eukaryotic aspartyl protease family protein	-1.03	0.01
AT1G80550.1	Pentatricopeptide repeat (PPR) superfamily protein	-0.71	0.01
AT3G21230.1	4-coumarate:CoA ligase 5	-0.59	0.01
AT4G13530.2	unknown protein	-0.42	0.01
AT1G49050.2	Eukaryotic aspartyl protease family protein	-1.03	0.011
AT2G41730.1	unknown protein	-1.68	0.011
AT3G04210.1	Disease resistance protein (TIR-NBS class)	-0.87	0.011
AT3G45730.1	unknown protein	-0.75	0.011
AT4G35770.3	Rhodanese/Cell cycle control phosphatase superfamily protein	-1.48	0.011
AT5G58350.1	with no lysine (K) kinase 4	-1.03	0.011
AT3G14690.1	cytochrome P450, family 72, subfamily A, polypeptide 15	-0.63	0.011
AT5G66670.1	Protein of unknown function (DUF677)	-2.23	0.012
AT5G66670.2	Protein of unknown function (DUF677)	-2.23	0.012
AT4G16000.1	unknown protein	-1.8	0.012
AT4G35770.2	Rhodanese/Cell cycle control phosphatase superfamily protein	-1.47	0.012
AT3G63380.1	ATPase E1-E2 type family protein / haloacid dehalogenase-like hydrolase family protein	-1.22	0.012
AT4G35770.1	Rhodanese/Cell cycle control phosphatase superfamily protein	-1.48	0.012
AT5G07440.1	glutamate dehydrogenase 2	-0.83	0.012
AT4G13530.1	unknown protein	-0.42	0.012
AT1G27385.3	unknown protein	-0.55	0.012
AT4G18250.1	receptor serine/threonine kinase, putative	-0.88	0.012
AT4G15420.1	Ubiquitin fusion degradation UFD1 family protein	-0.68	0.012
AT4G21680.1	NITRATE TRANSPORTER 1.8	-2.36	0.012
AT2G04050.1	MATE efflux family protein	-1.84	0.012
AT3G25882.1	NIM1-interacting 2	-1.28	0.012
AT1G49470.1	Family of unknown function (DUF716)	-0.55	0.012
AT1G40089.1	pseudogene	-0.81	0.012
AT1G20350.1	translocase inner membrane subunit 17-1	-1.38	0.012
AT1G80780.2	Polynucleotidyl transferase, ribonuclease H-like superfamily protein	-0.4	0.012
AT3G51040.3	RTE1-homolog	-0.6	0.012
AT1G73650.4	Protein of unknown function (DUF1295)	-0.51	0.012
AT5G67420.1	LOB domain-containing protein 37	-0.61	0.013
AT2G41380.1	S-adenosyl-L-methionine-dependent methyltransferases superfamily protein	-0.9	0.013
AT5G27380.1	glutathione synthetase 2	-0.36	0.013
AT5G61930.2	Arabidopsis thaliana protein of unknown function (DUF794)	-0.76	0.013
AT5G23460.1	unknown protein	-1.49	0.013
AT5G07440.2	glutamate dehydrogenase 2	-0.95	0.013
AT5G24530.1	2-oxoglutarate (2OG) and Fe(II)-dependent oxygenase superfamily protein	-1.19	0.013
AT2G37760.3	NAD(P)-linked oxidoreductase superfamily protein	-0.82	0.013
AT1G37130.1	nitrate reductase 2	-0.72	0.014
AT5G24120.1	sigma factor E	-0.67	0.014
AT2G36950.1	Heavy metal transport/detoxification superfamily protein	-0.54	0.014
AT1G22930.2	T-complex protein 11	-0.47	0.014
AT1G50200.2	Alanyl-tRNA synthetase	-0.34	0.014
AT2G43910.1	HARMLESS TO OZONE LAYER 1	-0.39	0.014
AT5G06860.1	polygalacturonase inhibiting protein 1	-1.01	0.014
AT3G51890.1	Clathrin light chain protein	-0.74	0.014
AT2G43910.2	HARMLESS TO OZONE LAYER 1	-0.37	0.014
AT1G22930.1	T-complex protein 11	-0.47	0.014
AT5G53970.1	Tyrosine transaminase family protein	-0.65	0.015
AT4G33740.3	unknown protein	-0.49	0.015
AT4G22920.1	non-yellowing 1	-0.54	0.015
AT1G22610.1	C2 calcium/lipid-binding plant phosphoribosyltransferase family protein	-0.41	0.015
AT3G11773.1	Thioredoxin superfamily protein	-4.55	0.015
AT1G50200.1	Alanyl-tRNA synthetase	-0.34	0.015
AT1G66590.1	cytochrome c oxidase 19-1	-0.57	0.015
AT1G78110.1	unknown protein	-0.4	0.015
AT3G23510.1	Cyclopropane-fatty-acyl-phospholipid synthase	-0.71	0.015
AT4G34131.1	UDP-glucosyl transferase 73B3	-0.93	0.016
AT2G01530.1	MLP-like protein 329	-0.7	0.016
AT4G21810.1	DERLIN-2.1	-0.6	0.016
AT2G28110.1	Exostosin family protein	-0.84	0.017
AT5G07100.2	WRKY DNA-binding protein 26	-1.08	0.017
AT3G61070.1	peroxin 11E	-0.53	0.017
AT1G27980.1	dihydrosphingosine phosphate lyase	-0.66	0.017
AT1G49000.1	unknown protein	-1.44	0.017
AT5G28840.2	GDP-D-mannose 3',5'-epimerase	-0.35	0.017
AT2G23960.1	Class I glutamine amidotransferase-like superfamily protein	-2.57	0.018
AT5G47450.1	tonoplast intrinsic protein 2;3	-0.96	0.018
AT3G55610.1	delta 1-pyrroline-5-carboxylate synthase 2	-0.4	0.018
AT2G43910.3	HARMLESS TO OZONE LAYER 1	-0.37	0.018
AT5G39160.3	RmlC-like cupins superfamily protein	-0.89	0.018
AT5G47980.1	HXXXD-type acyl-transferase family protein	-2.26	0.018
AT2G37760.5	NAD(P)-linked oxidoreductase superfamily protein	-0.77	0.018
AT3G51040.2	RTE1-homolog	-0.58	0.018
AT4G38540.1	FAD/NAD(P)-binding oxidoreductase family protein	-0.71	0.018
AT3G51040.1	RTE1-homolog	-0.59	0.018
AT1G80780.1	Polynucleotidyl transferase, ribonuclease H-like superfamily protein	-0.39	0.018
AT4G12545.1	Bifunctional inhibitor/lipid-transfer protein/seed storage 2S albumin superfamily protein	-0.93	0.018
AT3G50770.1	calmodulin-like 41	-1.04	0.018
AT1G17580.1	myosin 1	-0.73	0.018
AT3G16520.2	UDP-glucosyl transferase 88A1	-0.51	0.018
AT4G19760.1	Glycosyl hydrolase family protein with chitinase insertion domain	-2.24	0.019
AT3G14050.1	RELA/SPOT homolog 2	-0.68	0.019
AT5G39190.1	germin-like protein 2	-0.85	0.019
AT3G16520.1	UDP-glucosyl transferase 88A1	-0.51	0.019
AT1G22500.1	RING/U-box superfamily protein	-1.19	0.019
AT2G37760.4	NAD(P)-linked oxidoreductase superfamily protein	-0.77	0.019
AT5G02010.1	RHO guanyl-nucleotide exchange factor 7	-0.88	0.02
AT3G03470.1	cytochrome P450, family 87, subfamily A, polypeptide 9	-0.88	0.02
AT5G66910.1	Disease resistance protein (CC-NBS-LRR class) family	-0.64	0.02
AT4G28880.1	casein kinase I-like 3	-0.55	0.02
AT5G16370.1	acyl activating enzyme 5	-0.83	0.02
AT4G10790.1	UBX domain-containing protein	-0.51	0.02
AT1G52130.1	Mannose-binding lectin superfamily protein	-2.4	0.02
AT4G33740.1	unknown protein	-0.46	0.02
AT2G30670.1	NAD(P)-binding Rossmann-fold superfamily protein	-1.89	0.021
AT4G18210.1	purine permease 10	-1.26	0.021
AT1G08320.1	bZIP transcription factor family protein	-1.04	0.021
AT3G50930.1	cytochrome BC1 synthesis	-0.99	0.021
AT5G61670.1	unknown protein	-0.49	0.021
AT4G15550.1	indole-3-acetate beta-D-glucosyltransferase	-0.48	0.021
AT4G28030.2	Acyl-CoA N-acyltransferases (NAT) superfamily protein	-0.47	0.021
AT1G24147.1	unknown protein	-1.23	0.021
AT5G12470.1	Protein of unknown function (DUF3411)	-0.43	0.021
AT1G32700.1	PLATZ transcription factor family protein	-0.48	0.021
AT3G46110.2	Domain of unknown function (DUF966)	-0.91	0.021
AT3G63500.1	Protein of unknown function (DUF1423)	-0.39	0.022
AT4G08930.1	APR-like 6	-0.69	0.022
AT4G38360.1	Protein of unknown function (DUF300)	-0.46	0.022
AT5G39160.1	RmlC-like cupins superfamily protein	-0.86	0.022
AT1G32700.2	PLATZ transcription factor family protein	-0.48	0.022
AT1G05220.1	Transmembrane protein 97, predicted	-3.06	0.022
AT3G17510.1	CBL-interacting protein kinase 1	-0.49	0.022
AT1G75270.1	dehydroascorbate reductase 2	-0.53	0.022
AT2G46493.1	RING/U-box superfamily protein	-2.63	0.023
AT3G13080.3	multidrug resistance-associated protein 3	-1.09	0.023
AT1G70780.1	unknown protein	-0.5	0.023
AT1G70782.1	conserved peptide upstream open reading frame 28	-0.5	0.023
AT4G33740.2	unknown protein	-0.46	0.023
AT5G39660.2	cycling DOF factor 2	-0.52	0.023
AT1G08320.2	bZIP transcription factor family protein	-1.06	0.023
AT1G78000.1	sulfate transporter 1;2	-0.65	0.023
AT5G51970.1	GroES-like zinc-binding alcohol dehydrogenase family protein	-0.43	0.023
AT1G78000.2	sulfate transporter 1;2	-0.65	0.023
AT5G39190.2	germin-like protein 2	-0.83	0.023
AT3G61070.2	peroxin 11E	-0.52	0.023
AT4G20330.1	Transcription initiation factor TFIIE, beta subunit	-0.52	0.023
AT2G17120.1	lysm domain GPI-anchored protein 2 precursor	-0.47	0.023
AT5G51970.2	GroES-like zinc-binding alcohol dehydrogenase family protein	-0.43	0.023
AT2G30550.2	alpha/beta-Hydrolases superfamily protein	-0.69	0.023
AT1G54740.1	Protein of unknown function (DUF3049)	-0.68	0.023
AT5G37540.1	Eukaryotic aspartyl protease family protein	-0.76	0.024
AT1G26440.2	ureide permease 5	-0.44	0.024
AT2G32120.1	heat-shock protein 70T-2	-0.9	0.024
AT2G32120.2	heat-shock protein 70T-2	-0.9	0.024
AT2G38530.1	lipid transfer protein 2	-0.68	0.024
AT3G63500.2	Protein of unknown function (DUF1423)	-0.39	0.024
AT5G63790.1	NAC domain containing protein 102	-0.58	0.024
AT5G43450.1	2-oxoglutarate (2OG) and Fe(II)-dependent oxygenase superfamily protein	-0.87	0.024
AT4G10500.1	2-oxoglutarate (2OG) and Fe(II)-dependent oxygenase superfamily protein	-2.16	0.024
AT3G20120.1	cytochrome P450, family 705, subfamily A, polypeptide 21	-0.8	0.024
AT1G75440.1	ubiquitin-conjugating enzyme 16	-0.51	0.024
AT2G29420.1	glutathione S-transferase tau 7	-0.67	0.024
AT3G14990.2	Class I glutamine amidotransferase-like superfamily protein	-0.56	0.024
AT4G17340.1	tonoplast intrinsic protein 2;2	-0.49	0.024
AT1G26440.3	ureide permease 5	-0.44	0.024
AT3G14990.3	Class I glutamine amidotransferase-like superfamily protein	-0.56	0.024
AT1G17990.1	FMN-linked oxidoreductases superfamily protein	-0.75	0.024
AT1G21780.2	BTB/POZ domain-containing protein	-0.36	0.024
AT2G42500.3	protein phosphatase 2A-3	-1.27	0.025
AT1G17990.2	FMN-linked oxidoreductases superfamily protein	-0.75	0.025
AT1G08320.3	bZIP transcription factor family protein	-1.03	0.025
AT2G04795.1	unknown protein	-0.54	0.025
AT2G24270.2	aldehyde dehydrogenase 11A3	-0.35	0.025
AT4G38360.2	Protein of unknown function (DUF300)	-0.45	0.025
AT4G03250.1	Homeodomain-like superfamily protein	-1.24	0.025
AT3G20070.1	titan9	-0.56	0.025
AT2G17200.1	ubiquitin family protein	-0.45	0.025
AT5G11920.2	6-&1-fructan exohydrolase	-1.07	0.025
AT3G20120.2	cytochrome P450, family 705, subfamily A, polypeptide 21	-0.8	0.025
AT3G14990.1	Class I glutamine amidotransferase-like superfamily protein	-0.56	0.025
AT4G32070.1	Octicosapeptide/Phox/Bem1p (PB1) domain-containing protein / tetratricopeptide repeat (TPR)-containing protein	-0.41	0.025
AT3G47250.3	Plant protein of unknown function (DUF247)	-0.59	0.026
AT1G33050.1	unknown protein	-0.56	0.026
AT1G05560.1	UDP-glucosyltransferase 75B1	-0.89	0.026
AT5G64750.1	Integrase-type DNA-binding superfamily protein	-1.93	0.026
AT4G21120.1	amino acid transporter 1	-1.42	0.026
AT3G47250.2	Plant protein of unknown function (DUF247)	-0.58	0.026
AT1G15880.1	golgi snare 11	-0.69	0.027
AT3G47250.1	Plant protein of unknown function (DUF247)	-0.59	0.027
AT1G55450.2	S-adenosyl-L-methionine-dependent methyltransferases superfamily protein	-0.61	0.027
AT2G15480.2	UDP-glucosyl transferase 73B5	-0.7	0.027
AT3G26180.1	cytochrome P450, family 71, subfamily B, polypeptide 20	-0.5	0.027
AT1G60420.1	DC1 domain-containing protein	-0.48	0.027
AT4G29160.1	SNF7 family protein	-0.4	0.027
AT4G20070.1	allantoate amidohydrolase	-0.53	0.027
AT1G02850.4	beta glucosidase 11	-1.15	0.027
AT1G31580.1	ECS1	-0.81	0.027
AT1G75100.1	J-domain protein required for chloroplast accumulation response 1	-0.51	0.027
AT5G11920.1	6-&1-fructan exohydrolase	-1.05	0.028
AT5G39160.2	RmlC-like cupins superfamily protein	-0.85	0.028
AT5G01810.1	CBL-interacting protein kinase 15	-0.34	0.028
AT5G61670.2	unknown protein	-0.48	0.028
AT5G01810.2	CBL-interacting protein kinase 15	-0.34	0.028
AT2G36750.1	UDP-glucosyl transferase 73C1	-0.95	0.028
AT5G14760.1	L-aspartate oxidase	-0.67	0.028
AT2G24270.1	aldehyde dehydrogenase 11A3	-0.34	0.028
AT3G26690.1	nudix hydrolase homolog 13	-0.74	0.029
AT5G01810.3	CBL-interacting protein kinase 15	-0.34	0.03
AT1G09500.2	NAD(P)-binding Rossmann-fold superfamily protein	-1.44	0.03
AT4G23700.1	cation/H+ exchanger 17	-0.82	0.03
AT5G07440.3	glutamate dehydrogenase 2	-0.71	0.03
AT1G21780.1	BTB/POZ domain-containing protein	-0.36	0.03
AT4G18020.4	CheY-like two-component responsive regulator family protein	-0.71	0.03
AT5G14860.1	UDP-Glycosyltransferase superfamily protein	-4.63	0.03
AT1G61740.1	Sulfite exporter TauE/SafE family protein	-0.44	0.03
AT4G30190.1	H(+)-ATPase 2	-0.38	0.03
AT2G24270.4	aldehyde dehydrogenase 11A3	-0.39	0.03
AT5G03360.1	DC1 domain-containing protein	-1.68	0.03
AT4G13890.1	Pyridoxal phosphate (PLP)-dependent transferases superfamily protein	-1.21	0.03
AT1G73870.1	B-box type zinc finger protein with CCT domain	-0.71	0.03
AT1G09130.2	ATP-dependent caseinolytic (Clp) protease/crotonase family protein	-0.4	0.03
AT2G24270.3	aldehyde dehydrogenase 11A3	-0.34	0.03
AT4G13310.1	cytochrome P450, family 71, subfamily A, polypeptide 20	-1.62	0.03
AT3G16090.1	RING/U-box superfamily protein	-0.45	0.031
AT1G55450.1	S-adenosyl-L-methionine-dependent methyltransferases superfamily protein	-0.6	0.031
AT2G20960.1	Arabidopsis phospholipase-like protein (PEARLI 4) family	-0.5	0.031
AT3G12570.3	FYD	-0.69	0.031
AT3G12570.2	FYD	-0.69	0.031
AT4G11560.1	bromo-adjacent homology (BAH) domain-containing protein	-0.44	0.031
AT3G17630.1	cation/H+ exchanger 19	-1.54	0.032
AT2G31370.5	Basic-leucine zipper (bZIP) transcription factor family protein	-0.46	0.032
AT2G41090.1	Calcium-binding EF-hand family protein	-0.67	0.032
AT1G71040.1	Cupredoxin superfamily protein	-0.67	0.032
AT5G47860.1	Protein of unknown function (DUF1350)	-0.56	0.032
AT4G29160.3	SNF7 family protein	-0.4	0.032
AT4G13110.1	BSD domain-containing protein	-0.59	0.032
AT1G13990.2	unknown protein	-0.87	0.032
AT4G10970.6	unknown protein	-0.7	0.032
AT1G33980.1	Smg-4/UPF3 family protein	-0.44	0.032
AT3G07310.1	Protein of unknown function (DUF760)	-0.31	0.032
AT3G46110.1	Domain of unknown function (DUF966)	-0.81	0.033
AT4G29905.1	unknown protein	-0.65	0.033
AT1G65660.1	Pre-mRNA splicing Prp18-interacting factor	-0.42	0.033
AT3G12570.1	FYD	-0.68	0.034
AT2G05540.1	Glycine-rich protein family	-0.45	0.034
AT1G18990.1	Protein of unknown function, DUF593	-2.19	0.034
AT4G03260.1	Outer arm dynein light chain 1 protein	-0.4	0.034
AT4G29160.2	SNF7 family protein	-0.4	0.034
AT3G29250.2	NAD(P)-binding Rossmann-fold superfamily protein	-0.97	0.034
AT3G27110.1	Peptidase family M48 family protein	-0.53	0.034
AT4G09150.1	T-complex protein 11	-0.39	0.034
AT3G12570.4	FYD	-0.68	0.034
AT1G73650.2	Protein of unknown function (DUF1295)	-0.47	0.034
AT1G26440.1	ureide permease 5	-0.43	0.035
AT3G20070.2	titan9	-0.54	0.035
AT4G03260.2	Outer arm dynein light chain 1 protein	-0.4	0.035
AT4G38060.1	unknown protein	-0.6	0.035
AT1G03740.2	Protein kinase superfamily protein	-0.53	0.035
AT4G05060.1	PapD-like superfamily protein	-0.61	0.035
AT4G09150.2	T-complex protein 11	-0.39	0.036
AT4G18195.1	purine permease 8	-1.16	0.036
AT2G37970.1	SOUL heme-binding family protein	-0.52	0.036
AT1G22885.1	unknown protein	-0.47	0.036
AT1G33980.2	Smg-4/UPF3 family protein	-0.43	0.036
AT1G09500.1	NAD(P)-binding Rossmann-fold superfamily protein	-1.44	0.036
AT3G56360.1	unknown protein	-0.55	0.036
AT4G10970.3	unknown protein	-0.56	0.036
AT3G06500.1	Plant neutral invertase family protein	-0.51	0.036
AT5G18230.2	transcription regulator NOT2/NOT3/NOT5 family protein	-0.36	0.036
AT2G15490.3	UDP-glycosyltransferase 73B4	-0.76	0.036
AT4G15490.1	UDP-Glycosyltransferase superfamily protein	-0.95	0.036
AT4G32770.1	tocopherol cyclase, chloroplast / vitamin E deficient 1 (VTE1) / sucrose export defective 1 (SXD1)	-0.49	0.037
AT1G18020.1	FMN-linked oxidoreductases superfamily protein	-0.72	0.037
AT2G33250.1	unknown protein	-0.37	0.037
AT1G32310.1	unknown protein	-0.97	0.037
AT1G13990.3	unknown protein	-0.86	0.038
AT1G22890.1	unknown protein	-0.79	0.038
AT3G53400.1	unknown protein	-0.62	0.038
AT3G53402.1	conserved peptide upstream open reading frame 46	-0.62	0.038
AT2G40410.2	Staphylococcal nuclease homologue	-0.49	0.038
AT4G36960.2	RNA-binding (RRM/RBD/RNP motifs) family protein	-0.47	0.038
AT3G05670.1	RING/U-box protein	-0.4	0.038
AT5G01712.1	conserved peptide upstream open reading frame 48	-0.37	0.038
AT5G01710.1	methyltransferases	-0.37	0.038
AT5G62640.3	proline-rich family protein	-0.45	0.038
AT2G36760.1	UDP-glucosyl transferase 73C2	-1.78	0.038
AT2G46600.1	Calcium-binding EF-hand family protein	-0.43	0.038
AT3G07780.1	Protein of unknown function (DUF1423)	-0.43	0.038
AT4G10970.5	unknown protein	-0.69	0.039
AT1G13990.1	unknown protein	-0.85	0.039
AT3G26690.2	nudix hydrolase homolog 13	-0.7	0.039
AT4G30210.2	P450 reductase 2	-0.39	0.039
AT4G30210.1	P450 reductase 2	-0.39	0.039
AT1G25275.3	unknown protein	-0.32	0.039
AT5G22570.1	WRKY DNA-binding protein 38	-1.42	0.039
AT2G37760.1	NAD(P)-linked oxidoreductase superfamily protein	-0.69	0.039
AT1G29355.1	unknown protein	-1.51	0.039
AT4G18020.5	CheY-like two-component responsive regulator family protein	-0.7	0.039
AT4G31800.1	WRKY DNA-binding protein 18	-0.74	0.04
AT4G10970.2	unknown protein	-0.45	0.04
AT1G51920.1	unknown protein	-1.68	0.04
AT4G29990.1	Leucine-rich repeat transmembrane protein kinase protein	-1.23	0.04
AT1G02850.5	beta glucosidase 11	-1.1	0.04
AT4G36150.1	Disease resistance protein (TIR-NBS-LRR class) family	-1.03	0.04
AT2G28800.2	63 kDa inner membrane family protein	-0.71	0.04
AT5G47720.2	Thiolase family protein	-0.44	0.04
AT4G28030.1	Acyl-CoA N-acyltransferases (NAT) superfamily protein	-0.41	0.04
AT1G21580.1	Zinc finger C-x8-C-x5-C-x3-H type family protein	-0.37	0.04
AT1G25275.1	unknown protein	-0.32	0.04
AT3G50950.2	HOPZ-ACTIVATED RESISTANCE 1	-0.58	0.04
AT5G10630.2	Translation elongation factor EF1A/initiation factor IF2gamma family protein	-0.82	0.041
AT1G06570.2	phytoene desaturation 1	-0.63	0.041
AT5G20250.1	Raffinose synthase family protein	-0.73	0.041
AT2G37760.2	NAD(P)-linked oxidoreductase superfamily protein	-0.69	0.041
AT1G03740.1	Protein kinase superfamily protein	-0.52	0.041
AT5G47720.4	Thiolase family protein	-0.44	0.041
AT3G10320.1	Glycosyltransferase family 61 protein	-0.87	0.041
AT5G35630.2	glutamine synthetase 2	-0.25	0.041
AT1G02850.3	beta glucosidase 11	-1.1	0.042
AT1G02850.1	beta glucosidase 11	-1.1	0.042
AT1G02850.2	beta glucosidase 11	-1.1	0.042
AT4G31800.2	WRKY DNA-binding protein 18	-0.73	0.042
AT5G47720.5	Thiolase family protein	-0.41	0.042
AT5G66030.1	Golgi-localized GRIP domain-containing protein	-0.36	0.042
AT5G20250.2	Raffinose synthase family protein	-0.73	0.042
AT5G47720.3	Thiolase family protein	-0.41	0.042
AT5G35630.3	glutamine synthetase 2	-0.25	0.042
AT5G35630.1	glutamine synthetase 2	-0.25	0.043
AT1G29120.3	Hydrolase-like protein family	-0.5	0.043
AT4G09670.1	Oxidoreductase family protein	-0.36	0.043
AT1G76560.1	CP12 domain-containing protein 3	-1.01	0.043
AT2G15490.1	UDP-glycosyltransferase 73B4	-0.75	0.043
AT5G03730.2	Protein kinase superfamily protein	-0.58	0.043
AT5G41370.1	homolog of xeroderma pigmentosum complementation group B 1	-0.49	0.043
AT4G10880.1	unknown protein	-4.32	0.044
AT4G22530.1	S-adenosyl-L-methionine-dependent methyltransferases superfamily protein	-0.74	0.044
AT3G26180.2	cytochrome P450, family 71, subfamily B, polypeptide 20	-0.53	0.044
AT5G45380.1	solute:sodium symporters;urea transmembrane transporters	-0.5	0.044
AT3G51920.1	calmodulin 9	-0.47	0.044
AT4G32190.1	Myosin heavy chain-related protein	-0.43	0.044
AT5G47720.1	Thiolase family protein	-0.41	0.044
AT1G70300.1	K+ uptake permease 6	-0.41	0.044
AT5G20250.4	Raffinose synthase family protein	-0.72	0.045
AT5G50750.1	reversibly glycosylated polypeptide 4	-1.16	0.045
AT2G38390.1	Peroxidase superfamily protein	-0.7	0.045
AT1G59900.1	pyruvate dehydrogenase complex E1 alpha subunit	-0.36	0.045
AT5G41290.1	Receptor-like protein kinase-related family protein	-1.86	0.045
AT5G62640.2	proline-rich family protein	-0.44	0.046
AT1G27385.2	unknown protein	-0.41	0.046
AT1G72930.1	toll/interleukin-1 receptor-like	-0.41	0.046
AT2G07835.1	unknown protein	-3.28	0.046
AT1G69550.1	disease resistance protein (TIR-NBS-LRR class)	-0.62	0.046
AT5G20250.3	Raffinose synthase family protein	-0.72	0.046
AT5G45500.2	RNI-like superfamily protein	-0.58	0.046
AT5G45500.1	RNI-like superfamily protein	-0.58	0.046
AT2G40410.1	Staphylococcal nuclease homologue	-0.48	0.046
AT5G62640.1	proline-rich family protein	-0.44	0.046
AT4G38550.1	Arabidopsis phospholipase-like protein (PEARLI 4) family	-0.5	0.046
AT2G20180.2	phytochrome interacting factor 3-like 5	-0.61	0.046
AT4G23270.1	cysteine-rich RLK (RECEPTOR-like protein kinase) 19	-0.54	0.047
AT1G06570.1	phytoene desaturation 1	-0.6	0.047
AT1G30270.1	CBL-interacting protein kinase 23	-0.39	0.047
AT5G50100.1	Putative thiol-disulphide oxidoreductase DCC	-0.44	0.047
AT5G66160.2	receptor homology region transmembrane domain ring H2 motif protein 1	-0.45	0.047
AT1G30590.1	RNA polymerase I specific transcription initiation factor RRN3 protein	-0.54	0.047
AT2G45460.1	SMAD/FHA domain-containing protein	-0.7	0.047
AT3G50000.1	casein kinase II, alpha chain 2	-0.35	0.047
AT1G06430.1	FTSH protease 8	-0.46	0.047
AT5G03380.2	Heavy metal transport/detoxification superfamily protein	-0.33	0.047
AT5G37490.1	ARM repeat superfamily protein	-1.44	0.047
AT1G35210.1	unknown protein	-1.29	0.048
AT1G29120.1	Hydrolase-like protein family	-0.5	0.048
AT2G19800.1	myo-inositol oxygenase 2	-0.61	0.048
AT4G24110.1	unknown protein	-1.14	0.048
AT3G06080.1	Plant protein of unknown function (DUF828)	-0.5	0.048
AT5G53050.1	alpha/beta-Hydrolases superfamily protein	-0.4	0.048
AT1G05570.2	callose synthase 1	-0.57	0.048
AT2G26750.1	alpha/beta-Hydrolases superfamily protein	-0.57	0.048
AT5G59540.1	2-oxoglutarate (2OG) and Fe(II)-dependent oxygenase superfamily protein	-0.42	0.048
AT1G79670.2	Wall-associated kinase family protein	-0.84	0.048
AT1G66725.1	MIR163; miRNA	-0.57	0.048
AT4G08290.2	nodulin MtN21 /EamA-like transporter family protein	-0.51	0.048
AT1G74180.1	receptor like protein 14	-2.77	0.048
AT1G05570.1	callose synthase 1	-0.57	0.049
AT5G03430.1	phosphoadenosine phosphosulfate (PAPS) reductase family protein	-0.42	0.049
AT3G29250.1	NAD(P)-binding Rossmann-fold superfamily protein	-0.8	0.049
AT3G54530.2	unknown protein	-2.65	0.049
