# Supplementary material for: Co-option and neofunctionalization of stomatal executors for defence against herbivores in Brassicales
Source: Nat Plants. 2025 Feb 24;11(3):483–504. doi: 10.1038/s41477-025-01921-1 (PMC11928322; doi:10.1038/s41477-025-01921-1)
Supplement: Supplementary file 4 — List of upregulated and downregulated genes in iFAMA at 24 h. [file 41477_2025_1921_MOESM4_ESM.xlsx]

## Sheet: UP_gene_list
ID (AGI)	Symbol	Full name
AT3G24140	FMA	basic helix-loop-helix (bHLH) DNA-binding superfamily protein
AT3G18000	XPL1	S-adenosyl-L-methionine-dependent methyltransferases superfamily protein
AT3G17998	AT3G17998
AT5G25980	TGG2	glucoside glucohydrolase 2
AT3G57600	AT3G57600	Integrase-type DNA-binding superfamily protein
AT1G71050	HIPP20	Heavy metal transport/detoxification superfamily protein
AT5G05340	PRX52	Peroxidase superfamily protein
AT2G27389	AT2G27389	hypothetical protein
AT1G24020	MLP423	MLP-like protein 423
AT1G11850	AT1G11850	transmembrane protein
AT3G25220	FKBP15-1	FK506-binding protein 15 kD-1
AT2G34810	AT2G34810	FAD-binding Berberine family protein
AT3G23830	GRP4	glycine-rich RNA-binding protein 4
AT2G33790	AGP30	arabinogalactan protein 30
AT1G57820	VIM1	Zinc finger (C3HC4-type RING finger) family protein
AT1G62560	FMO GS-OX3	flavin-monooxygenase glucosinolate S-oxygenase 3
AT4G29400	AT4G29400	oxidoreductase/transition metal ion-binding protein (DUF3531)
AT1G19570	DHAR1	dehydroascorbate reductase
AT3G46230	HSP17.4	heat shock protein 17.4
AT2G26010	PDF1.3	plant defensin 1.3
AT3G08770	LTP6	lipid transfer protein 6
AT1G29270	AT1G29270	transcription factor bHLH35-like protein
AT5G26780	SHM2	serine hydroxymethyltransferase 2
AT3G13310	AT3G13310	Chaperone DnaJ-domain superfamily protein
AT1G52410	TSA1	TSK-associating protein 1
AT4G38740	ROC1	rotamase CYP 1
AT5G40590	AT5G40590	Cysteine/Histidine-rich C1 domain family protein
AT2G43570	CHI	chitinase
AT1G27450	APT1	adenine phosphoribosyl transferase 1
AT3G59930	AT3G59930	defensin-like protein
AT1G53540	AT1G53540	HSP20-like chaperones superfamily protein
AT5G66690	UGT72E2	UDP-Glycosyltransferase superfamily protein
AT1G06640	AT1G06640	2-oxoglutarate (2OG) and Fe(II)-dependent oxygenase superfamily protein
AT3G25230	ROF1	rotamase FKBP 1
AT3G53870	AT3G53870	Ribosomal protein S3 family protein
AT1G71780	AT1G71780	WD repeat protein
AT2G30766	AT2G30766	hypothetical protein
AT2G33380	RD20	Caleosin-related family protein
AT2G27390	AT2G27390	proline-rich family protein
AT3G10530	AT3G10530	Transducin/WD40 repeat-like superfamily protein
AT5G49945	AT5G49945	hypothetical protein (DUF1682)
AT2G35980	YLS9	Late embryogenesis abundant (LEA) hydroxyproline-rich glycoprotein family
AT3G18510	AT3G18510	ATP-dependent helicase/nuclease subunit
AT5G12030	HSP17.6A	heat shock protein 17.6A
AT3G54470	AT3G54470	uridine 5'-monophosphate synthase / UMP synthase (PYRE-F) (UMPS)
AT1G30700	AT1G30700	FAD-binding Berberine family protein
AT3G10940	LSF2	dual specificity protein phosphatase (DsPTP1) family protein
AT1G09310	AT1G09310	plant/protein (Protein of unknown function, DUF538)
AT4G01070	GT72B1	UDP-Glycosyltransferase superfamily protein
AT2G15490	UGT73B4	UDP-glycosyltransferase 73B4
AT3G56220	AT3G56220	transcription regulator
AT4G00090	AT4G00090	Transducin/WD40 repeat-like superfamily protein
AT3G23450	AT3G23450	transmembrane protein
AT1G74310	HSP101	heat shock protein 101
AT2G46240	BAG6	BCL-2-associated athanogene 6
AT1G07830	AT1G07830	ribosomal protein L29 family protein
AT4G16370	OPT3	oligopeptide transporter
AT5G16940	AT5G16940	carbon-sulfur lyase
AT3G13470	Cpn60beta2	TCP-1/cpn60 chaperonin family protein
AT5G44720	AT5G44720	Molybdenum cofactor sulfurase family protein
AT1G18250	ATLP-1	Pathogenesis-related thaumatin superfamily protein
AT5G01015	AT5G01015	transmembrane protein
AT1G70890	MLP43	MLP-like protein 43
AT5G14590	AT5G14590	Isocitrate/isopropylmalate dehydrogenase family protein
AT4G34700	CIB22	LYR family of Fe/S cluster biogenesis protein
AT5G14580	AT5G14580	polyribonucleotide nucleotidyltransferase
AT5G03300	ADK2	adenosine kinase 2
AT2G26150	HSFA2	heat shock transcription factor A2
AT5G56030	HSP81-2	heat shock protein 81-2
AT2G18020	EMB2296	Ribosomal protein L2 family
AT2G37990	AT2G37990	ribosome biogenesis regulatory protein (RRS1) family protein
AT1G79550	PGK	phosphoglycerate kinase
AT1G29980	AT1G29980	choice-of-anchor C domain protein, putative (Protein of unknown function, DUF642)
AT5G23820	AT5G23820	MD-2-related lipid recognition domain-containing protein
AT1G14980	CPN10	chaperonin 10
AT5G06730	AT5G06730	Peroxidase superfamily protein
AT5G11150	VAMP713	vesicle-associated membrane protein 713
AT3G54600	DJ1F	Class I glutamine amidotransferase-like superfamily protein
AT2G17360	AT2G17360	Ribosomal protein S4 (RPS4A) family protein
AT1G06475	AT1G06475	transmembrane protein
AT1G58160	JAX1	jacalin lectin-like protein
AT3G14900	EMB3120	hypothetical protein
AT4G36010	AT4G36010	Pathogenesis-related thaumatin superfamily protein
AT5G02050	AT5G02050	Mitochondrial glycoprotein family protein
AT4G33865	AT4G33865	Ribosomal protein S14p/S29e family protein
AT4G13850	GR-RBP2	glycine-rich RNA-binding protein 2
AT4G30800	AT4G30800	Nucleic acid-binding, OB-fold-like protein
AT4G18440	AT4G18440	L-Aspartase-like family protein
AT1G17180	GSTU25	glutathione S-transferase TAU 25
AT3G27080	TOM20-3	translocase of outer membrane 20 kDa subunit 3
AT4G10480	AT4G10480	Nascent polypeptide-associated complex (NAC), alpha subunit family protein
AT2G14750	APK	APS kinase
AT1G72170	AT1G72170	MICOS complex subunit, putative (DUF543)
AT2G40550	ETG1	E2F target protein 1 (ETG1)
AT3G53480	ABCG37	pleiotropic drug resistance 9
AT5G23290	PFD5	prefoldin 5
AT1G41880	AT1G41880	Ribosomal protein L35Ae family protein
AT1G64880	AT1G64880	Ribosomal protein S5 family protein
AT2G20360	AT2G20360	NAD(P)-binding Rossmann-fold superfamily protein
AT1G76790	IGMT5	O-methyltransferase family protein
AT3G01790	AT3G01790	Ribosomal protein L13 family protein
AT2G19720	rps15ab	ribosomal protein S15A B
AT1G74210	GDPD5	PLC-like phosphodiesterases superfamily protein
AT5G56010	HSP81-3	heat shock protein 81-3
AT5G10010	AT5G10010	myosin-H heavy protein
AT1G26910	RPL10B	Ribosomal protein L16p/L10e family protein
AT3G20470	GRP5	glycine-rich protein 5
AT1G15385	AT1G15385	cotton fiber protein
AT5G59320	LTP3	lipid transfer protein 3
AT3G53890	AT3G53890	Ribosomal protein S21e
AT5G12110	AT5G12110	elongation factor 1-beta 1
AT3G10185	AT3G10185	Gibberellin-regulated family protein
AT1G18630	GR-RBP6	glycine-rich RNA-binding protein 6
AT2G44160	MTHFR2	methylenetetrahydrofolate reductase 2
AT1G78370	GSTU20	glutathione S-transferase TAU 20
AT4G25740	AT4G25740	RNA binding Plectin/S10 domain-containing protein
AT3G62990	AT3G62990	myelin transcription factor-like protein
AT2G27840	HDT4	histone deacetylase-related / HD-like protein
AT2G35790	AT2G35790	transmembrane protein
AT3G25730	EDF3	ethylene response DNA binding factor 3
AT3G04960	AT3G04960	trichohyalin, putative (DUF3444)
AT4G32470	AT4G32470	Cytochrome bd ubiquinol oxidase, 14kDa subunit
AT1G67500	REV3	recovery protein 3
AT5G05960	AT5G05960	Bifunctional inhibitor/lipid-transfer protein/seed storage 2S albumin superfamily protein
AT1G61580	RPL3B	R-protein L3 B
AT4G17970	ALMT12	aluminum-activated, malate transporter 12
AT5G61170	AT5G61170	Ribosomal protein S19e family protein
AT2G27710	AT2G27710	60S acidic ribosomal protein family
AT2G28420	GLYI8	Lactoylglutathione lyase / glyoxalase I family protein
AT2G30770	CYP71A13	cytochrome P450 family 71 polypeptide
AT1G73620	AT1G73620	Pathogenesis-related thaumatin superfamily protein
AT5G05580	FAD8	fatty acid desaturase 8
AT1G14810	AT1G14810	semialdehyde dehydrogenase family protein
AT3G18760	AT3G18760	Translation elongation factor EF1B/ribosomal protein S6 family protein
AT5G14030	AT5G14030	translocon-associated protein beta (TRAPB) family protein
AT3G59820	LETM1	LETM1-like protein
AT1G13590	PSK1	phytosulfokine 1 precursor
AT1G52000	AT1G52000	Mannose-binding lectin superfamily protein
AT5G61030	GR-RBP3	glycine-rich RNA-binding protein 3
AT1G16960	AT1G16960	Ubiquitin domain-containing protein
AT1G23020	FRO3	ferric reduction oxidase 3
AT5G65360	AT5G65360	Histone superfamily protein
AT2G23120	AT2G23120	Late embryogenesis abundant protein, group 6
AT5G26000	TGG1	thioglucoside glucohydrolase 1
AT1G34350	AT1G34350	Tmem18
AT2G39280	AT2G39280	Ypt/Rab-GAP domain of gyp1p superfamily protein
AT5G08020	RPA70B	RPA70-kDa subunit B
AT2G20980	MCM10	minichromosome maintenance 10
AT1G03310	DBE1	debranching enzyme 1
AT5G47930	AT5G47930	Zinc-binding ribosomal protein family protein
AT4G33490	AT4G33490	Eukaryotic aspartyl protease family protein
AT5G40130	AT5G40130
AT5G56000	Hsp81.4	HEAT SHOCK PROTEIN 81.4
AT3G59390	AT3G59390	glycosyltransferase family protein
AT5G48070	XTH20	xyloglucan endotransglucosylase/hydrolase 20
AT4G01240	AT4G01240	S-adenosyl-L-methionine-dependent methyltransferases superfamily protein
AT2G15000	AT2G15000	caspase-6 protein
AT5G09650	PPa6	pyrophosphorylase 6
AT5G23740	RPS11-BETA	ribosomal protein S11-beta
AT3G49780	PSK4	phytosulfokine 4 precursor
AT4G13770	CYP83A1	cytochrome P450, family 83, subfamily A, polypeptide 1
AT4G28510	PHB1	prohibitin 1
AT2G33210	HSP60-2	heat shock protein 60-2
AT2G21170	TIM	triosephosphate isomerase
AT2G15290	TIC21	translocon at inner membrane of chloroplasts 21
AT2G34300	AT2G34300	S-adenosyl-L-methionine-dependent methyltransferases superfamily protein
AT1G51760	IAR3	peptidase M20/M25/M40 family protein
AT2G15840	AT2G15840
AT1G08005	AT1G08005	serine/threonine-protein phosphatase 6 regulatory subunit
AT2G43120	AT2G43120	RmlC-like cupins superfamily protein
AT5G47700	AT5G47700	60S acidic ribosomal protein family
AT5G24090	CHIA	chitinase A
AT3G44590	AT3G44590	60S acidic ribosomal protein family
AT3G12370	AT3G12370	Ribosomal protein L10 family protein
AT2G43530	AT2G43530	scorpion toxin-like knottin superfamily protein
AT5G43330	c-NAD-MDH2	Lactate/malate dehydrogenase family protein
AT3G06320	AT3G06320	Ribosomal protein L33 family protein
AT3G13860	HSP60-3A	heat shock protein 60-3A
AT1G06380	AT1G06380	Ribosomal protein L1p/L10e family
AT2G39310	JAL22	jacalin-related lectin 22
AT2G46000	AT2G46000	LDL receptor wingless signaling/trafficking chaperone
AT3G44610	AT3G44610	Protein kinase superfamily protein
AT5G57410	AT5G57410	Afadin/alpha-actinin-binding protein
AT1G54217	AT1G54217	Ribosomal protein L18ae family
AT5G10830	AT5G10830	S-adenosyl-L-methionine-dependent methyltransferases superfamily protein
AT4G23670	AT4G23670	Polyketide cyclase/dehydrase and lipid transport superfamily protein
AT3G44750	HDA3	histone deacetylase 3
AT2G44065	AT2G44065	Ribosomal protein L2 family
AT4G36240	GATA7	GATA transcription factor 7
AT4G02930	AT4G02930	GTP binding Elongation factor Tu family protein
AT3G02220	AT3G02220	small acidic-like protein
AT2G47140	SDR5	NAD(P)-binding Rossmann-fold superfamily protein
AT5G03160	P58IPK	DnaJ P58IPK-like protein
AT3G22660	AT3G22660	rRNA processing protein-like protein
AT2G27020	PAG1	20S proteasome alpha subunit G1
AT1G19670	CLH1	chlorophyllase 1
AT5G01530	LHCB4.1	light harvesting complex photosystem II
AT2G43420	AT2G43420	3-beta hydroxysteroid dehydrogenase/isomerase family protein
AT5G24770	VSP2	vegetative storage protein 2
AT4G31805	AT4G31805	WRKY family transcription factor
AT3G16480	MPPalpha	mitochondrial processing peptidase alpha subunit
AT3G25770	AOC2	allene oxide cyclase 2
AT2G33320	AT2G33320	Calcium-dependent lipid-binding (CaLB domain) family protein
AT5G09740	HAM2	histone acetyltransferase of the MYST family 2
AT3G16450	JAL33	Mannose-binding lectin superfamily protein
AT1G56110	NOP56	NOP56-like pre RNA processing ribonucleoprotein
AT5G60350	AT5G60350	hypothetical protein
AT1G30760	AT1G30760	FAD-binding Berberine family protein
AT2G27550	ATC	centroradiali
AT1G52270	AT1G52270	hypothetical protein
AT4G38620	MYB4	myb domain protein 4
AT2G15320	AT2G15320	Leucine-rich repeat (LRR) family protein
AT3G18420	AT3G18420	Protein prenylyltransferase superfamily protein
AT3G53740	AT3G53740	Ribosomal protein L36e family protein
AT1G52700	AT1G52700	alpha/beta-Hydrolases superfamily protein
AT3G10110	MEE67	Mitochondrial import inner membrane translocase subunit Tim17/Tim22/Tim23 family protein
AT1G58380	XW6	Ribosomal protein S5 family protein
AT3G20390	AT3G20390	endoribonuclease L-PSP family protein
AT1G16160	WAKL5	wall associated kinase-like 5
AT1G66080	AT1G66080	hikeshi-like protein
AT5G06390	FLA17	FASCICLIN-like arabinogalactan protein 17 precursor
AT4G26370	AT4G26370	antitermination NusB domain-containing protein
AT2G38050	DET2	3-oxo-5-alpha-steroid 4-dehydrogenase family protein
AT5G28646	WVD2	TPX2 (targeting protein for Xklp2) protein family
AT1G34030	AT1G34030	Ribosomal protein S13/S18 family
AT4G22930	PYR4	pyrimidin 4
AT1G11870	SRS	Seryl-tRNA synthetase
AT5G48570	AT5G48570	FKBP-type peptidyl-prolyl cis-trans isomerase family protein
AT4G12880	ENODL19	early nodulin-like protein 19
AT1G20050	HYD1	C-8,7 sterol isomerase
AT3G52370	FLA15	FASCICLIN-like arabinogalactan protein 15 precursor
AT5G58600	PMR5	Pmr5/Cas1p GDSL/SGNH-like acyl-esterase family protein (DUF828)
AT4G11320	AT4G11320	Papain family cysteine protease
AT5G60530	AT5G60530	late embryogenesis abundant protein-related / LEA protein-like protein
AT1G79530	GAPCP-1	glyceraldehyde-3-phosphate dehydrogenase of plastid 1
AT2G06050	OPR3	oxophytodienoate-reductase 3
AT4G31000	AT4G31000	Calmodulin-binding protein
AT3G50890	HB28	homeobox protein 28
AT1G56190	AT1G56190	Phosphoglycerate kinase family protein
AT5G45280	AT5G45280	Pectinacetylesterase family protein
AT1G62520	AT1G62520	sulfated surface-like glycoprotein
AT5G56670	AT5G56670	Ribosomal protein S30 family protein
AT2G46060	AT2G46060	transmembrane protein-like protein
AT5G20190	AT5G20190	Tetratricopeptide repeat (TPR)-like superfamily protein
AT5G25080	AT5G25080	Sas10/Utp3/C1D family
AT4G21880	AT4G21880	Pentatricopeptide repeat (PPR) superfamily protein
AT3G05280	AT3G05280	Integral membrane Yip1 family protein
AT4G36360	BGAL3	beta-galactosidase 3

## Sheet: UP_transcripts_original_data
ID (transcripts)	Annotation	logFC	FDR
AT3G24140.1	basic helix-loop-helix (bHLH) DNA-binding superfamily protein	3.85	9.82e-37
AT3G18000.1	S-adenosyl-L-methionine-dependent methyltransferases superfamily protein	1.46	7.02e-10
AT3G17998.1	conserved peptide upstream open reading frame 30	1.46	7.02e-10
AT5G25980.1	glucoside glucohydrolase 2	1.03	4.6e-08
AT5G25980.3	glucoside glucohydrolase 2	1.03	4.6e-08
AT5G25980.2	glucoside glucohydrolase 2	1	1.23e-07
AT3G57600.1	Integrase-type DNA-binding superfamily protein	3.18	8.66e-07
AT1G71050.1	Heavy metal transport/detoxification superfamily protein	2	9.72e-07
AT5G05340.1	Peroxidase superfamily protein	2.08	1.76e-05
AT2G27389.1	unknown protein	1.08	7.76e-05
AT1G24020.2	MLP-like protein 423	0.76	9.44e-05
AT1G24020.1	MLP-like protein 423	0.75	0.00012
AT1G11850.2	unknown protein	0.64	0.00012
AT3G25220.1	FK506-binding protein 15 kD-1	0.59	0.00018
AT2G34810.1	FAD-binding Berberine family protein	0.64	0.00021
AT3G23830.1	glycine-rich RNA-binding protein 4	0.51	0.00024
AT3G23830.2	glycine-rich RNA-binding protein 4	0.51	0.00024
AT2G33790.1	arabinogalactan protein 30	1.21	0.0003
AT1G57820.2	Zinc finger (C3HC4-type RING finger) family protein	0.8	0.00037
AT1G57820.1	Zinc finger (C3HC4-type RING finger) family protein	0.8	0.00037
AT1G62560.1	flavin-monooxygenase glucosinolate S-oxygenase 3	1.59	0.0004
AT4G29400.1	Protein of unknown function (DUF3531)	0.66	0.0004
AT1G19570.1	dehydroascorbate reductase	0.55	0.00065
AT1G19570.2	dehydroascorbate reductase	0.55	0.00068
AT3G46230.1	heat shock protein 17.4	3.22	0.00074
AT2G26010.1	plant defensin 1.3	2.56	0.00092
AT3G08770.2	lipid transfer protein 6	0.65	0.00095
AT1G29270.1	unknown protein	1.49	0.001
AT5G26780.3	serine hydroxymethyltransferase 2	0.67	0.001
AT3G13310.1	Chaperone DnaJ-domain superfamily protein	0.7	0.0013
AT1G52410.1	TSK-associating protein 1	0.69	0.0013
AT4G38740.1	rotamase CYP 1	0.43	0.0014
AT1G52410.2	TSK-associating protein 1	0.68	0.0015
AT5G40590.1	Cysteine/Histidine-rich C1 domain family protein	1.06	0.0015
AT3G08770.1	lipid transfer protein 6	0.64	0.0015
AT2G43570.1	chitinase, putative	1.3	0.0016
AT1G27450.2	adenine phosphoribosyl transferase 1	0.42	0.0017
AT1G27450.3	adenine phosphoribosyl transferase 1	0.41	0.0017
AT1G27450.1	adenine phosphoribosyl transferase 1	0.42	0.0017
AT3G59930.1	unknown protein	1.55	0.0019
AT1G53540.1	HSP20-like chaperones superfamily protein	2.99	0.0021
AT5G66690.1	UDP-Glycosyltransferase superfamily protein	0.75	0.0021
AT1G06640.1	2-oxoglutarate (2OG) and Fe(II)-dependent oxygenase superfamily protein	0.66	0.0021
AT1G11850.1	unknown protein	0.57	0.0021
AT3G25230.1	rotamase FKBP 1	0.48	0.0021
AT3G53870.1	Ribosomal protein S3 family protein	0.45	0.0021
AT5G26780.2	serine hydroxymethyltransferase 2	0.63	0.0022
AT5G26780.1	serine hydroxymethyltransferase 2	0.63	0.0022
AT1G71780.1	unknown protein	0.79	0.0023
AT2G30766.1	unknown protein	1.8	0.0024
AT2G33380.1	Caleosin-related family protein	1.75	0.0026
AT2G27390.1	proline-rich family protein	1.04	0.0033
AT1G11850.3	unknown protein	0.6	0.0034
AT3G10530.1	Transducin/WD40 repeat-like superfamily protein	0.61	0.0034
AT1G11850.4	unknown protein	0.56	0.0034
AT5G49945.1	Protein of unknown function (DUF1682)	0.67	0.0035
AT2G35980.1	Late embryogenesis abundant (LEA) hydroxyproline-rich glycoprotein family	2.22	0.0037
AT3G25230.2	rotamase FKBP 1	0.47	0.0039
AT3G18510.1	unknown protein	0.69	0.0042
AT1G06640.3	2-oxoglutarate (2OG) and Fe(II)-dependent oxygenase superfamily protein	0.63	0.0042
AT5G12030.1	heat shock protein 17.6A	3.2	0.0042
AT3G54470.1	uridine 5'-monophosphate synthase / UMP synthase (PYRE-F) (UMPS)	0.38	0.0043
AT1G30700.1	FAD-binding Berberine family protein	0.91	0.0044
AT3G10940.1	dual specificity protein phosphatase (DsPTP1) family protein	0.67	0.0044
AT1G09310.1	Protein of unknown function, DUF538	0.61	0.0044
AT4G01070.1	UDP-Glycosyltransferase superfamily protein	0.55	0.0049
AT2G15490.3	UDP-glycosyltransferase 73B4	0.94	0.0051
AT3G56220.1	transcription regulators	1.58	0.0051
AT4G00090.1	Transducin/WD40 repeat-like superfamily protein	0.85	0.0051
AT3G23450.1	unknown protein	0.57	0.0053
AT1G74310.1	heat shock protein 101	1.41	0.0053
AT2G46240.1	BCL-2-associated athanogene 6	0.97	0.0054
AT1G07830.1	ribosomal protein L29 family protein	0.7	0.0056
AT4G16370.1	oligopeptide transporter	0.54	0.0058
AT5G16940.1	carbon-sulfur lyases	0.48	0.0059
AT3G13470.1	TCP-1/cpn60 chaperonin family protein	0.58	0.0062
AT5G44720.2	Molybdenum cofactor sulfurase family protein	1.06	0.0062
AT2G15490.1	UDP-glycosyltransferase 73B4	0.94	0.0064
AT1G18250.1	Pathogenesis-related thaumatin superfamily protein	0.72	0.0064
AT1G18250.2	Pathogenesis-related thaumatin superfamily protein	0.72	0.0065
AT5G01015.2	unknown protein	0.86	0.0067
AT1G70890.1	MLP-like protein 43	0.64	0.0068
AT5G14590.1	Isocitrate/isopropylmalate dehydrogenase family protein	0.62	0.0068
AT2G33380.2	Caleosin-related family protein	1.66	0.0068
AT4G34700.1	LYR family of Fe/S cluster biogenesis protein	0.38	0.0072
AT5G14580.1	polyribonucleotide nucleotidyltransferase, putative	0.7	0.0072
AT5G03300.1	adenosine kinase 2	0.4	0.0072
AT2G26150.1	heat shock transcription factor A2	2.28	0.0078
AT2G26150.2	heat shock transcription factor A2	2.28	0.0078
AT5G56030.1	heat shock protein 81-2	0.41	0.0078
AT2G18020.1	Ribosomal protein L2 family	0.35	0.0078
AT2G37990.1	ribosome biogenesis regulatory protein (RRS1) family protein	0.44	0.0078
AT1G79550.1	phosphoglycerate kinase	0.38	0.0078
AT1G29980.2	Protein of unknown function, DUF642	0.6	0.0079
AT1G29980.1	Protein of unknown function, DUF642	0.59	0.0082
AT5G23820.1	MD-2-related lipid recognition domain-containing protein	0.57	0.0082
AT1G14980.1	chaperonin 10	0.4	0.0082
AT5G06730.1	Peroxidase superfamily protein	1.86	0.0082
AT5G11150.1	vesicle-associated membrane protein 713	0.54	0.0082
AT3G54600.1	Class I glutamine amidotransferase-like superfamily protein	0.73	0.0083
AT2G17360.1	Ribosomal protein S4 (RPS4A) family protein	0.41	0.0083
AT1G79550.2	phosphoglycerate kinase	0.38	0.0083
AT1G06475.1	unknown protein	1.03	0.0087
AT1G58160.1	Mannose-binding lectin superfamily protein	1.59	0.0088
AT3G14900.1	unknown protein	0.63	0.0088
AT4G36010.2	Pathogenesis-related thaumatin superfamily protein	1.13	0.0089
AT5G02050.1	Mitochondrial glycoprotein family protein	0.51	0.0091
AT4G33865.1	Ribosomal protein S14p/S29e family protein	0.4	0.0091
AT4G13850.1	glycine-rich RNA-binding protein 2	0.35	0.0091
AT4G30800.1	Nucleic acid-binding, OB-fold-like protein	0.85	0.0095
AT4G18440.1	L-Aspartase-like family protein	0.77	0.0095
AT4G13850.4	glycine-rich RNA-binding protein 2	0.35	0.0095
AT4G13850.3	glycine-rich RNA-binding protein 2	0.35	0.0095
AT4G13850.2	glycine-rich RNA-binding protein 2	0.35	0.01
AT1G17180.1	glutathione S-transferase TAU 25	1	0.01
AT3G27080.1	translocase of outer membrane 20 kDa subunit 3	0.43	0.01
AT2G30766.2	unknown protein	1.58	0.01
AT4G10480.2	Nascent polypeptide-associated complex (NAC), alpha subunit family protein	0.38	0.01
AT2G14750.1	APS kinase	0.56	0.01
AT1G72170.1	Domain of unknown function (DUF543)	0.54	0.01
AT2G40550.1	E2F target gene 1	0.96	0.01
AT3G53480.1	pleiotropic drug resistance 9	0.86	0.01
AT2G17360.2	Ribosomal protein S4 (RPS4A) family protein	0.44	0.01
AT5G23290.1	prefoldin 5	0.44	0.01
AT4G10480.1	Nascent polypeptide-associated complex (NAC), alpha subunit family protein	0.38	0.01
AT1G41880.1	Ribosomal protein L35Ae family protein	0.33	0.01
AT5G01015.1	unknown protein	0.77	0.011
AT1G64880.1	Ribosomal protein S5 family protein	0.39	0.011
AT4G36010.1	Pathogenesis-related thaumatin superfamily protein	1.09	0.011
AT2G20360.1	NAD(P)-binding Rossmann-fold superfamily protein	0.38	0.011
AT1G76790.1	O-methyltransferase family protein	0.79	0.011
AT3G01790.2	Ribosomal protein L13 family protein	0.51	0.012
AT3G01790.1	Ribosomal protein L13 family protein	0.51	0.012
AT2G19720.1	ribosomal protein S15A B	0.5	0.012
AT1G74210.1	PLC-like phosphodiesterases superfamily protein	0.68	0.012
AT5G56010.1	heat shock protein 81-3	0.36	0.012
AT5G10010.1	unknown protein	0.5	0.012
AT1G26910.1	Ribosomal protein L16p/L10e family protein	0.59	0.012
AT3G20470.1	glycine-rich protein 5	0.56	0.012
AT1G15385.1	unknown protein	1.49	0.012
AT5G59320.1	lipid transfer protein 3	1.03	0.013
AT3G53890.2	Ribosomal protein S21e	0.36	0.014
AT5G12110.1	Glutathione S-transferase, C-terminal-like;Translation elongation factor EF1B/ribosomal protein S6	0.85	0.015
AT3G10185.1	Gibberellin-regulated family protein	3.64	0.015
AT1G18630.1	glycine-rich RNA-binding protein 6	0.5	0.015
AT3G53890.1	Ribosomal protein S21e	0.35	0.015
AT2G44160.1	methylenetetrahydrofolate reductase 2	0.38	0.015
AT1G78370.1	glutathione S-transferase TAU 20	0.57	0.015
AT4G25740.2	RNA binding Plectin/S10 domain-containing protein	0.42	0.015
AT3G62990.1	unknown protein	4.72	0.016
AT2G27840.2	histone deacetylase-related / HD-related	0.55	0.016
AT2G35790.1	unknown protein	0.53	0.016
AT3G25730.1	ethylene response DNA binding factor 3	0.66	0.017
AT3G04960.3	Domain of unknown function (DUF3444)	1.83	0.017
AT2G27840.1	histone deacetylase-related / HD-related	0.55	0.018
AT4G32470.2	Cytochrome bd ubiquinol oxidase, 14kDa subunit	0.37	0.018
AT1G67500.2	recovery protein 3	0.57	0.018
AT5G05960.1	Bifunctional inhibitor/lipid-transfer protein/seed storage 2S albumin superfamily protein	0.6	0.018
AT1G67500.1	recovery protein 3	0.57	0.018
AT1G61580.1	R-protein L3 B	0.45	0.018
AT4G17970.1	aluminum-activated, malate transporter 12	1.12	0.019
AT5G61170.1	Ribosomal protein S19e family protein	0.36	0.019
AT2G27710.2	60S acidic ribosomal protein family	0.35	0.019
AT2G28420.1	Lactoylglutathione lyase / glyoxalase I family protein	3.09	0.019
AT2G27710.1	60S acidic ribosomal protein family	0.35	0.019
AT2G27710.3	60S acidic ribosomal protein family	0.35	0.02
AT2G30770.1	cytochrome P450, family 71, subfamily A, polypeptide 13	1.88	0.021
AT1G73620.1	Pathogenesis-related thaumatin superfamily protein	0.75	0.021
AT5G05580.2	fatty acid desaturase 8	0.47	0.021
AT1G14810.1	semialdehyde dehydrogenase family protein	0.46	0.021
AT3G18760.2	Translation elongation factor EF1B/ribosomal protein S6 family protein	0.6	0.021
AT5G14030.1	translocon-associated protein beta (TRAPB) family protein	0.38	0.021
AT3G59820.2	LETM1-like protein	0.52	0.021
AT1G13590.1	phytosulfokine 1 precursor	1.43	0.021
AT1G52000.1	Mannose-binding lectin superfamily protein	1.16	0.021
AT3G04960.1	Domain of unknown function (DUF3444)	1.77	0.022
AT5G61030.1	glycine-rich RNA-binding protein 3	0.53	0.022
AT5G56030.2	heat shock protein 81-2	0.4	0.022
AT1G16960.1	Ubiquitin domain-containing protein	0.69	0.022
AT1G23020.1	ferric reduction oxidase 3	0.63	0.024
AT3G59820.1	LETM1-like protein	0.52	0.025
AT5G65360.1	Histone superfamily protein	0.4	0.025
AT2G23120.1	Late embryogenesis abundant protein, group 6	0.37	0.025
AT5G26000.2	thioglucoside glucohydrolase 1	0.44	0.025
AT1G34350.2	unknown protein	0.56	0.025
AT5G26000.1	thioglucoside glucohydrolase 1	0.43	0.025
AT1G23020.2	ferric reduction oxidase 3	0.62	0.025
AT2G39280.1	Ypt/Rab-GAP domain of gyp1p superfamily protein	0.56	0.026
AT5G08020.1	RPA70-kDa subunit B	1.17	0.026
AT2G20980.1	minichromosome maintenance 10	1.26	0.026
AT1G03310.2	debranching enzyme 1	0.63	0.026
AT5G47930.1	Zinc-binding ribosomal protein family protein	0.34	0.027
AT4G33490.1	Eukaryotic aspartyl protease family protein	1.34	0.028
AT5G40130.1	pseudogene	0.66	0.028
AT1G34350.1	unknown protein	0.55	0.028
AT5G56000.1	HEAT SHOCK PROTEIN 81.4	0.37	0.028
AT4G25740.1	RNA binding Plectin/S10 domain-containing protein	0.39	0.029
AT3G59390.1	unknown protein	1.95	0.029
AT5G48070.1	xyloglucan endotransglucosylase/hydrolase 20	1.19	0.029
AT4G01240.1	S-adenosyl-L-methionine-dependent methyltransferases superfamily protein	1.18	0.03
AT2G15000.1	unknown protein	0.45	0.03
AT5G09650.1	pyrophosphorylase 6	0.38	0.031
AT5G23740.1	ribosomal protein S11-beta	0.36	0.031
AT3G49780.1	phytosulfokine 4 precursor	0.68	0.031
AT3G18760.1	Translation elongation factor EF1B/ribosomal protein S6 family protein	0.56	0.031
AT4G13770.1	cytochrome P450, family 83, subfamily A, polypeptide 1	0.71	0.031
AT4G28510.1	prohibitin 1	0.5	0.032
AT2G33210.2	heat shock protein 60-2	0.43	0.032
AT2G33210.1	heat shock protein 60-2	0.43	0.032
AT2G21170.2	triosephosphate isomerase	0.28	0.032
AT1G03310.1	debranching enzyme 1	0.62	0.033
AT2G15290.1	translocon at inner membrane of chloroplasts 21	0.38	0.033
AT2G21170.1	triosephosphate isomerase	0.28	0.033
AT2G34300.2	S-adenosyl-L-methionine-dependent methyltransferases superfamily protein	0.48	0.033
AT1G51760.1	peptidase M20/M25/M40 family protein	0.59	0.033
AT2G15840.1	pseudogene	1.2	0.034
AT1G06640.2	2-oxoglutarate (2OG) and Fe(II)-dependent oxygenase superfamily protein	0.56	0.034
AT1G08005.1	unknown protein	2.8	0.034
AT2G34300.1	S-adenosyl-L-methionine-dependent methyltransferases superfamily protein	0.48	0.034
AT2G43120.1	RmlC-like cupins superfamily protein	0.97	0.034
AT5G47700.1	60S acidic ribosomal protein family	0.38	0.034
AT5G24090.1	chitinase A	0.72	0.034
AT3G44590.1	60S acidic ribosomal protein family	0.38	0.034
AT3G12370.1	Ribosomal protein L10 family protein	0.46	0.035
AT2G43530.1	Scorpion toxin-like knottin superfamily protein	0.64	0.035
AT5G43330.1	Lactate/malate dehydrogenase family protein	0.55	0.035
AT3G06320.1	Ribosomal protein L33 family protein	0.57	0.035
AT3G13860.1	heat shock protein 60-3A	0.41	0.035
AT3G04960.4	Domain of unknown function (DUF3444)	1.73	0.036
AT1G06380.1	Ribosomal protein L1p/L10e family	0.64	0.036
AT2G39310.1	jacalin-related lectin 22	0.53	0.038
AT2G46000.1	unknown protein	0.5	0.038
AT3G44610.1	Protein kinase superfamily protein	0.79	0.038
AT5G57410.2	Afadin/alpha-actinin-binding protein	0.55	0.038
AT2G39310.2	jacalin-related lectin 22	0.54	0.038
AT1G54217.1	Ribosomal protein L18ae family	0.9	0.039
AT3G04960.2	Domain of unknown function (DUF3444)	1.69	0.039
AT5G10830.1	S-adenosyl-L-methionine-dependent methyltransferases superfamily protein	0.6	0.039
AT4G23670.1	Polyketide cyclase/dehydrase and lipid transport superfamily protein	0.54	0.039
AT5G57410.1	Afadin/alpha-actinin-binding protein	0.54	0.039
AT3G44750.2	histone deacetylase 3	0.41	0.039
AT2G44065.1	Ribosomal protein L2 family	0.34	0.039
AT4G36240.1	GATA transcription factor 7	1.03	0.039
AT4G02930.1	GTP binding Elongation factor Tu family protein	0.4	0.04
AT3G02220.1	unknown protein	0.37	0.04
AT1G54217.3	Ribosomal protein L18ae family	0.9	0.04
AT2G47140.1	NAD(P)-binding Rossmann-fold superfamily protein	0.83	0.04
AT5G03160.1	homolog of mamallian P58IPK	0.55	0.04
AT3G22660.1	rRNA processing protein-related	0.48	0.04
AT2G27020.1	20S proteasome alpha subunit G1	0.35	0.04
AT3G44590.2	60S acidic ribosomal protein family	0.37	0.04
AT1G19670.1	chlorophyllase 1	0.64	0.041
AT5G01530.1	light harvesting complex photosystem II	0.42	0.041
AT2G43420.1	3-beta hydroxysteroid dehydrogenase/isomerase family protein	0.64	0.041
AT5G24770.1	vegetative storage protein 2	1.32	0.041
AT4G31805.1	WRKY family transcription factor	1.17	0.041
AT3G16480.1	mitochondrial processing peptidase alpha subunit	0.43	0.042
AT3G25770.1	allene oxide cyclase 2	0.58	0.042
AT2G33320.1	Calcium-dependent lipid-binding (CaLB domain) family protein	0.56	0.042
AT5G47700.2	60S acidic ribosomal protein family	0.37	0.042
AT5G09740.2	histone acetyltransferase of the MYST family 2	0.67	0.042
AT3G16450.1	Mannose-binding lectin superfamily protein	0.58	0.042
AT3G16450.2	Mannose-binding lectin superfamily protein	0.57	0.042
AT1G56110.1	homolog of nucleolar protein NOP56	0.4	0.042
AT5G60350.1	unknown protein	2.85	0.042
AT1G54217.2	Ribosomal protein L18ae family	0.9	0.042
AT1G30760.1	FAD-binding Berberine family protein	0.67	0.042
AT2G27550.1	centroradialis	1	0.043
AT1G52270.1	unknown protein	0.66	0.043
AT4G38620.1	myb domain protein 4	0.45	0.043
AT2G44065.2	Ribosomal protein L2 family	0.34	0.043
AT2G15320.1	Leucine-rich repeat (LRR) family protein	0.55	0.043
AT3G18420.1	Protein prenylyltransferase superfamily protein	0.41	0.043
AT3G53740.1	Ribosomal protein L36e family protein	0.29	0.043
AT1G52700.1	alpha/beta-Hydrolases superfamily protein	3.04	0.043
AT3G10110.1	Mitochondrial import inner membrane translocase subunit Tim17/Tim22/Tim23 family protein	0.85	0.044
AT1G58380.1	Ribosomal protein S5 family protein	0.37	0.044
AT3G20390.1	endoribonuclease L-PSP family protein	0.35	0.044
AT2G15000.3	unknown protein	0.43	0.044
AT1G16160.1	wall associated kinase-like 5	2.35	0.044
AT1G66080.1	unknown protein	0.5	0.044
AT5G06390.1	FASCICLIN-like arabinogalactan protein 17 precursor	0.47	0.044
AT3G16450.3	Mannose-binding lectin superfamily protein	0.57	0.045
AT2G39310.3	jacalin-related lectin 22	0.52	0.045
AT4G26370.2	antitermination NusB domain-containing protein	0.39	0.046
AT2G38050.1	3-oxo-5-alpha-steroid 4-dehydrogenase family protein	0.44	0.046
AT5G28646.2	TPX2 (targeting protein for Xklp2) protein family	2.67	0.046
AT1G34030.1	Ribosomal protein S13/S18 family	0.38	0.046
AT4G22930.1	pyrimidin 4	0.56	0.046
AT1G11870.3	Seryl-tRNA synthetase	0.64	0.046
AT5G48570.1	FKBP-type peptidyl-prolyl cis-trans isomerase family protein	1.33	0.046
AT4G12880.1	early nodulin-like protein 19	0.45	0.047
AT1G20050.1	C-8,7 sterol isomerase	0.39	0.047
AT3G52370.1	FASCICLIN-like arabinogalactan protein 15 precursor	0.7	0.047
AT5G58600.2	Plant protein of unknown function (DUF828)	1.07	0.047
AT4G11320.1	Papain family cysteine protease	0.66	0.047
AT5G60530.1	late embryogenesis abundant protein-related / LEA protein-related	0.88	0.047
AT3G44750.1	histone deacetylase 3	0.4	0.047
AT1G79530.1	glyceraldehyde-3-phosphate dehydrogenase of plastid 1	0.47	0.048
AT4G26370.1	antitermination NusB domain-containing protein	0.39	0.048
AT2G06050.2	oxophytodienoate-reductase 3	0.45	0.048
AT4G31000.2	Calmodulin-binding protein	0.88	0.049
AT3G50890.1	homeobox protein 28	0.57	0.049
AT1G56190.1	Phosphoglycerate kinase family protein	0.32	0.049
AT5G45280.2	Pectinacetylesterase family protein	0.54	0.049
AT1G62520.1	unknown protein	0.68	0.049
AT5G56670.1	Ribosomal protein S30 family protein	0.34	0.049
AT2G27710.4	60S acidic ribosomal protein family	0.33	0.049
AT2G46060.1	transmembrane protein-related	1.1	0.049
AT5G20190.1	Tetratricopeptide repeat (TPR)-like superfamily protein	0.51	0.049
AT5G25080.1	Sas10/Utp3/C1D family	0.4	0.049
AT4G21880.1	Pentatricopeptide repeat (PPR) superfamily protein	0.65	0.049
AT3G05280.1	Integral membrane Yip1 family protein	0.5	0.049
AT2G15000.4	unknown protein	0.42	0.049
AT4G36360.2	beta-galactosidase 3	0.39	0.049

## Sheet: DOWN_gene_list
ID (AGI)	Symbol	Full name
AT3G20600	NDR1	Late embryogenesis abundant (LEA) hydroxyproline-rich glycoprotein family
AT3G29250	SDR4	NAD(P)-binding Rossmann-fold superfamily protein
AT3G45730	AT3G45730	hypothetical protein
AT5G50760	AT5G50760	SAUR-like auxin-responsive protein family
AT5G60660	PIP2;4	plasma membrane intrinsic protein 2;4
AT4G17340	TIP2;2	tonoplast intrinsic protein 2;2
AT4G01840	KCO5	Ca2+ activated outward rectifying K+ channel 5
AT1G62660	AT1G62660	Glycosyl hydrolases family 32 protein
AT5G47450	TIP2;3	tonoplast intrinsic protein 2;3
AT1G09240	NAS3	nicotianamine synthase 3
AT2G45170	ATG8E	AUTOPHAGY 8E
AT5G15290	CASP5	Uncharacterized protein family (UPF0497)
AT1G14960	AT1G14960	Polyketide cyclase/dehydrase and lipid transport superfamily protein
AT5G65207	AT5G65207	hypothetical protein
AT1G15740	AT1G15740	Leucine-rich repeat family protein
ATMG00280	ATMG00280	ORF110A
AT1G79270	ECT8	evolutionarily conserved C-terminal region 8
AT5G41080	GDPD2	PLC-like phosphodiesterases superfamily protein
AT3G29240	AT3G29240	PPR containing protein (DUF179)
AT4G12545	AT4G12545	Bifunctional inhibitor/lipid-transfer protein/seed storage 2S albumin superfamily protein
AT4G37700	AT4G37700	hypothetical protein
AT2G07732	AT2G07732	Ribulose bisphosphate carboxylase large chain, catalytic domain-containing protein
AT2G13360	AGT	alanine:glyoxylate aminotransferase
AT1G19510	RL5	RAD-like 5
AT4G16690	MES16	methyl esterase 16
AT3G13750	BGAL1	beta galactosidase 1
AT2G01670	NUDT17	nudix hydrolase homolog 17
AT1G08570	ACHT4	atypical CYS HIS rich thioredoxin 4
AT3G09220	LAC7	laccase 7
AT1G66800	AT1G66800	NAD(P)-binding Rossmann-fold superfamily protein
AT5G23840	AT5G23840	MD-2-related lipid recognition domain-containing protein
AT2G03760	SOT12	sulfotransferase 12
AT1G66970	SVL2	SHV3-like 2
AT4G19160	AT4G19160	transglutaminase family protein
AT1G23040	AT1G23040	hydroxyproline-rich glycoprotein family protein
AT3G06070	AT3G06070	hypothetical protein
AT4G14400	ACD6	ankyrin repeat family protein
AT1G49200	AT1G49200	RING/U-box superfamily protein
AT5G47390	AT5G47390	myb-like transcription factor family protein
AT1G54950	AT1G54950	transmembrane protein
AT5G40690	AT5G40690	histone-lysine N-methyltransferase trithorax-like protein
AT4G29950	AT4G29950	Ypt/Rab-GAP domain of gyp1p superfamily protein
AT3G14770	SWEET2	Nodulin MtN3 family protein
AT1G06820	CRTISO	carotenoid isomerase
AT2G40330	PYL6	PYR1-like 6
AT3G02470	SAMDC	S-adenosylmethionine decarboxylase
AT4G24020	NLP7	NIN like protein 7
AT1G17340	AT1G17340	Phosphoinositide phosphatase family protein
AT5G59030	COPT1	copper transporter 1
AT3G22240	AT3G22240	cysteine-rich/transmembrane domain PCC1-like protein
AT3G03870	AT3G03870	transmembrane protein
AT3G26510	AT3G26510	Octicosapeptide/Phox/Bem1p family protein
AT5G15180	AT5G15180	Peroxidase superfamily protein
AT3G02468	AT3G02468
AT3G62260	AT3G62260	Protein phosphatase 2C family protein
AT1G30470	AT1G30470	SIT4 phosphatase-associated family protein
AT5G65210	TGA1	bZIP transcription factor family protein
AT5G01600	FER1	ferretin 1
AT5G23340	AT5G23340	RNI-like superfamily protein
AT4G24120	YSL1	YELLOW STRIPE like 1
AT1G44770	AT1G44770	elongation factor
AT5G54540	AT5G54540	Uncharacterized conserved protein (UCP012943)
AT3G21870	CYCP2;1	cyclin p2;1
AT5G40890	CLC-A	chloride channel A
AT1G20693	HMGB2	high mobility group B2
AT4G19420	AT4G19420	Pectinacetylesterase family protein
AT5G24890	AT5G24890	stress response NST1-like protein
AT2G45850	AT2G45850	AT hook motif DNA-binding family protein
AT5G17300	RVE1	Homeodomain-like superfamily protein
AT4G29905	AT4G29905	hypothetical protein
AT3G22235	AT3G22235	cysteine-rich TM module stress tolerance protein
AT5G43460	AT5G43460	HR-like lesion-inducing protein-like protein
AT4G22920	NYE1	non-yellowing 1
AT2G36800	DOGT1	don-glucosyltransferase 1
AT5G42530	AT5G42530	hypothetical protein
AT4G30270	XTH24	xyloglucan endotransglucosylase/hydrolase 24
AT5G28770	BZO2H3	bZIP transcription factor family protein
AT2G34500	CYP710A1	cytochrome P450, family 710, subfamily A, polypeptide 1
AT5G18630	AT5G18630	alpha/beta-Hydrolases superfamily protein
AT2G46690	AT2G46690	SAUR-like auxin-responsive protein family
AT2G03730	ACR5	ACT domain repeat 5
AT1G13420	ST4B	sulfotransferase 4B
AT4G20820	AT4G20820	FAD-binding Berberine family protein
AT3G49160	AT3G49160	pyruvate kinase family protein
AT1G74710	EDS16	ADC synthase superfamily protein
AT3G13810	IDD11	indeterminate(ID)-domain 11
AT4G08555	AT4G08555	hypothetical protein
AT1G05810	RABA5E	Rab GTPase-like A5A protein
AT1G13360	AT1G13360	hypothetical protein
AT2G25510	AT2G25510	transmembrane protein
AT2G17710	AT2G17710	Big1
AT5G25280	AT5G25280	serine-rich protein-like protein
AT5G45380	DUR3	urea-proton symporter DEGRADATION OF UREA 3 (DUR3)
AT3G50770	CML41	calmodulin-like 41
AT2G46080	BPS2	BPS1-like protein
AT5G57360	ZTL	Galactose oxidase/kelch repeat superfamily protein
AT4G15393	CYP702A5	cytochrome P450, family 702, subfamily A, polypeptide 5
AT2G38790	AT2G38790	hypothetical protein
AT1G73650	AT1G73650	3-oxo-5-alpha-steroid 4-dehydrogenase (DUF1295)
AT1G44010	AT1G44010	transmembrane protein
AT4G31877	MIR156c
AT4G17245	AT4G17245	RING/U-box superfamily protein
AT4G20260	PCAP1	plasma-membrane associated cation-binding protein 1
AT5G11070	AT5G11070	hypothetical protein
AT3G11100	AT3G11100	sequence-specific DNA binding transcription factor
AT4G19750	AT4G19750	Glycosyl hydrolase family protein with chitinase insertion domain-containing protein
AT2G04050	AT2G04050	MATE efflux family protein
AT1G50020	AT1G50020	tubulin alpha-6 chain
AT2G36790	UGT73C6	UDP-glucosyl transferase 73C6
AT4G25090	AT4G25090	Riboflavin synthase-like superfamily protein
AT1G71860	PTP1	protein tyrosine phosphatase 1
AT1G12440	AT1G12440	A20/AN1-like zinc finger family protein
AT4G00900	ECA2	ER-type Ca2+-ATPase 2
AT4G19760	AT4G19760	Glycosyl hydrolase family protein with chitinase insertion domain-containing protein
AT1G27290	AT1G27290	transmembrane protein
AT3G62650	AT3G62650	hypothetical protein
AT3G06390	AT3G06390	Uncharacterized protein family (UPF0497)
AT2G18193	AT2G18193	P-loop containing nucleoside triphosphate hydrolases superfamily protein
AT4G17800	AT4G17800	Putative AT-hook DNA-binding family protein
AT2G45660	AGL20	AGAMOUS-like 20
AT1G25550	AT1G25550	myb-like transcription factor family protein
AT4G39235	AT4G39235	hypothetical protein
AT2G30250	WRKY25	WRKY DNA-binding protein 25
AT4G00720	SK32	shaggy-like protein kinase 32
AT5G39050	PMAT1	HXXXD-type acyl-transferase family protein
AT1G76890	GT2	Duplicated homeodomain-like superfamily protein
AT2G01650	PUX2	plant UBX domain-containing protein 2
AT1G25560	TEM1	AP2/B3 transcription factor family protein
AT2G17550	TRM26	RB1-inducible coiled-coil protein
AT2G37060	NF-YB8	nuclear factor Y, subunit B8
AT4G38060	AT4G38060	hypothetical protein
AT1G40104	AT1G40104	hypothetical protein
AT4G11890	ARCK1	Protein kinase superfamily protein
AT3G52540	OFP18	ovate family protein 18
AT1G21000	AT1G21000	PLATZ transcription factor family protein
AT1G05570	CALS1	callose synthase 1
AT2G28860	CYP710A4	cytochrome P450, family 710, subfamily A, polypeptide 4
AT2G05540	AT2G05540	Glycine-rich protein family
AT4G14540	NF-YB3	nuclear factor Y, subunit B3
AT5G13800	PPH	pheophytinase
AT5G47180	AT5G47180	Plant VAMP (vesicle-associated membrane protein) family protein
AT2G04040	DTX1	MATE efflux family protein
AT3G26520	TIP2	tonoplast intrinsic protein 2
ATCG00490	RBCL	large subunit of RUBISCO
ATMG00870	ATMG00870	ORF184
AT4G15390	AT4G15390	HXXXD-type acyl-transferase family protein
AT2G08986	AT2G08986	hypothetical protein
AT5G23730	RUP2	Transducin/WD40 repeat-like superfamily protein
AT1G32700	AT1G32700	PLATZ transcription factor family protein
AT4G09830	AT4G09830	nuclear receptor family 2 group C protein
AT4G14010	RALFL32	ralf-like 32
AT5G52250	RUP1	Transducin/WD40 repeat-like superfamily protein
AT1G02640	BXL2	beta-xylosidase 2
AT1G61300	AT1G61300	LRR and NB-ARC domains-containing disease resistance protein
AT5G18650	AT5G18650	CHY-type/CTCHY-type/RING-type Zinc finger protein
AT5G44568	AT5G44568	transmembrane protein
AT3G60690	AT3G60690	SAUR-like auxin-responsive protein family
AT5G42010	AT5G42010	Transducin/WD40 repeat-like superfamily protein
AT4G10860	AT4G10860	hypothetical protein
AT1G13470	AT1G13470	hypothetical protein (DUF1262)
AT2G38320	TBL34	TRICHOME BIREFRINGENCE-LIKE 34
AT5G22310	AT5G22310	trichohyalin-like protein
AT5G25340	AT5G25340	Ubiquitin-like superfamily protein
AT4G11360	RHA1B	RING-H2 finger A1B
AT5G04230	PAL3	phenyl alanine ammonia-lyase 3
AT4G22210	LCR85	low-molecular-weight cysteine-rich 85
AT3G15760	AT3G15760	cytochrome P450 family protein
AT5G21940	AT5G21940	hybrid signal transduction histidine kinase M-like protein
AT4G10880	AT4G10880	hypothetical protein
AT3G22910	AT3G22910	ATPase E1-E2 type family protein / haloacid dehalogenase-like hydrolase family protein
AT3G51430	YLS2	Calcium-dependent phosphotriesterase superfamily protein
AT5G02160	AT5G02160	transmembrane protein
AT4G24220	VEP1	NAD(P)-binding Rossmann-fold superfamily protein
AT1G23440	AT1G23440	Peptidase C15, pyroglutamyl peptidase I-like protein
AT2G34180	CIPK13	CBL-interacting protein kinase 13
AT2G38410	AT2G38410	ENTH/VHS/GAT family protein
AT3G07650	COL9	CONSTANS-like 9
AT3G20660	OCT4	organic cation/carnitine transporter4
AT1G12110	NRT1.1	nitrate transporter 1.1
AT5G61590	AT5G61590	Integrase-type DNA-binding superfamily protein
AT1G58110	AT1G58110	Basic-leucine zipper (bZIP) transcription factor family protein
AT5G01520	AIRP2	RING/U-box superfamily protein
AT1G74670	GASA6	Gibberellin-regulated family protein
AT4G30170	AT4G30170	Peroxidase family protein
AT5G49700	AT5G49700	Putative AT-hook DNA-binding family protein
AT4G21980	APG8A	Ubiquitin-like superfamily protein
AT4G37370	CYP81D8	cytochrome P450, family 81, subfamily D, polypeptide 8
AT1G59590	ZCF37	ZCF37
AT4G05070	AT4G05070	Wound-responsive family protein

## Sheet: DOWN_transcripts_original_data
ID (transcripts)	Annotation	logFC	FDR
AT3G20600.1	Late embryogenesis abundant (LEA) hydroxyproline-rich glycoprotein family	-1.01	2.48e-08
AT3G29250.1	NAD(P)-binding Rossmann-fold superfamily protein	-1.64	1.16e-07
AT3G45730.1	unknown protein	-1.17	2.17e-06
AT5G50760.1	SAUR-like auxin-responsive protein family	-0.85	7.42e-06
AT5G60660.1	plasma membrane intrinsic protein 2;4	-1.53	1.07e-05
AT4G17340.1	tonoplast intrinsic protein 2;2	-0.77	2.3e-05
AT4G01840.1	Ca2+ activated outward rectifying K+ channel 5	-0.8	2.95e-05
AT1G62660.1	Glycosyl hydrolases family 32 protein	-0.7	2.95e-05
AT3G29250.2	NAD(P)-binding Rossmann-fold superfamily protein	-1.56	3.12e-05
AT5G47450.1	tonoplast intrinsic protein 2;3	-1.45	3.19e-05
AT1G09240.1	nicotianamine synthase 3	-1.26	5.06e-05
AT2G45170.2	AUTOPHAGY 8E	-0.79	5.12e-05
AT5G15290.1	Uncharacterised protein family (UPF0497)	-1.28	5.76e-05
AT2G45170.1	AUTOPHAGY 8E	-0.79	6.31e-05
AT1G14960.1	Polyketide cyclase/dehydrase and lipid transport superfamily protein	-1.74	7.76e-05
AT5G65207.1	unknown protein	-0.82	7.76e-05
AT1G15740.1	Leucine-rich repeat family protein	-0.67	0.0001
ATMG00280.1	Ribulose bisphosphate carboxylase large chain, catalytic domain	-1.53	0.00012
AT1G79270.1	evolutionarily conserved C-terminal region 8	-0.55	0.00013
AT5G41080.2	PLC-like phosphodiesterases superfamily protein	-0.79	0.00021
AT5G41080.1	PLC-like phosphodiesterases superfamily protein	-0.8	0.00024
AT3G29240.2	Protein of unknown function (DUF179)	-0.66	0.00024
AT3G29240.1	Protein of unknown function (DUF179)	-0.66	0.00024
AT4G12545.1	Bifunctional inhibitor/lipid-transfer protein/seed storage 2S albumin superfamily protein	-1.29	0.00025
AT4G37700.1	unknown protein	-3.77	0.00025
AT2G07732.1	Ribulose bisphosphate carboxylase large chain, catalytic domain	-1.4	0.0003
AT2G13360.2	alanine:glyoxylate aminotransferase	-0.44	0.0003
AT2G13360.1	alanine:glyoxylate aminotransferase	-0.44	0.0003
AT1G19510.1	RAD-like 5	-1.07	0.00053
AT4G16690.1	methyl esterase 16	-0.75	0.00069
AT3G13750.1	beta galactosidase 1	-0.63	0.00069
AT2G01670.1	nudix hydrolase homolog 17	-0.48	0.00069
AT1G08570.2	atypical CYS HIS rich thioredoxin 4	-0.52	0.001
AT1G08570.1	atypical CYS HIS rich thioredoxin 4	-0.51	0.001
AT1G08570.3	atypical CYS HIS rich thioredoxin 4	-0.51	0.001
AT1G08570.4	atypical CYS HIS rich thioredoxin 4	-0.51	0.001
AT3G09220.1	laccase 7	-0.79	0.001
AT1G66800.1	NAD(P)-binding Rossmann-fold superfamily protein	-2.39	0.001
AT5G23840.1	MD-2-related lipid recognition domain-containing protein	-1.5	0.0011
AT2G03760.1	sulphotransferase 12	-0.96	0.0016
AT1G66970.1	SHV3-like 2	-0.66	0.0016
AT1G66970.2	SHV3-like 2	-0.66	0.0016
AT4G19160.1	unknown protein	-0.65	0.0016
AT1G23040.1	hydroxyproline-rich glycoprotein family protein	-0.6	0.0016
AT4G19160.2	unknown protein	-0.64	0.0016
AT3G06070.1	unknown protein	-0.82	0.0017
AT4G14400.2	ankyrin repeat family protein	-1.39	0.0021
AT1G49200.1	RING/U-box superfamily protein	-0.86	0.0021
AT4G19160.3	unknown protein	-0.54	0.0021
AT5G47390.1	myb-like transcription factor family protein	-0.47	0.0022
AT4G14400.3	ankyrin repeat family protein	-1.39	0.0023
AT1G54950.1	unknown protein	-1.79	0.0024
AT5G40690.1	unknown protein	-0.76	0.0024
AT4G14400.1	ankyrin repeat family protein	-1.39	0.0026
AT4G29950.1	Ypt/Rab-GAP domain of gyp1p superfamily protein	-0.64	0.0026
AT4G29950.2	Ypt/Rab-GAP domain of gyp1p superfamily protein	-0.64	0.0026
AT3G14770.1	Nodulin MtN3 family protein	-0.61	0.0027
AT1G06820.1	carotenoid isomerase	-0.45	0.0031
AT2G40330.1	PYR1-like 6	-0.53	0.0032
AT3G02470.4	S-adenosylmethionine decarboxylase	-0.41	0.0034
AT4G24020.1	NIN like protein 7	-0.48	0.0034
AT1G17340.1	Phosphoinositide phosphatase family protein	-0.55	0.0034
AT5G59030.1	copper transporter 1	-0.41	0.0035
AT3G02470.3	S-adenosylmethionine decarboxylase	-0.41	0.0039
AT3G22240.1	unknown protein	-1.17	0.004
AT3G03870.2	unknown protein	-0.61	0.0042
AT3G26510.2	Octicosapeptide/Phox/Bem1p family protein	-0.54	0.0046
AT5G15180.1	Peroxidase superfamily protein	-0.8	0.0046
AT3G02470.1	S-adenosylmethionine decarboxylase	-0.4	0.0046
AT3G02468.1	conserved peptide upstream open reading frame 9	-0.4	0.0046
AT3G62260.1	Protein phosphatase 2C family protein	-0.6	0.0049
AT1G30470.1	SIT4 phosphatase-associated family protein	-0.45	0.005
AT5G65210.5	bZIP transcription factor family protein	-0.59	0.0051
AT5G01600.1	ferretin 1	-0.79	0.0051
AT5G65210.4	bZIP transcription factor family protein	-0.59	0.0051
AT5G23340.1	RNI-like superfamily protein	-0.57	0.0051
AT1G30470.2	SIT4 phosphatase-associated family protein	-0.45	0.0051
AT4G24120.1	YELLOW STRIPE like 1	-0.65	0.0051
AT5G65210.6	bZIP transcription factor family protein	-0.59	0.0051
AT5G65210.2	bZIP transcription factor family protein	-0.59	0.0051
AT5G65210.3	bZIP transcription factor family protein	-0.59	0.0051
AT1G30470.3	SIT4 phosphatase-associated family protein	-0.45	0.0051
AT5G65210.1	bZIP transcription factor family protein	-0.59	0.0054
AT3G62260.2	Protein phosphatase 2C family protein	-0.61	0.0057
AT3G26510.3	Octicosapeptide/Phox/Bem1p family protein	-0.52	0.0062
AT1G44770.2	unknown protein	-0.37	0.0062
AT1G44770.1	unknown protein	-0.37	0.0062
AT5G54540.1	Uncharacterised conserved protein (UCP012943)	-0.35	0.0062
AT5G23840.2	MD-2-related lipid recognition domain-containing protein	-1.51	0.0063
AT3G21870.1	cyclin p2;1	-0.59	0.0064
AT5G40890.2	chloride channel A	-0.49	0.0067
AT1G20693.2	high mobility group B2	-0.35	0.0068
AT1G20693.3	high mobility group B2	-0.35	0.0069
AT3G26510.4	Octicosapeptide/Phox/Bem1p family protein	-0.5	0.0075
AT4G19420.2	Pectinacetylesterase family protein	-0.68	0.0075
AT5G24890.1	unknown protein	-0.49	0.0078
AT5G40890.1	chloride channel A	-0.48	0.0078
AT2G45850.2	AT hook motif DNA-binding family protein	-0.42	0.0078
AT5G17300.1	Homeodomain-like superfamily protein	-0.55	0.0082
AT4G29905.1	unknown protein	-0.75	0.0089
AT3G22235.1	unknown protein	-1.33	0.0095
AT2G45850.1	AT hook motif DNA-binding family protein	-0.39	0.0095
AT5G43460.1	HR-like lesion-inducing protein-related	-0.43	0.0096
AT4G22920.1	non-yellowing 1	-0.55	0.01
AT2G36800.1	don-glucosyltransferase 1	-0.91	0.01
AT5G42530.1	unknown protein	-1.41	0.011
AT4G30270.1	xyloglucan endotransglucosylase/hydrolase 24	-1.13	0.011
AT5G28770.3	bZIP transcription factor family protein	-0.54	0.011
AT2G34500.1	cytochrome P450, family 710, subfamily A, polypeptide 1	-0.88	0.011
AT5G18630.1	alpha/beta-Hydrolases superfamily protein	-0.46	0.011
AT2G46690.1	SAUR-like auxin-responsive protein family	-0.58	0.012
AT2G03730.2	ACT domain repeat 5	-0.58	0.012
AT1G13420.1	sulfotransferase 4B	-1.04	0.012
AT5G18630.2	alpha/beta-Hydrolases superfamily protein	-0.46	0.012
AT4G20820.1	FAD-binding Berberine family protein	-0.45	0.012
AT1G20693.1	high mobility group B2	-0.34	0.012
AT2G03730.1	ACT domain repeat 5	-0.59	0.012
AT5G28770.2	bZIP transcription factor family protein	-0.54	0.012
AT3G49160.1	pyruvate kinase family protein	-0.8	0.013
AT1G74710.1	ADC synthase superfamily protein	-0.85	0.013
AT3G13810.1	indeterminate(ID)-domain 11	-0.5	0.013
AT5G28770.1	bZIP transcription factor family protein	-0.53	0.013
AT4G08555.1	unknown protein	-1.47	0.015
AT1G05810.1	RAB GTPase homolog A5E	-0.65	0.015
AT1G13360.1	unknown protein	-0.49	0.015
AT1G74710.2	ADC synthase superfamily protein	-0.85	0.015
AT2G25510.2	unknown protein	-1.37	0.015
AT2G17710.1	unknown protein	-0.58	0.015
AT5G25280.2	serine-rich protein-related	-0.46	0.015
AT5G45380.1	solute:sodium symporters;urea transmembrane transporters	-0.54	0.015
AT3G26510.5	Octicosapeptide/Phox/Bem1p family protein	-0.47	0.015
AT3G50770.1	calmodulin-like 41	-1.08	0.016
AT3G22235.2	unknown protein	-1.35	0.016
AT2G46080.1	unknown protein	-0.4	0.016
AT5G57360.1	Galactose oxidase/kelch repeat superfamily protein	-0.37	0.016
AT4G15393.2	cytochrome P450, family 702, subfamily A, polypeptide 5	-1	0.016
AT2G38790.1	unknown protein	-0.73	0.018
AT1G73650.1	Protein of unknown function (DUF1295)	-0.45	0.018
AT1G44010.1	unknown protein	-1.95	0.018
AT3G26510.1	Octicosapeptide/Phox/Bem1p family protein	-0.47	0.019
AT4G31877.1	MIR156C; miRNA	-0.65	0.019
AT4G17245.1	RING/U-box superfamily protein	-0.57	0.019
AT4G20260.6	plasma-membrane associated cation-binding protein 1	-0.39	0.019
AT5G11070.1	unknown protein	-0.43	0.02
AT3G11100.1	sequence-specific DNA binding transcription factors	-0.41	0.02
AT4G15393.3	cytochrome P450, family 702, subfamily A, polypeptide 5	-1	0.02
AT4G19750.1	Glycosyl hydrolase family protein with chitinase insertion domain	-2.43	0.021
AT2G04050.1	MATE efflux family protein	-1.76	0.021
AT1G50020.1	unknown protein	-0.36	0.021
AT2G36790.1	UDP-glucosyl transferase 73C6	-0.9	0.021
AT5G25280.1	serine-rich protein-related	-0.45	0.021
AT4G25090.1	Riboflavin synthase-like superfamily protein	-1	0.021
AT1G71860.1	protein tyrosine phosphatase 1	-0.43	0.021
AT4G15393.1	cytochrome P450, family 702, subfamily A, polypeptide 5	-0.98	0.022
AT1G12440.1	A20/AN1-like zinc finger family protein	-0.4	0.022
AT4G00900.1	ER-type Ca2+-ATPase 2	-0.54	0.022
AT4G19760.1	Glycosyl hydrolase family protein with chitinase insertion domain	-2.19	0.022
AT5G57360.2	Galactose oxidase/kelch repeat superfamily protein	-0.37	0.022
AT1G27290.2	unknown protein	-0.48	0.023
AT3G62650.2	unknown protein	-0.38	0.023
AT1G27290.1	unknown protein	-0.48	0.024
AT3G06390.1	Uncharacterised protein family (UPF0497)	-0.84	0.024
AT2G18193.1	P-loop containing nucleoside triphosphate hydrolases superfamily protein	-1.27	0.025
AT4G17800.1	Predicted AT-hook DNA-binding family protein	-0.56	0.025
AT1G71860.2	protein tyrosine phosphatase 1	-0.42	0.025
AT1G12440.2	A20/AN1-like zinc finger family protein	-0.39	0.025
AT2G45660.1	AGAMOUS-like 20	-0.43	0.026
AT1G25550.1	myb-like transcription factor family protein	-0.58	0.028
AT4G39235.1	unknown protein	-0.77	0.028
AT2G30250.1	WRKY DNA-binding protein 25	-0.66	0.028
AT4G00720.1	shaggy-like protein kinase 32	-0.32	0.028
AT5G39050.1	HXXXD-type acyl-transferase family protein	-0.65	0.028
AT4G25090.2	Riboflavin synthase-like superfamily protein	-0.93	0.03
AT1G76890.2	Duplicated homeodomain-like superfamily protein	-0.42	0.031
AT2G01650.1	plant UBX domain-containing protein 2	-0.47	0.031
AT1G25560.1	AP2/B3 transcription factor family protein	-0.55	0.032
AT2G17550.1	unknown protein	-0.42	0.032
AT2G37060.3	nuclear factor Y, subunit B8	-0.58	0.032
AT2G37060.1	nuclear factor Y, subunit B8	-0.58	0.032
AT4G38060.2	unknown protein	-0.42	0.032
AT1G40104.1	unknown protein	-7.1	0.033
AT2G37060.2	nuclear factor Y, subunit B8	-0.58	0.033
AT2G17550.2	unknown protein	-0.41	0.033
AT4G11890.1	Protein kinase superfamily protein	-1.64	0.033
AT4G11890.2	Protein kinase superfamily protein	-1.64	0.033
AT4G11890.3	Protein kinase superfamily protein	-1.64	0.033
AT4G11890.4	Protein kinase superfamily protein	-1.64	0.033
AT3G62650.1	unknown protein	-0.36	0.033
AT3G52540.1	ovate family protein 18	-1.05	0.034
AT1G73650.4	Protein of unknown function (DUF1295)	-0.44	0.034
AT1G21000.2	PLATZ transcription factor family protein	-0.58	0.034
AT1G05570.2	callose synthase 1	-0.6	0.034
AT2G28860.1	cytochrome P450, family 710, subfamily A, polypeptide 4	-4.46	0.034
AT1G21000.1	PLATZ transcription factor family protein	-0.58	0.034
AT2G05540.1	Glycine-rich protein family	-0.44	0.034
AT4G14540.1	nuclear factor Y, subunit B3	-0.54	0.034
AT5G13800.2	pheophytinase	-0.41	0.034
AT5G47180.1	Plant VAMP (vesicle-associated membrane protein) family protein	-0.48	0.035
AT2G04040.1	MATE efflux family protein	-1.03	0.035
AT5G13800.1	pheophytinase	-0.41	0.035
AT3G26520.1	tonoplast intrinsic protein 2	-0.44	0.036
ATCG00490.1	ribulose-bisphosphate carboxylases	-0.91	0.037
AT1G05570.1	callose synthase 1	-0.6	0.037
ATMG00870.1	unknown protein	-4.75	0.037
AT4G15390.1	HXXXD-type acyl-transferase family protein	-0.72	0.037
AT2G08986.1	unknown protein	-6.94	0.038
AT5G23730.1	Transducin/WD40 repeat-like superfamily protein	-0.52	0.038
AT1G32700.2	PLATZ transcription factor family protein	-0.45	0.038
AT4G09830.1	Uncharacterised conserved protein UCP009193	-0.4	0.038
AT4G14010.1	ralf-like 32	-0.48	0.038
AT5G52250.1	Transducin/WD40 repeat-like superfamily protein	-0.58	0.039
AT1G02640.1	beta-xylosidase 2	-0.58	0.039
AT1G61300.1	LRR and NB-ARC domains-containing disease resistance protein	-0.41	0.039
AT5G18650.1	CHY-type/CTCHY-type/RING-type Zinc finger protein	-0.34	0.039
AT5G44568.1	unknown protein	-0.84	0.04
AT3G60690.1	SAUR-like auxin-responsive protein family	-0.48	0.04
AT1G32700.1	PLATZ transcription factor family protein	-0.45	0.04
AT5G47180.2	Plant VAMP (vesicle-associated membrane protein) family protein	-0.4	0.04
AT5G42010.1	Transducin/WD40 repeat-like superfamily protein	-0.68	0.04
AT4G10860.1	unknown protein	-1.91	0.041
AT1G13470.1	Protein of unknown function (DUF1262)	-1.91	0.041
AT2G38320.1	TRICHOME BIREFRINGENCE-LIKE 34	-0.64	0.041
AT5G22310.1	unknown protein	-0.52	0.041
AT5G25340.1	Ubiquitin-like superfamily protein	-0.49	0.041
AT4G11360.1	RING-H2 finger A1B	-0.42	0.041
AT5G04230.1	phenyl alanine ammonia-lyase 3	-0.55	0.041
AT1G71860.3	protein tyrosine phosphatase 1	-0.4	0.041
AT4G22210.1	low-molecular-weight cysteine-rich 85	-4.86	0.042
AT3G15760.1	unknown protein	-0.65	0.042
AT5G21940.1	unknown protein	-0.72	0.042
AT4G10880.1	unknown protein	-2.11	0.042
AT3G22910.1	ATPase E1-E2 type family protein / haloacid dehalogenase-like hydrolase family protein	-1.64	0.042
AT3G51430.2	Calcium-dependent phosphotriesterase superfamily protein	-0.7	0.042
AT5G02160.1	unknown protein	-0.42	0.042
AT4G20260.5	plasma-membrane associated cation-binding protein 1	-0.36	0.042
AT4G24220.1	NAD(P)-binding Rossmann-fold superfamily protein	-0.31	0.042
AT1G23440.1	Peptidase C15, pyroglutamyl peptidase I-like	-0.51	0.042
AT4G24220.2	NAD(P)-binding Rossmann-fold superfamily protein	-0.31	0.042
AT2G34180.1	CBL-interacting protein kinase 13	-1.2	0.043
AT2G38410.1	ENTH/VHS/GAT family protein	-0.3	0.043
AT3G07650.2	CONSTANS-like 9	-0.46	0.044
AT3G07650.3	CONSTANS-like 9	-0.46	0.044
AT3G20660.1	organic cation/carnitine transporter4	-0.59	0.044
AT1G12110.1	nitrate transporter 1.1	-0.37	0.044
AT5G61590.1	Integrase-type DNA-binding superfamily protein	-0.46	0.044
AT1G58110.2	Basic-leucine zipper (bZIP) transcription factor family protein	-0.35	0.046
AT5G01520.1	RING/U-box superfamily protein	-0.68	0.046
AT5G01520.2	RING/U-box superfamily protein	-0.68	0.046
AT1G74670.1	Gibberellin-regulated family protein	-0.64	0.046
AT4G30170.1	Peroxidase family protein	-0.6	0.047
AT5G49700.1	Predicted AT-hook DNA-binding family protein	-0.63	0.047
AT4G21980.2	Ubiquitin-like superfamily protein	-0.43	0.048
AT4G37370.1	cytochrome P450, family 81, subfamily D, polypeptide 8	-1.55	0.049
AT1G59590.1	ZCF37	-0.68	0.049
AT4G05070.1	Wound-responsive family protein	-0.56	0.049
AT4G20260.1	plasma-membrane associated cation-binding protein 1	-0.37	0.049
AT4G21980.1	Ubiquitin-like superfamily protein	-0.43	0.049
AT3G13810.2	indeterminate(ID)-domain 11	-0.38	0.049
