# Supplementary material for: Co-option and neofunctionalization of stomatal executors for defence against herbivores in Brassicales
Source: Nat Plants. 2025 Feb 24;11(3):483–504. doi: 10.1038/s41477-025-01921-1 (PMC11928322; doi:10.1038/s41477-025-01921-1)
Supplement: Supplementary file 5 — Gene ontology (GO) term enrichment analysis of iFAMA differentially expressed genes at 8 h. [file 41477_2025_1921_MOESM5_ESM.xlsx]

## Sheet: 161 genes GO terms cut-off 0.05
Gene Ontology term	Cluster frequency	Genome frequency	Corrected	FDR	FALSE	Genes annotated to the term
			P-value		Positives
cell wall organization or biogenesis	25 of 161 genes, 15.5%	1042 of 32025 genes, 3.3%	4.44e-08	0	0	At4g02270, At3g23810, At1g78040, At4g00770, At3g05490, At3g03250, At2g43590, At5g06630, At3g29360, At5g11740, At5g15490, At1g26240, At1g53470, At2g33570, At4g30660, At2g35860, At4g02500, At1g41830, At2g40475, At5g55480, At3g03680, At1g23720, At4g26690, At5g15650, At1g05250
plant-type cell wall organization or biogenesis	17 of 161 genes, 10.6%	579 of 32025 genes, 1.8%	2.99e-06	0	0	At4g02270, At3g23810, At1g78040, At4g00770, At5g06630, At3g29360, At5g15490, At1g26240, At2g35860, At1g41830, At2g40475, At5g55480, At3g03680, At1g23720, At4g26690, At5g15650, At1g05250
cellular component organization or biogenesis	42 of 161 genes, 26.1%	4080 of 32025 genes, 12.7%	0.00164	0.0067	0.02	At4g15770, At4g02270, At1g78040, At4g00770, At3g03250, At3g21540, At4g25630, At5g06630, At4g34490, At3g13940, At5g46290, At4g35320, At1g26240, At1g26880, At5g22440, At2g33570, At2g35860, At4g02500, At1g70600, At4g26690, At3g23810, At5g09810, At1g67360, At4g04910, At1g73010, At5g24020, At3g29360, At5g23860, At2g25210, At5g15490, At1g53470, At5g09510, At1g41830, At5g55480, At3g03680, At1g23720, At5…
plant-type cell wall organization	8 of 161 genes, 5.0%	181 of 32025 genes, 0.6%	0.00185	0.005	0.02	At5g55480, At1g23720, At4g26690, At5g06630, At3g29360, At1g05250, At5g15490, At1g26240
response to inorganic substance	28 of 161 genes, 17.4%	2273 of 32025 genes, 7.1%	0.00418	0.004	0.02	At5g24090, At4g02270, At3g23810, At3g13520, At3g13310, At1g67360, At2g43590, At3g05060, At3g23830, At3g24140, At1g20450, At1g31850, At5g11740, At3g16780, At2g25210, At4g18422, At1g53470, At1g10030, At4g30660, At1g41830, At4g01480, At1g70600, At3g03680, At2g32380, At5g60670, At2g22470, At2g39020, At1g75560
root development	20 of 161 genes, 12.4%	1312 of 32025 genes, 4.1%	0.0048	0.0033	0.02	At4g02270, At5g09810, At1g74500, At2g43590, At5g40590, At1g66700, At5g22650, At3g15300, At2g12646, At1g53470, At1g18980, At2g32990, At4g02500, At4g01480, At5g55730, At1g23720, At2g33790, At2g32380, At4g26690, At2g22470
root system development	20 of 161 genes, 12.4%	1316 of 32025 genes, 4.1%	0.00501	0.0029	0.02	At4g02270, At5g09810, At1g74500, At2g43590, At5g40590, At1g66700, At5g22650, At3g15300, At2g12646, At1g53470, At1g18980, At2g32990, At4g02500, At4g01480, At5g55730, At1g23720, At2g33790, At2g32380, At4g26690, At2g22470
carbohydrate derivative metabolic process	18 of 161 genes, 11.2%	1107 of 32025 genes, 3.5%	0.00584	0.005	0.04	At3g52930, At3g13310, At3g05490, At3g03250, At5g07030, At5g56630, At2g37690, At5g20410, At3g29360, At1g03110, At5g15490, At2g11810, At2g19880, At1g41830, At2g40475, At3g62110, At2g16570, At5g15650
plant organ development	27 of 161 genes, 16.8%	2202 of 32025 genes, 6.9%	0.00674	0.0044	0.04	At4g02270, At5g09810, At1g74500, At4g27950, At2g43590, At5g40590, At5g10020, At1g66700, At2g35980, At5g22650, At3g15300, At2g12646, At5g65160, At1g53470, At5g07180, At1g18980, At3g15010, At2g32990, At4g02500, At2g40475, At4g01480, At5g55730, At1g23720, At2g33790, At4g26690, At2g32380, At2g22470
secondary metabolic process	16 of 161 genes, 9.9%	925 of 32025 genes, 2.9%	0.00867	0.006	0.06	At3g13310, At5g66690, At5g07030, At2g43590, At3g15300, At1g65690, At1g26240, At5g45580, At1g41830, At2g40475, At4g01480, At4g38620, At1g59730, At4g02360, At2g22470, At1g05250
cell wall organization	9 of 161 genes, 5.6%	318 of 32025 genes, 1.0%	0.01651	0.0073	0.08	At3g03250, At5g55480, At1g23720, At4g26690, At5g06630, At3g29360, At1g05250, At5g15490, At1g26240
stomatal complex morphogenesis	4 of 161 genes, 2.5%	38 of 32025 genes, 0.1%	0.01836	0.0083	0.1	At5g07180, At4g26690, At3g24140, At5g55480
response to low humidity	2 of 161 genes, 1.2%	3 of 32025 genes, 0.0%	0.03469	0.0123	0.16	At4g02270, At3g24140
