# Supplementary material for: Co-option and neofunctionalization of stomatal executors for defence against herbivores in Brassicales
Source: Nat Plants. 2025 Feb 24;11(3):483–504. doi: 10.1038/s41477-025-01921-1 (PMC11928322; doi:10.1038/s41477-025-01921-1)
Supplement: Supplementary file 6 — List of upregulated and downregulated genes in scrm mutants. [file 41477_2025_1921_MOESM6_ESM.xlsx]

## Sheet: UP_gene_list
ID (AGI)	Symbol	Full name
AT4G21870	AT4G21870	HSP20-like chaperones superfamily protein
AT2G47730	GSTF8	glutathione S-transferase phi 8
AT1G25275	AT1G25275	thionin-like protein
AT1G78830	AT1G78830	Curculin-like (mannose-binding) lectin family protein
AT1G05135	AT1G05135
AT1G08930	ERD6	Major facilitator superfamily protein
AT3G10040	AT3G10040	sequence-specific DNA binding transcription factor
AT1G21130	IGMT4	O-methyltransferase family protein
AT5G05440	PYL5	Polyketide cyclase/dehydrase and lipid transport superfamily protein
AT1G03220	AT1G03220	Eukaryotic aspartyl protease family protein
AT1G71880	SUC1	sucrose-proton symporter 1
AT5G61590	AT5G61590	Integrase-type DNA-binding superfamily protein
AT2G40330	PYL6	PYR1-like 6
AT3G22240	AT3G22240	cysteine-rich/transmembrane domain PCC1-like protein
AT2G38310	PYL4	PYR1-like 4
AT4G38550	AT4G38550	phospholipase-like protein (PEARLI 4) family protein
AT5G39890	AT5G39890	2-aminoethanethiol dioxygenase, putative (DUF1637)
AT2G25735	AT2G25735	hypothetical protein
AT1G59870	PEN3	ABC-2 and Plant PDR ABC-type transporter family protein
AT2G28630	KCS12	3-ketoacyl-CoA synthase 12
AT1G15670	AT1G15670	Galactose oxidase/kelch repeat superfamily protein
AT3G22060	AT3G22060	Receptor-like protein kinase-related family protein
AT3G22235	AT3G22235	cysteine-rich TM module stress tolerance protein
AT1G72430	AT1G72430	SAUR-like auxin-responsive protein family
AT4G27450	AT4G27450	aluminum induced protein with YGL and LRDR motifs
AT1G72416	AT1G72416	Chaperone DnaJ-domain superfamily protein
AT3G16420	PBP1	PYK10-binding protein 1
AT1G33590	AT1G33590	Leucine-rich repeat (LRR) family protein
AT1G13260	RAV1	related to ABI3/VP1 1
AT4G27300	AT4G27300	S-locus lectin protein kinase family protein
AT3G25070	RIN4	RPM1 interacting protein 4
AT3G26200	CYP71B22	cytochrome P450, family 71, subfamily B, polypeptide 22
AT3G16530	AT3G16530	Legume lectin family protein
AT4G13510	AMT1;1	ammonium transporter 1;1
AT2G44490	PEN2	Glycosyl hydrolase superfamily protein
AT3G15356	AT3G15356	Legume lectin family protein
AT5G07580	AT5G07580	ethylene-responsive transcription factor
AT1G33055	AT1G33055	hypothetical protein
AT1G55450	AT1G55450	S-adenosyl-L-methionine-dependent methyltransferases superfamily protein
AT4G02380	SAG21	senescence-associated gene 21
AT4G17900	AT4G17900	PLATZ transcription factor family protein
AT3G57330	ACA11	autoinhibited Ca2+-ATPase 11
AT1G19380	AT1G19380	sugar, putative (DUF1195)
AT5G38990	AT5G38990	Malectin/receptor-like protein kinase family protein
AT4G15760	MO1	monooxygenase 1
AT4G08850	AT4G08850	Leucine-rich repeat receptor-like protein kinase family protein
AT4G39940	AKN2	APS-kinase 2
AT1G70290	TPS8	trehalose-6-phosphatase synthase S8
AT5G44020	AT5G44020	HAD superfamily, subfamily IIIB acid phosphatase
AT5G19230	AT5G19230	Glycoprotein membrane precursor GPI-anchored
AT1G23090	AST91	sulfate transporter 91
AT3G18830	PMT5	polyol/monosaccharide transporter 5
AT4G33070	AT4G33070	Thiamine pyrophosphate dependent pyruvate decarboxylase family protein
AT5G03380	AT5G03380	Heavy metal transport/detoxification superfamily protein
AT2G41100	TCH3	Calcium-binding EF hand family protein
AT2G23600	ACL	acetone-cyanohydrin lyase
AT2G36120	DOT1	Glycine-rich protein family
AT4G01250	WRKY22	WRKY family transcription factor
AT1G65190	AT1G65190	Protein kinase superfamily protein
AT3G61210	AT3G61210	S-adenosyl-L-methionine-dependent methyltransferases superfamily protein
AT4G31800	WRKY18	WRKY DNA-binding protein 18
AT3G06435	AT3G06435	Expressed protein
AT3G61070	PEX11E	peroxin 11E
AT2G22300	SR1	signal responsive 1
AT1G70520	CRK2	cysteine-rich RLK (RECEPTOR-like protein kinase) 2
AT2G41090	AT2G41090	Calcium-binding EF-hand family protein
AT1G72940	AT1G72940	Toll-Interleukin-Resistance (TIR) domain-containing protein
AT2G18300	HBI1	basic helix-loop-helix (bHLH) DNA-binding superfamily protein
AT1G21100	IGMT1	O-methyltransferase family protein
AT1G57990	PUP18	purine permease 18
AT1G70410	BCA4	beta carbonic anhydrase 4
AT5G11670	NADP-ME2	NADP-malic enzyme 2
AT5G28630	AT5G28630	glycine-rich protein
AT2G16060	HB1	hemoglobin 1
AT4G16990	RLM3	disease resistance protein (TIR-NBS class)
AT1G26270	AT1G26270	Phosphatidylinositol 3- and 4-kinase family protein
AT5G44568	AT5G44568	transmembrane protein
AT5G01810	CIPK15	CBL-interacting protein kinase 15
AT3G01290	HIR2	SPFH/Band 7/PHB domain-containing membrane-associated protein family
AT3G04210	AT3G04210	Disease resistance protein (TIR-NBS class)
AT5G23010	MAM1	methylthioalkylmalate synthase 1
AT3G53402	AT3G53402
AT3G53400	AT3G53400	peptide upstream protein
AT1G55810	UKL3	uridine kinase-like 3
AT5G65207	AT5G65207	hypothetical protein
AT4G24110	AT4G24110	NADP-specific glutamate dehydrogenase
AT1G25560	TEM1	AP2/B3 transcription factor family protein
AT1G76650	CML38	calmodulin-like 38
AT2G41430	ERD15	dehydration-induced protein (ERD15)
AT4G10270	AT4G10270	Wound-responsive family protein
AT3G61060	PP2-A13	phloem protein 2-A13
AT3G16460	JAL34	Mannose-binding lectin superfamily protein
AT2G43590	AT2G43590	Chitinase family protein
AT1G09970	LRR XI-23	Leucine-rich receptor-like protein kinase family protein
AT1G72930	TIR	toll/interleukin-1 receptor-like protein
AT3G48360	BT2	BTB and TAZ domain protein 2
AT2G15680	CML30	Calcium-binding EF-hand family protein
AT4G20830	AT4G20830	FAD-binding Berberine family protein
AT4G17870	PYR1	Polyketide cyclase/dehydrase and lipid transport superfamily protein
AT1G51800	IOS1	Leucine-rich repeat protein kinase family protein
AT3G62150	ABCB21	P-glycoprotein 21
AT5G55930	OPT1	oligopeptide transporter 1
AT3G02550	LBD41	LOB domain-containing protein 41
AT3G27770	AT3G27770	plant/protein
AT5G60800	AT5G60800	Heavy metal transport/detoxification superfamily protein
AT3G52840	BGAL2	beta-galactosidase 2
AT1G21110	IGMT3	O-methyltransferase family protein
AT3G22231	PCC1	pathogen and circadian controlled 1
AT2G30870	GSTF10	glutathione S-transferase PHI 10
AT1G10990	AT1G10990	transmembrane protein
AT3G19710	BCAT4	branched-chain aminotransferase4
AT1G51805	AT1G51805	Leucine-rich repeat protein kinase family protein
AT1G43800	FTM1	Plant stearoyl-acyl-carrier-protein desaturase family protein
AT4G22690	CYP706A1	cytochrome P450, family 706, subfamily A, polypeptide 1
AT1G76930	EXT4	extensin 4
AT2G39570	ACR9	ACT domain-containing protein
AT1G03610	AT1G03610	plant/protein (DUF789)
AT1G66880	AT1G66880	Protein kinase superfamily protein
AT2G36790	UGT73C6	UDP-glucosyl transferase 73C6
AT5G13190	GILP	GSH-induced LITAF domain protein
AT4G10380	NIP5;1	NOD26-like intrinsic protein 5;1
AT3G27220	AT3G27220	Galactose oxidase/kelch repeat superfamily protein
AT3G19700	IKU2	Leucine-rich repeat protein kinase family protein
AT1G14870	PCR2	PLANT CADMIUM RESISTANCE 2
AT5G58650	PSY1	plant peptide containing sulfated tyrosine 1
AT3G02140	TMAC2	AFP2 (ABI five-binding protein 2) family protein
AT1G03230	AT1G03230	Eukaryotic aspartyl protease family protein
AT3G23030	IAA2	indole-3-acetic acid inducible 2
AT1G13245	RTFL17	ROTUNDIFOLIA like 17
AT5G15120	AT5G15120	2-aminoethanethiol dioxygenase, putative (DUF1637)
AT1G69840	AT1G69840	SPFH/Band 7/PHB domain-containing membrane-associated protein family
AT3G50950	ZAR1	HOPZ-ACTIVATED RESISTANCE 1
AT4G14746	AT4G14746	neurogenic locus notch-like protein
AT1G24150	FH4	formin homologue 4
AT2G14560	LURP1	LURP-one-like protein (DUF567)
AT5G23510	AT5G23510	hypothetical protein
AT2G01450	MPK17	MAP kinase 17
AT1G05010	EFE	ethylene-forming enzyme
AT2G26400	ARD3	acireductone dioxygenase 3
AT5G20230	BCB	blue-copper-binding protein
AT2G38290	AMT2	ammonium transporter 2
AT4G22710	CYP706A2	cytochrome P450, family 706, subfamily A, polypeptide 2
AT4G24240	WRKY7	WRKY DNA-binding protein 7
AT1G21120	IGMT2	O-methyltransferase family protein
AT3G13310	AT3G13310	Chaperone DnaJ-domain superfamily protein
AT5G53550	YSL3	YELLOW STRIPE like 3
AT4G12720	NUDT7	MutT/nudix family protein
AT5G28770	BZO2H3	bZIP transcription factor family protein
AT1G64740	TUA1	alpha-1 tubulin
AT3G12150	AT3G12150	alpha/beta hydrolase family protein
AT5G64260	EXL2	EXORDIUM like 2
AT3G19930	STP4	sugar transporter 4
AT4G33050	EDA39	calmodulin-binding family protein
AT2G15480	UGT73B5	UDP-glucosyl transferase 73B5
AT2G41640	AT2G41640	Glycosyltransferase family 61 protein
AT2G45180	AT2G45180	Bifunctional inhibitor/lipid-transfer protein/seed storage 2S albumin superfamily protein
AT4G16500	AT4G16500	Cystatin/monellin superfamily protein
AT1G78850	AT1G78850	D-mannose binding lectin protein with Apple-like carbohydrate-binding domain-containing protein
AT3G30775	ERD5	Methylenetetrahydrofolate reductase family protein
AT2G43100	IPMI2	isopropylmalate isomerase 2
AT1G02860	NLA	SPX (SYG1/Pho81/XPR1) domain-containing protein
AT1G72900	AT1G72900	Toll-Interleukin-Resistance (TIR) domain-containing protein
AT2G21120	AT2G21120	magnesium transporter, putative (DUF803)
AT4G33300	ADR1-L1	ADR1-like 1
AT5G19550	ASP2	aspartate aminotransferase 2
AT1G77760	NIA1	nitrate reductase 1
AT3G11820	SYP121	syntaxin of plants 121
AT2G20960	pEARLI4	phospholipase-like protein (PEARLI 4) family protein
AT3G58530	AT3G58530	RNI-like superfamily protein
AT1G79245	AT1G79245
AT1G13110	CYP71B7	cytochrome P450, family 71 subfamily B, polypeptide 7
AT5G06860	PGIP1	polygalacturonase inhibiting protein 1
AT2G26190	AT2G26190	calmodulin-binding family protein
AT5G40780	LHT1	lysine histidine transporter 1
AT1G12110	NRT1.1	nitrate transporter 1.1
AT5G35735	AT5G35735	Auxin-responsive family protein
AT4G30210	ATR2	P450 reductase 2
AT1G65390	PP2-A5	phloem protein 2 A5
AT1G72910	AT1G72910	Toll-Interleukin-Resistance (TIR) domain-containing protein
AT1G25550	AT1G25550	myb-like transcription factor family protein
AT2G31810	AT2G31810	ACT domain-containing small subunit of acetolactate synthase protein
AT2G14247	AT2G14247	Expressed protein
AT4G17500	ERF-1	ethylene responsive element binding factor 1
AT3G51920	CAM9	calmodulin 9
AT3G45730	AT3G45730	hypothetical protein
AT1G17290	AlaAT1	alanine aminotransferas
AT5G48380	BIR1	BAK1-interacting receptor-like kinase 1
AT3G44070	AT3G44070	Glycosyl hydrolase family 35 protein
AT5G18780	AT5G18780	F-box/RNI-like superfamily protein
AT5G54940	AT5G54940	Translation initiation factor SUI1 family protein
AT2G46650	CB5-C	cytochrome B5
AT5G20250	DIN10	Raffinose synthase family protein
AT3G22160	AT3G22160	VQ motif-containing protein
AT3G22750	AT3G22750	Protein kinase superfamily protein
AT1G05675	AT1G05675	UDP-Glycosyltransferase superfamily protein
AT1G22280	PAPP2C	phytochrome-associated protein phosphatase type 2C
AT1G02660	AT1G02660	alpha/beta-Hydrolases superfamily protein
AT3G44735	PSK3	PHYTOSULFOKINE 3 PRECURSOR
AT2G30440	TPP	thylakoid processing peptide
AT2G31880	SOBIR1	Leucine-rich repeat protein kinase family protein
AT2G23320	WRKY15	WRKY DNA-binding protein 15
AT5G66985	AT5G66985	hypothetical protein
AT1G62300	WRKY6	WRKY family transcription factor
AT4G23470	AT4G23470	PLAC8 family protein
AT1G68840	RAV2	related to ABI3/VP1 2
AT1G64710	AT1G64710	GroES-like zinc-binding alcohol dehydrogenase family protein
AT2G06850	XTH4	xyloglucan endotransglucosylase/hydrolase 4
AT4G23410	TET5	tetraspanin5
AT2G20950	AT2G20950	phospholipase-like protein (PEARLI 4) family protein
AT1G33600	AT1G33600	Leucine-rich repeat (LRR) family protein
AT4G17260	AT4G17260	Lactate/malate dehydrogenase family protein
AT1G50740	AT1G50740	Transmembrane proteins 14C
AT4G23570	SGT1A	phosphatase-like protein
AT5G50790	SWEET10	Nodulin MtN3 family protein
AT1G75440	UBC16	ubiquitin-conjugating enzyme 16
AT4G25030	AT4G25030	Serine/Threonine-kinase
AT5G47060	AT5G47060	hypothetical protein (DUF581)
AT2G30600	AT2G30600	BTB/POZ domain-containing protein
AT2G30615	AT2G30615	F-box/LRR protein
AT3G15770	AT3G15770	hypothetical protein
AT2G41110	CAM2	calmodulin 2
AT1G67060	AT1G67060	peptidase M50B-like protein
AT5G08330	TCP11	TCP family transcription factor
AT5G64570	XYL4	beta-D-xylosidase 4
AT3G28480	AT3G28480	Oxoglutarate/iron-dependent oxygenase
AT2G05520	GRP-3	glycine-rich protein 3
AT1G54350	ABCD2	ABC transporter family protein
AT1G34370	STOP1	C2H2 and C2HC zinc fingers superfamily protein
AT1G32460	AT1G32460	hypothetical protein
AT1G03740	AT1G03740	Protein kinase superfamily protein
AT2G32150	AT2G32150	Haloacid dehalogenase-like hydrolase (HAD) superfamily protein
AT4G16860	RPP4	Disease resistance protein (TIR-NBS-LRR class) family
AT2G41420	WIH2	proline-rich family protein
AT3G49940	LBD38	LOB domain-containing protein 38
AT4G25940	AT4G25940	ENTH/ANTH/VHS superfamily protein
AT1G19770	PUP14	purine permease 14
AT1G06160	ORA59	octadecanoid-responsive AP2/ERF 59
AT5G64240	MC3	metacaspase 3
AT1G30730	AT1G30730	FAD-binding Berberine family protein
AT3G50480	HR4	homolog of RPW8 4
AT5G47910	RBOHD	respiratory burst oxidase homologue D
AT1G71697	CK1	choline kinase 1
AT1G77120	ADH1	alcohol dehydrogenase 1
AT4G17245	AT4G17245	RING/U-box superfamily protein
AT3G05200	ATL6	RING/U-box superfamily protein
AT5G58430	EXO70B1	exocyst subunit exo70 family protein B1
AT3G48090	EDS1	alpha/beta-Hydrolases superfamily protein
AT4G02520	GSTF2	glutathione S-transferase PHI 2
AT3G14210	ESM1	GDSL-like lipase/acylhydrolase superfamily protein
AT2G19800	MIOX2	myo-inositol oxygenase 2
AT5G18650	AT5G18650	CHY-type/CTCHY-type/RING-type Zinc finger protein
AT1G53440	AT1G53440	Leucine-rich repeat transmembrane protein kinase
AT4G29950	AT4G29950	Ypt/Rab-GAP domain of gyp1p superfamily protein
AT3G09830	AT3G09830	Protein kinase superfamily protein
AT1G11310	MLO2	Seven transmembrane MLO family protein
AT3G13790	ATBFRUCT1	Glycosyl hydrolases family 32 protein
AT3G03020	AT3G03020	hypothetical protein
AT4G03420	AT4G03420	hypothetical protein (DUF789)
AT5G46510	AT5G46510	Disease resistance protein (TIR-NBS-LRR class) family
AT3G25600	AT3G25600	Calcium-binding EF-hand family protein
AT2G31090	AT2G31090	transmembrane protein
AT3G52400	SYP122	syntaxin of plants 122
AT1G18020	AT1G18020	FMN-linked oxidoreductases superfamily protein
AT5G49360	BXL1	beta-xylosidase 1
AT2G29340	AT2G29340	NAD-dependent epimerase/dehydratase family protein
AT1G17990	AT1G17990	FMN-linked oxidoreductases superfamily protein
AT1G22590	AGL87	AGAMOUS-like 87
AT1G76700	AT1G76700	DNAJ heat shock N-terminal domain-containing protein
AT5G59780	MYB59	myb domain protein 59
AT2G46330	AGP16	arabinogalactan protein 16
AT5G56980	AT5G56980	cotton fiber protein
AT2G45170	ATG8E	AUTOPHAGY 8E
AT1G37130	NIA2	nitrate reductase 2
AT5G03190	CPUORF47	peptide upstream protein
AT3G19130	RBP47B	RNA-binding protein 47B
AT5G54710	AT5G54710	Ankyrin repeat family protein
AT1G77210	STP14	sugar transporter 14
AT3G45640	MPK3	mitogen-activated protein kinase 3
AT4G29310	AT4G29310	DUF1005 family protein (DUF1005)
AT3G10720	AT3G10720	Plant invertase/pectin methylesterase inhibitor superfamily
AT2G39210	AT2G39210	Major facilitator superfamily protein
AT1G22360	UGT85A2	UDP-glucosyl transferase 85A2
AT4G23180	CRK10	cysteine-rich RLK (RECEPTOR-like protein kinase) 10
AT5G20050	AT5G20050	Protein kinase superfamily protein
AT3G03270	AT3G03270	Adenine nucleotide alpha hydrolases-like superfamily protein
AT5G41080	GDPD2	PLC-like phosphodiesterases superfamily protein
AT2G28570	AT2G28570	hypothetical protein
AT4G33560	AT4G33560	Wound-responsive family protein
AT4G02330	ATPMEPCRB	Plant invertase/pectin methylesterase inhibitor superfamily
AT4G09570	CPK4	calcium-dependent protein kinase 4
AT2G20900	DGK5	diacylglycerol kinase 5
AT1G28230	PUP1	purine permease 1
AT1G74790	AT1G74790	catalytics
AT5G22920	AT5G22920	CHY-type/CTCHY-type/RING-type Zinc finger protein
AT4G00300	AT4G00300	receptor-like kinase
AT1G11260	STP1	sugar transporter 1
AT1G49500	AT1G49500	transcription initiation factor TFIID subunit 1b-like protein
AT1G13210	ACA.l	autoinhibited Ca2+/ATPase II
AT1G03400	AT1G03400	2-oxoglutarate (2OG) and Fe(II)-dependent oxygenase superfamily protein
AT5G06870	PGIP2	polygalacturonase inhibiting protein 2
AT2G46450	CNGC12	cyclic nucleotide-gated channel 12
AT4G08870	ARGAH2	Arginase/deacetylase superfamily protein
AT1G28380	NSL1	MAC/Perforin domain-containing protein
AT1G27020	AT1G27020	plant/protein
AT5G10040	AT5G10040	transmembrane protein
AT4G30270	XTH24	xyloglucan endotransglucosylase/hydrolase 24
AT3G02470	SAMDC	S-adenosylmethionine decarboxylase
AT1G30720	AT1G30720	FAD-binding Berberine family protein
AT2G15890	MEE14	maternal effect embryo arrest 14
AT3G15450	AT3G15450	aluminum induced protein with YGL and LRDR motifs
AT3G02468	AT3G02468
AT5G15840	CO	B-box type zinc finger protein with CCT domain-containing protein
AT2G17120	LYM2	lysm domain GPI-anchored protein 2 precursor
AT5G44070	CAD1	phytochelatin synthase 1 (PCS1)
AT4G25640	DTX35	detoxifying efflux carrier 35
AT4G19830	AT4G19830	FKBP-like peptidyl-prolyl cis-trans isomerase family protein
AT2G25200	AT2G25200	hypothetical protein (DUF868)
AT5G20960	AO1	aldehyde oxidase 1
AT3G46280	AT3G46280	kinase-like protein
AT4G01120	GBF2	G-box binding factor 2
AT2G02710	PLPB	PAS/LOV protein B
AT1G14880	PCR1	PLANT CADMIUM RESISTANCE 1
AT1G65860	FMO GS-OX1	flavin-monooxygenase glucosinolate S-oxygenase 1
AT1G65845	AT1G65845	transmembrane protein
AT1G17340	AT1G17340	Phosphoinositide phosphatase family protein
AT4G34150	AT4G34150	Calcium-dependent lipid-binding (CaLB domain) family protein
AT5G40170	RLP54	receptor like protein 54
AT1G31130	AT1G31130	polyadenylate-binding protein 1-B-binding protein
AT3G24420	AT3G24420	alpha/beta-Hydrolases superfamily protein
AT5G17650	AT5G17650	glycine/proline-rich protein
AT4G31400	CTF7	protein CTF7
AT1G80610	AT1G80610	hypothetical protein
AT1G25400	AT1G25400	transmembrane protein
AT1G66970	SVL2	SHV3-like 2
AT1G07240	UGT71C5	UDP-glucosyl transferase 71C5
AT1G03590	AT1G03590	Protein phosphatase 2C family protein
AT3G22120	CWLP	cell wall-plasma membrane linker protein
AT3G57450	AT3G57450	hypothetical protein
AT5G16110	AT5G16110	hypothetical protein
AT5G35200	AT5G35200	ENTH/ANTH/VHS superfamily protein
AT2G32800	AP4.3A	protein kinase family protein
AT1G49050	AT1G49050	Eukaryotic aspartyl protease family protein
AT4G12420	SKU5	Cupredoxin superfamily protein
AT3G18690	MKS1	MAP kinase substrate 1
AT5G54585	AT5G54585	hypothetical protein
AT3G19660	AT3G19660	hypothetical protein
AT1G34420	AT1G34420	leucine-rich repeat transmembrane protein kinase family protein
AT4G01700	AT4G01700	Chitinase family protein
AT2G18480	AT2G18480	Major facilitator superfamily protein
AT1G31540	AT1G31540	Disease resistance protein (TIR-NBS-LRR class) family
AT3G18560	AT3G18560	hypothetical protein
AT1G23390	AT1G23390	Kelch repeat-containing F-box family protein
AT2G44080	ARL	ARGOS-like protein
AT1G33610	AT1G33610	Leucine-rich repeat (LRR) family protein
AT1G11330	AT1G11330	S-locus lectin protein kinase family protein
AT3G14230	RAP2.2	related to AP2 2
AT5G12940	AT5G12940	Leucine-rich repeat (LRR) family protein
AT5G66210	CPK28	calcium-dependent protein kinase 28
AT3G25610	AT3G25610	ATPase E1-E2 type family protein / haloacid dehalogenase-like hydrolase family protein
AT3G58600	AT3G58600	Adaptin ear-binding coat-associated protein 1 NECAP-1
AT4G32480	AT4G32480	sugar phosphate exchanger, putative (DUF506)
AT1G02360	AT1G02360	Chitinase family protein
AT5G14120	AT5G14120	Major facilitator superfamily protein
AT4G22780	ACR7	ACT domain repeat 7
AT2G30860	GSTF9	glutathione S-transferase PHI 9
AT5G07460	PMSR2	peptidemethionine sulfoxide reductase 2
AT1G02640	BXL2	beta-xylosidase 2
AT1G53430	AT1G53430	Leucine-rich repeat transmembrane protein kinase
AT1G53450	AT1G53450	epstein-barr nuclear antigen
AT5G38200	AT5G38200	Class I glutamine amidotransferase-like superfamily protein
AT4G03110	RBP-DR1	RNA-binding protein-defense related 1
AT2G30590	WRKY21	WRKY DNA-binding protein 21
AT3G25190	AT3G25190	Vacuolar iron transporter (VIT) family protein
AT5G02650	AT5G02650	hypothetical protein
AT5G36910	THI2.2	thionin 2.2
AT4G16950	RPP5	Disease resistance protein (TIR-NBS-LRR class) family
AT5G62100	BAG2	BCL-2-associated athanogene 2
AT3G11580	AT3G11580	AP2/B3-like transcriptional factor family protein
AT4G33430	BAK1	BRI1-associated receptor kinase
AT3G28940	AT3G28940	AIG2-like (avirulence induced gene) family protein
AT2G19460	AT2G19460	DUF3511 domain protein (DUF3511)
AT3G26740	CCL	CCR-like protein
AT5G44130	FLA13	FASCICLIN-like arabinogalactan protein 13 precursor
AT5G39000	AT5G39000	Malectin/receptor-like protein kinase family protein
AT5G54860	AT5G54860	Major facilitator superfamily protein
AT5G38210	AT5G38210	Protein kinase family protein
AT2G30010	TBL45	TRICHOME BIREFRINGENCE-LIKE 45
AT1G15400	AT1G15400	hypothetical protein
AT3G62950	AT3G62950	Thioredoxin superfamily protein
AT2G03760	SOT12	sulfotransferase 12

## Sheet: UP_transcripts_original_data
ID (transcripts)	Annotation	logFC	FDR
AT4G21870.1	HSP20-like chaperones superfamily protein	4.1	1.02e-19
AT2G47730.1	glutathione S-transferase phi 8	1.97	4.81e-19
AT1G25275.1	unknown protein	2.24	1.19e-16
AT1G25275.2	unknown protein	2.25	1.6e-16
AT1G78830.1	Curculin-like (mannose-binding) lectin family protein	2.64	9.31e-16
AT1G25275.3	unknown protein	2.25	1e-15
AT1G05135.1	pseudogene	2.18	3.65e-14
AT1G08930.2	Major facilitator superfamily protein	2.91	9.46e-14
AT1G08930.1	Major facilitator superfamily protein	2.93	9.93e-14
AT3G10040.1	sequence-specific DNA binding transcription factors	4	1.71e-13
AT1G21130.1	O-methyltransferase family protein	7.23	4.86e-13
AT1G21130.2	O-methyltransferase family protein	7.18	8.7e-13
AT5G05440.1	Polyketide cyclase/dehydrase and lipid transport superfamily protein	4.29	2.67e-12
AT1G03220.1	Eukaryotic aspartyl protease family protein	2.79	4.45e-12
AT1G71880.1	sucrose-proton symporter 1	2.75	1.21e-11
AT5G61590.1	Integrase-type DNA-binding superfamily protein	3.17	1.4e-11
AT2G40330.1	PYR1-like 6	4.42	1.82e-10
AT3G22240.1	unknown protein	5.09	2.17e-09
AT2G38310.1	PYR1-like 4	1.96	2.33e-09
AT4G38550.1	Arabidopsis phospholipase-like protein (PEARLI 4) family	2.82	2.38e-09
AT5G39890.1	Protein of unknown function (DUF1637)	3.43	2.73e-09
AT2G25735.1	unknown protein	4.71	3.47e-09
AT1G59870.1	ABC-2 and Plant PDR ABC-type transporter family protein	2.42	1.73e-08
AT2G28630.1	3-ketoacyl-CoA synthase 12	2.4	2.05e-08
AT1G15670.1	Galactose oxidase/kelch repeat superfamily protein	3.33	2.1e-08
AT3G22060.1	Receptor-like protein kinase-related family protein	4.18	2.11e-08
AT3G22235.1	unknown protein	4.81	4.74e-08
AT1G72430.1	SAUR-like auxin-responsive protein family	2.59	4.96e-08
AT4G27450.1	Aluminium induced protein with YGL and LRDR motifs	3.24	7.31e-08
AT1G72416.5	Chaperone DnaJ-domain superfamily protein	2.47	7.86e-08
AT1G72416.1	Chaperone DnaJ-domain superfamily protein	2.6	9.28e-08
AT3G16420.1	PYK10-binding protein 1	6.52	9.82e-08
AT3G16420.2	PYK10-binding protein 1	6.52	9.82e-08
AT1G72416.4	Chaperone DnaJ-domain superfamily protein	2.58	9.82e-08
AT1G33590.1	Leucine-rich repeat (LRR) family protein	2.29	1.05e-07
AT1G13260.1	related to ABI3/VP1 1	1.94	1.07e-07
AT1G72416.3	Chaperone DnaJ-domain superfamily protein	2.45	1.24e-07
AT3G16420.3	PYK10-binding protein 1	6.46	1.36e-07
AT4G27300.1	S-locus lectin protein kinase family protein	4.95	1.87e-07
AT1G72416.2	Chaperone DnaJ-domain superfamily protein	2.55	2.15e-07
AT3G22235.2	unknown protein	4.71	3.33e-07
AT3G25070.1	RPM1 interacting protein 4	1.65	3.33e-07
AT3G26200.1	cytochrome P450, family 71, subfamily B, polypeptide 22	2.09	3.52e-07
AT3G16530.1	Legume lectin family protein	6.16	5.41e-07
AT4G13510.1	ammonium transporter 1;1	1.88	5.41e-07
AT2G44490.1	Glycosyl hydrolase superfamily protein	2.45	5.64e-07
AT3G15356.1	Legume lectin family protein	3.55	6.74e-07
AT5G07580.1	Integrase-type DNA-binding superfamily protein	2.3	7.71e-07
AT1G33055.1	unknown protein	3.69	8.6e-07
AT1G55450.1	S-adenosyl-L-methionine-dependent methyltransferases superfamily protein	3	9.53e-07
AT4G02380.2	senescence-associated gene 21	3.46	9.93e-07
AT1G55450.2	S-adenosyl-L-methionine-dependent methyltransferases superfamily protein	2.99	9.93e-07
AT4G17900.2	PLATZ transcription factor family protein	2.27	9.93e-07
AT4G17900.1	PLATZ transcription factor family protein	2.27	9.93e-07
AT3G57330.1	autoinhibited Ca2+-ATPase 11	1.65	1.15e-06
AT1G19380.1	Protein of unknown function (DUF1195)	2.64	1.69e-06
AT4G02380.1	senescence-associated gene 21	3.63	1.86e-06
AT5G38990.1	Malectin/receptor-like protein kinase family protein	1.74	1.86e-06
AT4G15760.2	monooxygenase 1	4.09	2.29e-06
AT4G08850.2	Leucine-rich repeat receptor-like protein kinase family protein	2.66	2.29e-06
AT4G39940.1	APS-kinase 2	4.21	2.42e-06
AT1G70290.1	trehalose-6-phosphatase synthase S8	3.23	2.72e-06
AT5G44020.1	HAD superfamily, subfamily IIIB acid phosphatase	2.32	2.72e-06
AT5G19230.1	Glycoprotein membrane precursor GPI-anchored	2.64	2.85e-06
AT1G23090.1	sulfate transporter 91	2.89	3.04e-06
AT3G18830.1	polyol/monosaccharide transporter 5	1.87	3.04e-06
AT4G33070.1	Thiamine pyrophosphate dependent pyruvate decarboxylase family protein	10.16	3.04e-06
AT5G03380.1	Heavy metal transport/detoxification superfamily protein	1.73	3.1e-06
AT2G41100.4	Calcium-binding EF hand family protein	2.75	3.41e-06
AT2G41100.2	Calcium-binding EF hand family protein	3.17	3.49e-06
AT2G23600.1	acetone-cyanohydrin lyase	1.9	3.49e-06
AT2G36120.1	Glycine-rich protein family	2.86	3.79e-06
AT4G01250.1	WRKY family transcription factor	2.73	3.79e-06
AT2G41100.1	Calcium-binding EF hand family protein	3.14	4.24e-06
AT2G41100.3	Calcium-binding EF hand family protein	3.14	4.4e-06
AT5G03380.2	Heavy metal transport/detoxification superfamily protein	1.72	4.55e-06
AT4G15760.1	monooxygenase 1	3.97	5.8e-06
AT1G65190.1	Protein kinase superfamily protein	1.78	5.8e-06
AT3G61210.1	S-adenosyl-L-methionine-dependent methyltransferases superfamily protein	4.29	5.98e-06
AT4G31800.1	WRKY DNA-binding protein 18	2.84	5.98e-06
AT3G06435.1	Expressed protein	2.1	5.99e-06
AT3G61070.3	peroxin 11E	1.56	6.21e-06
AT4G08850.1	Leucine-rich repeat receptor-like protein kinase family protein	2.68	6.56e-06
AT2G22300.2	signal responsive 1	1.33	7.33e-06
AT2G22300.1	signal responsive 1	1.33	7.77e-06
AT1G70520.1	cysteine-rich RLK (RECEPTOR-like protein kinase) 2	2.35	9.37e-06
AT2G41090.1	Calcium-binding EF-hand family protein	1.76	1e-05
AT1G72940.1	Toll-Interleukin-Resistance (TIR) domain-containing protein	3.09	1.04e-05
AT2G18300.1	basic helix-loop-helix (bHLH) DNA-binding superfamily protein	2.51	1.09e-05
AT2G18300.2	basic helix-loop-helix (bHLH) DNA-binding superfamily protein	2.51	1.13e-05
AT1G21100.1	O-methyltransferase family protein	6.84	1.21e-05
AT4G31800.2	WRKY DNA-binding protein 18	2.91	1.21e-05
AT1G57990.1	purine permease 18	3.41	1.25e-05
AT1G70410.1	beta carbonic anhydrase 4	1.55	1.25e-05
AT1G70410.2	beta carbonic anhydrase 4	1.55	1.45e-05
AT5G11670.1	NADP-malic enzyme 2	1.33	1.56e-05
AT5G28630.1	glycine-rich protein	2.63	1.68e-05
AT2G16060.1	hemoglobin 1	4.17	1.78e-05
AT4G16990.5	disease resistance protein (TIR-NBS class), putative	2.33	1.83e-05
AT1G26270.1	Phosphatidylinositol 3- and 4-kinase family protein	1.19	1.84e-05
AT4G16990.1	disease resistance protein (TIR-NBS class), putative	2.33	1.89e-05
AT5G44568.1	unknown protein	3.62	2.02e-05
AT5G01810.1	CBL-interacting protein kinase 15	1.49	2.06e-05
AT5G01810.2	CBL-interacting protein kinase 15	1.49	2.14e-05
AT3G01290.1	SPFH/Band 7/PHB domain-containing membrane-associated protein family	5.13	2.23e-05
AT1G70410.3	beta carbonic anhydrase 4	1.51	2.23e-05
AT3G04210.1	Disease resistance protein (TIR-NBS class)	3.53	2.32e-05
AT4G16990.3	disease resistance protein (TIR-NBS class), putative	2.27	2.95e-05
AT4G16990.2	disease resistance protein (TIR-NBS class), putative	2.27	2.97e-05
AT4G16990.4	disease resistance protein (TIR-NBS class), putative	2.27	3.33e-05
AT5G23010.1	methylthioalkylmalate synthase 1	6.49	3.34e-05
AT3G53402.1	conserved peptide upstream open reading frame 46	1.89	3.61e-05
AT3G53400.1	unknown protein	1.89	3.61e-05
AT5G01810.3	CBL-interacting protein kinase 15	1.48	3.97e-05
AT1G55810.3	uridine kinase-like 3	1.81	3.99e-05
AT1G55810.1	uridine kinase-like 3	1.81	4.02e-05
AT5G65207.1	unknown protein	2.09	4.07e-05
AT4G24110.1	unknown protein	3.18	4.1e-05
AT1G55810.2	uridine kinase-like 3	1.8	4.19e-05
AT1G25560.1	AP2/B3 transcription factor family protein	2.27	4.31e-05
AT1G76650.3	calmodulin-like 38	3.08	4.74e-05
AT2G41430.2	dehydration-induced protein (ERD15)	1.45	5.1e-05
AT2G41430.1	dehydration-induced protein (ERD15)	1.45	5.1e-05
AT2G41430.5	dehydration-induced protein (ERD15)	1.45	5.1e-05
AT2G41430.4	dehydration-induced protein (ERD15)	1.45	5.11e-05
AT4G10270.1	Wound-responsive family protein	2.29	5.19e-05
AT3G61060.1	phloem protein 2-A13	2.1	5.53e-05
AT3G16460.2	Mannose-binding lectin superfamily protein	2.65	5.68e-05
AT3G16460.1	Mannose-binding lectin superfamily protein	2.65	5.68e-05
AT2G43590.1	Chitinase family protein	6.98	5.84e-05
AT1G09970.2	Leucine-rich receptor-like protein kinase family protein	2.51	5.84e-05
AT3G61060.2	phloem protein 2-A13	2.1	5.84e-05
AT1G72930.2	toll/interleukin-1 receptor-like	2.06	5.84e-05
AT3G48360.1	BTB and TAZ domain protein 2	5.26	6.07e-05
AT2G15680.1	Calcium-binding EF-hand family protein	2.68	6.07e-05
AT4G20830.2	FAD-binding Berberine family protein	2.6	6.07e-05
AT4G17870.1	Polyketide cyclase/dehydrase and lipid transport superfamily protein	1.3	6.56e-05
AT1G09970.1	Leucine-rich receptor-like protein kinase family protein	2.43	6.93e-05
AT1G51800.1	Leucine-rich repeat protein kinase family protein	7.82	6.97e-05
AT3G62150.1	P-glycoprotein 21	5.5	7.94e-05
AT5G55930.1	oligopeptide transporter 1	2.68	8.16e-05
AT3G02550.1	LOB domain-containing protein 41	1.71	8.4e-05
AT2G41430.3	dehydration-induced protein (ERD15)	1.43	8.44e-05
AT3G27770.1	unknown protein	1.44	9.54e-05
AT5G60800.1	Heavy metal transport/detoxification superfamily protein	1.76	9.56e-05
AT3G27770.2	unknown protein	1.44	9.71e-05
AT3G52840.1	beta-galactosidase 2	2.27	9.72e-05
AT1G21110.1	O-methyltransferase family protein	6.37	0.0001
AT3G22231.1	pathogen and circadian controlled 1	4.62	0.0001
AT1G72930.1	toll/interleukin-1 receptor-like	2.07	0.00011
AT2G30870.1	glutathione S-transferase PHI 10	1.09	0.00011
AT1G10990.1	unknown protein	7.09	0.00012
AT3G19710.1	branched-chain aminotransferase4	6.32	0.00012
AT1G51805.1	Leucine-rich repeat protein kinase family protein	1.99	0.00015
AT1G43800.1	Plant stearoyl-acyl-carrier-protein desaturase family protein	4.3	0.00016
AT1G51805.2	Leucine-rich repeat protein kinase family protein	2.05	0.00016
AT4G22690.1	cytochrome P450, family 706, subfamily A, polypeptide 1	2.35	0.00016
AT1G76930.1	extensin 4	2.84	0.00016
AT2G39570.1	ACT domain-containing protein	1.41	0.00017
AT1G03610.1	Protein of unknown function (DUF789)	1.95	0.00019
AT1G66880.1	Protein kinase superfamily protein	2.9	0.0002
AT2G36790.1	UDP-glucosyl transferase 73C6	2.75	0.0002
AT5G13190.1	unknown protein	1.6	0.00024
AT4G10380.1	NOD26-like intrinsic protein 5;1	2.27	0.00026
AT3G27220.1	Galactose oxidase/kelch repeat superfamily protein	2.7	0.00027
AT3G19700.1	Leucine-rich repeat protein kinase family protein	6.01	0.00031
AT1G14870.1	PLANT CADMIUM RESISTANCE 2	3.21	0.00033
AT5G58650.1	plant peptide containing sulfated tyrosine 1	2.07	0.00034
AT3G02140.1	AFP2 (ABI five-binding protein 2) family protein	2.77	0.00036
AT1G03230.1	Eukaryotic aspartyl protease family protein	1.48	0.00036
AT3G23030.1	indole-3-acetic acid inducible 2	1.26	0.00036
AT5G60800.2	Heavy metal transport/detoxification superfamily protein	1.69	0.00038
AT1G13245.1	ROTUNDIFOLIA like 17	2.97	0.00041
AT5G15120.1	Protein of unknown function (DUF1637)	1.49	0.00046
AT1G69840.3	SPFH/Band 7/PHB domain-containing membrane-associated protein family	1.65	0.00046
AT1G69840.7	SPFH/Band 7/PHB domain-containing membrane-associated protein family	1.65	0.00046
AT1G69840.5	SPFH/Band 7/PHB domain-containing membrane-associated protein family	1.65	0.00046
AT1G69840.4	SPFH/Band 7/PHB domain-containing membrane-associated protein family	1.65	0.00046
AT1G69840.6	SPFH/Band 7/PHB domain-containing membrane-associated protein family	1.65	0.00046
AT1G69840.2	SPFH/Band 7/PHB domain-containing membrane-associated protein family	1.65	0.00046
AT1G69840.1	SPFH/Band 7/PHB domain-containing membrane-associated protein family	1.65	0.00046
AT3G50950.1	HOPZ-ACTIVATED RESISTANCE 1	1.48	0.00053
AT4G14746.1	unknown protein	2.32	0.0006
AT4G20830.1	FAD-binding Berberine family protein	2.39	0.00063
AT1G24150.1	formin homologue 4	2.72	0.00064
AT2G14560.2	Protein of unknown function (DUF567)	6.52	0.00073
AT5G23510.2	unknown protein	2.08	0.00073
AT2G01450.3	MAP kinase 17	0.92	0.00076
AT2G01450.4	MAP kinase 17	0.92	0.00076
AT2G01450.1	MAP kinase 17	0.92	0.00076
AT2G01450.2	MAP kinase 17	0.92	0.00076
AT1G05010.1	ethylene-forming enzyme	1.62	0.00077
AT2G26400.1	acireductone dioxygenase 3	3.34	0.00079
AT5G20230.1	blue-copper-binding protein	3.15	0.00081
AT2G38290.1	ammonium transporter 2	1.31	0.00086
AT2G38290.2	ammonium transporter 2	1.31	0.00086
AT4G22710.1	cytochrome P450, family 706, subfamily A, polypeptide 2	2.38	0.00087
AT4G24240.1	WRKY DNA-binding protein 7	2.07	0.00087
AT1G21120.1	O-methyltransferase family protein	7.53	0.0009
AT3G13310.1	Chaperone DnaJ-domain superfamily protein	1.38	0.0009
AT5G53550.2	YELLOW STRIPE like 3	2.71	0.00095
AT4G12720.4	MutT/nudix family protein	2.04	0.00095
AT5G28770.3	bZIP transcription factor family protein	1.34	0.00095
AT1G64740.1	alpha-1 tubulin	1.26	0.00096
AT3G12150.1	unknown protein	1.23	0.00097
AT5G53550.1	YELLOW STRIPE like 3	2.7	0.00098
AT5G64260.1	EXORDIUM like 2	1.29	0.001
AT3G19930.1	sugar transporter 4	1.16	0.0011
AT5G28770.1	bZIP transcription factor family protein	1.34	0.0011
AT5G28770.2	bZIP transcription factor family protein	1.34	0.0011
AT4G33050.2	calmodulin-binding family protein	2.93	0.0012
AT2G15480.1	UDP-glucosyl transferase 73B5	6.02	0.0012
AT2G41640.2	Glycosyltransferase family 61 protein	1.63	0.0012
AT2G45180.1	Bifunctional inhibitor/lipid-transfer protein/seed storage 2S albumin superfamily protein	1.16	0.0012
AT4G16500.1	Cystatin/monellin superfamily protein	1.05	0.0014
AT4G33050.3	calmodulin-binding family protein	2.83	0.0014
AT1G76650.1	calmodulin-like 38	4.25	0.0014
AT2G14560.1	Protein of unknown function (DUF567)	5.84	0.0015
AT1G78850.1	D-mannose binding lectin protein with Apple-like carbohydrate-binding domain	3.69	0.0015
AT3G30775.1	Methylenetetrahydrofolate reductase family protein	1.48	0.0015
AT2G43100.1	isopropylmalate isomerase 2	3.37	0.0015
AT1G02860.1	SPX (SYG1/Pho81/XPR1) domain-containing protein	1.86	0.0015
AT5G23510.1	unknown protein	2.19	0.0016
AT1G76650.2	calmodulin-like 38	4.21	0.0016
AT1G72900.1	Toll-Interleukin-Resistance (TIR) domain-containing protein	3.16	0.0016
AT2G21120.1	Protein of unknown function (DUF803)	1.27	0.0017
AT4G33300.1	ADR1-like 1	1.76	0.0017
AT5G19550.1	aspartate aminotransferase 2	1.5	0.0018
AT1G77760.1	nitrate reductase 1	2.31	0.0019
AT3G11820.2	syntaxin of plants 121	1.56	0.0019
AT3G11820.1	syntaxin of plants 121	1.56	0.0019
AT1G76930.2	extensin 4	2.16	0.002
AT2G20960.1	Arabidopsis phospholipase-like protein (PEARLI 4) family	1.53	0.0021
AT3G58530.1	RNI-like superfamily protein	2.13	0.0022
AT1G79245.1	pseudogene	1.4	0.0022
AT1G13110.1	cytochrome P450, family 71 subfamily B, polypeptide 7	2.15	0.0023
AT5G06860.1	polygalacturonase inhibiting protein 1	2.76	0.0024
AT2G26190.1	calmodulin-binding family protein	1.62	0.0024
AT5G40780.2	lysine histidine transporter 1	4.4	0.0025
AT5G40780.1	lysine histidine transporter 1	4.4	0.0025
AT1G12110.1	nitrate transporter 1.1	3.05	0.0025
AT5G35735.1	Auxin-responsive family protein	2.47	0.0025
AT4G30210.2	P450 reductase 2	1.31	0.0025
AT4G30210.1	P450 reductase 2	1.31	0.0025
AT1G65390.2	phloem protein 2 A5	4.31	0.0027
AT1G72910.1	Toll-Interleukin-Resistance (TIR) domain-containing protein	2.15	0.0028
AT1G25550.1	myb-like transcription factor family protein	1.96	0.0028
AT4G12720.3	MutT/nudix family protein	1.95	0.0029
AT4G12720.2	MutT/nudix family protein	1.94	0.003
AT4G12720.1	MutT/nudix family protein	1.94	0.0031
AT1G65390.1	phloem protein 2 A5	4.31	0.0031
AT4G33050.1	calmodulin-binding family protein	2.86	0.0031
AT2G31810.1	ACT domain-containing small subunit of acetolactate synthase protein	1.4	0.0031
AT2G14247.1	Expressed protein	3.53	0.0033
AT4G17500.1	ethylene responsive element binding factor 1	2.46	0.0034
AT3G51920.1	calmodulin 9	1.21	0.0034
AT4G33050.4	calmodulin-binding family protein	2.76	0.0036
AT3G45730.1	unknown protein	2.75	0.0037
AT1G17290.1	alanine aminotransferas	1.45	0.0037
AT5G48380.1	BAK1-interacting receptor-like kinase 1	1.42	0.0037
AT3G44070.1	Glycosyl hydrolase family 35 protein	5.11	0.0038
AT5G18780.2	F-box/RNI-like superfamily protein	4.89	0.0039
AT5G54940.2	Translation initiation factor SUI1 family protein	1.22	0.0039
AT2G46650.1	cytochrome B5 isoform C	2.04	0.004
AT5G20250.1	Raffinose synthase family protein	2.6	0.0041
AT3G22160.1	VQ motif-containing protein	2.74	0.0041
AT3G22750.1	Protein kinase superfamily protein	1.39	0.0041
AT5G54940.1	Translation initiation factor SUI1 family protein	1.22	0.0041
AT1G05675.1	UDP-Glycosyltransferase superfamily protein	2.81	0.0042
AT1G22280.1	phytochrome-associated protein phosphatase type 2C	1.31	0.0043
AT1G02660.1	alpha/beta-Hydrolases superfamily protein	1.82	0.0043
AT3G44735.2	PHYTOSULFOKINE 3 PRECURSOR	1.11	0.0043
AT2G30440.1	thylakoid processing peptide	1.07	0.0044
AT2G31880.1	Leucine-rich repeat protein kinase family protein	2.09	0.0044
AT5G20250.2	Raffinose synthase family protein	2.59	0.0044
AT4G33300.2	ADR1-like 1	1.7	0.0044
AT2G23320.2	WRKY DNA-binding protein 15	1.76	0.0044
AT2G31810.3	ACT domain-containing small subunit of acetolactate synthase protein	1.4	0.0044
AT5G66985.1	unknown protein	7.91	0.0046
AT1G22280.2	phytochrome-associated protein phosphatase type 2C	1.31	0.0047
AT1G62300.1	WRKY family transcription factor	3.52	0.0047
AT3G50950.2	HOPZ-ACTIVATED RESISTANCE 1	1.4	0.0047
AT4G23470.1	PLAC8 family protein	0.91	0.0047
AT4G23470.2	PLAC8 family protein	0.92	0.0047
AT1G68840.1	related to ABI3/VP1 2	2.54	0.0048
AT5G20250.4	Raffinose synthase family protein	2.57	0.0049
AT1G64710.1	GroES-like zinc-binding dehydrogenase family protein	2.2	0.0051
AT1G64710.2	GroES-like zinc-binding dehydrogenase family protein	2.2	0.0051
AT2G06850.1	xyloglucan endotransglucosylase/hydrolase 4	1.16	0.0053
AT4G23410.1	tetraspanin5	2.68	0.0054
AT2G20950.1	Arabidopsis phospholipase-like protein (PEARLI 4) family	1.21	0.0055
AT1G33600.1	Leucine-rich repeat (LRR) family protein	1.95	0.0055
AT2G20950.2	Arabidopsis phospholipase-like protein (PEARLI 4) family	1.22	0.0055
AT2G20950.3	Arabidopsis phospholipase-like protein (PEARLI 4) family	1.22	0.0055
AT2G20950.4	Arabidopsis phospholipase-like protein (PEARLI 4) family	1.22	0.0055
AT4G17260.1	Lactate/malate dehydrogenase family protein	1.41	0.0055
AT5G20250.3	Raffinose synthase family protein	2.53	0.0056
AT1G50740.1	Transmembrane proteins 14C	1.86	0.0056
AT4G23570.3	phosphatase-related	1.15	0.0057
AT4G23570.2	phosphatase-related	1.15	0.0057
AT3G44735.1	PHYTOSULFOKINE 3 PRECURSOR	1.13	0.0057
AT5G50790.1	Nodulin MtN3 family protein	2.15	0.0057
AT1G75440.1	ubiquitin-conjugating enzyme 16	1.7	0.0059
AT4G25030.2	unknown protein	0.97	0.0059
AT5G47060.1	Protein of unknown function (DUF581)	1.26	0.0059
AT4G25030.1	unknown protein	0.97	0.0059
AT2G30600.3	BTB/POZ domain-containing protein	1.51	0.006
AT2G30615.1	unknown protein	1.48	0.006
AT3G15770.1	unknown protein	1.31	0.006
AT2G30600.2	BTB/POZ domain-containing protein	1.5	0.0061
AT2G30600.4	BTB/POZ domain-containing protein	1.5	0.0061
AT2G41110.2	calmodulin 2	0.81	0.0061
AT1G67060.1	unknown protein	0.87	0.0063
AT2G41110.1	calmodulin 2	0.8	0.0063
AT5G08330.1	TCP family transcription factor	1	0.0063
AT5G64570.1	beta-D-xylosidase 4	1.04	0.0064
AT2G30600.1	BTB/POZ domain-containing protein	1.49	0.0065
AT3G28480.1	Oxoglutarate/iron-dependent oxygenase	1.87	0.0065
AT2G30600.5	BTB/POZ domain-containing protein	1.49	0.0065
AT2G05520.2	glycine-rich protein 3	1.24	0.0065
AT2G05520.6	glycine-rich protein 3	1.24	0.0065
AT2G05520.5	glycine-rich protein 3	1.24	0.0065
AT2G05520.3	glycine-rich protein 3	1.24	0.0065
AT2G05520.4	glycine-rich protein 3	1.24	0.0065
AT1G54350.1	ABC transporter family protein	1.21	0.0065
AT4G23570.1	phosphatase-related	1.14	0.0065
AT1G34370.3	C2H2 and C2HC zinc fingers superfamily protein	0.93	0.0065
AT1G32460.1	unknown protein	1.65	0.0065
AT1G34370.2	C2H2 and C2HC zinc fingers superfamily protein	0.92	0.0069
AT1G03740.2	Protein kinase superfamily protein	2.07	0.0069
AT3G28480.2	Oxoglutarate/iron-dependent oxygenase	1.86	0.0069
AT2G32150.1	Haloacid dehalogenase-like hydrolase (HAD) superfamily protein	1.64	0.0069
AT2G05520.1	glycine-rich protein 3	1.23	0.0069
AT4G16860.1	Disease resistance protein (TIR-NBS-LRR class) family	1.05	0.007
AT2G41420.1	proline-rich family protein	0.59	0.007
AT3G49940.1	LOB domain-containing protein 38	1.62	0.007
AT1G34370.1	C2H2 and C2HC zinc fingers superfamily protein	0.92	0.0071
AT4G25940.1	ENTH/ANTH/VHS superfamily protein	2.42	0.0072
AT1G19770.1	purine permease 14	1.49	0.0073
AT1G06160.1	octadecanoid-responsive Arabidopsis AP2/ERF 59	2.75	0.0073
AT3G15770.2	unknown protein	1.29	0.0073
AT5G64240.1	metacaspase 3	2.61	0.0073
AT1G30730.1	FAD-binding Berberine family protein	5.54	0.0074
AT3G50480.1	homolog of RPW8 4	2.53	0.0077
AT5G47910.1	respiratory burst oxidase homologue D	2.44	0.008
AT1G71697.1	choline kinase 1	1.25	0.0083
AT1G22280.3	phytochrome-associated protein phosphatase type 2C	1.28	0.0087
AT1G77120.1	alcohol dehydrogenase 1	2.22	0.0089
AT2G23320.1	WRKY DNA-binding protein 15	1.7	0.0092
AT4G17245.1	RING/U-box superfamily protein	1.85	0.0093
AT3G05200.1	RING/U-box superfamily protein	2.07	0.0094
AT4G23470.3	PLAC8 family protein	0.87	0.0094
AT5G58430.1	exocyst subunit exo70 family protein B1	0.96	0.0094
AT3G48090.1	alpha/beta-Hydrolases superfamily protein	1.47	0.0094
AT2G18300.3	basic helix-loop-helix (bHLH) DNA-binding superfamily protein	2.48	0.0094
AT1G03740.1	Protein kinase superfamily protein	2.03	0.0094
AT4G02520.1	glutathione S-transferase PHI 2	2.9	0.0095
AT3G14210.1	epithiospecifier modifier 1	2.59	0.0095
AT2G19800.1	myo-inositol oxygenase 2	2.37	0.0098
AT5G18650.1	CHY-type/CTCHY-type/RING-type Zinc finger protein	0.9	0.01
AT1G53440.1	Leucine-rich repeat transmembrane protein kinase	1.17	0.01
AT4G29950.1	Ypt/Rab-GAP domain of gyp1p superfamily protein	1.15	0.01
AT3G09830.2	Protein kinase superfamily protein	2.1	0.01
AT3G09830.1	Protein kinase superfamily protein	2.1	0.01
AT4G29950.2	Ypt/Rab-GAP domain of gyp1p superfamily protein	1.15	0.01
AT1G11310.1	Seven transmembrane MLO family protein	1.08	0.01
AT3G13790.2	Glycosyl hydrolases family 32 protein	3.39	0.011
AT3G13790.1	Glycosyl hydrolases family 32 protein	3.39	0.011
AT3G03020.2	unknown protein	1.02	0.011
AT4G03420.1	Protein of unknown function (DUF789)	1.57	0.011
AT5G46510.1	Disease resistance protein (TIR-NBS-LRR class) family	1.16	0.011
AT3G25600.1	Calcium-binding EF-hand family protein	1.17	0.011
AT2G31090.1	unknown protein	0.91	0.011
AT3G52400.1	syntaxin of plants 122	2.49	0.011
AT3G48090.2	alpha/beta-Hydrolases superfamily protein	1.47	0.011
AT1G18020.1	FMN-linked oxidoreductases superfamily protein	2.49	0.011
AT5G49360.1	beta-xylosidase 1	2.07	0.011
AT2G29340.2	NAD-dependent epimerase/dehydratase family protein	1.62	0.012
AT1G17990.1	FMN-linked oxidoreductases superfamily protein	2.44	0.012
AT1G22590.1	AGAMOUS-like 87	1.29	0.012
AT1G17990.2	FMN-linked oxidoreductases superfamily protein	2.44	0.012
AT1G76700.1	DNAJ heat shock N-terminal domain-containing protein	1.27	0.012
AT5G59780.3	myb domain protein 59	5.38	0.012
AT5G59780.2	myb domain protein 59	5.38	0.012
AT1G11310.2	Seven transmembrane MLO family protein	1.06	0.012
AT2G46330.1	arabinogalactan protein 16	0.77	0.012
AT5G56980.1	unknown protein	1.54	0.012
AT2G45170.2	AUTOPHAGY 8E	1.27	0.013
AT1G37130.1	nitrate reductase 2	1.31	0.013
AT5G03190.3	conserved peptide upstream open reading frame 47	1.54	0.014
AT5G03190.1	conserved peptide upstream open reading frame 47	1.54	0.014
AT3G19130.1	RNA-binding protein 47B	0.86	0.014
AT5G54710.1	Ankyrin repeat family protein	3.72	0.014
AT2G46330.2	arabinogalactan protein 16	0.76	0.014
AT1G77210.2	sugar transporter 14	1.98	0.014
AT3G45640.1	mitogen-activated protein kinase 3	1.86	0.014
AT2G45170.1	AUTOPHAGY 8E	1.26	0.014
AT4G29310.1	Protein of unknown function (DUF1005)	1.21	0.015
AT2G29340.3	NAD-dependent epimerase/dehydratase family protein	1.54	0.015
AT3G10720.2	Plant invertase/pectin methylesterase inhibitor superfamily	1.32	0.015
AT2G39210.1	Major facilitator superfamily protein	2.28	0.015
AT5G59780.1	myb domain protein 59	5.38	0.015
AT1G22360.1	UDP-glucosyl transferase 85A2	2.11	0.015
AT4G23180.1	cysteine-rich RLK (RECEPTOR-like protein kinase) 10	1.75	0.016
AT5G20050.1	Protein kinase superfamily protein	1.05	0.016
AT3G03270.2	Adenine nucleotide alpha hydrolases-like superfamily protein	1.28	0.016
AT5G41080.1	PLC-like phosphodiesterases superfamily protein	1.65	0.017
AT2G28570.1	unknown protein	1.63	0.017
AT4G33560.1	Wound-responsive family protein	3.18	0.017
AT4G02330.1	Plant invertase/pectin methylesterase inhibitor superfamily	1.77	0.017
AT4G09570.1	calcium-dependent protein kinase 4	1.21	0.017
AT2G20900.3	diacylglycerol kinase 5	1.08	0.017
AT1G10990.2	unknown protein	3.87	0.017
AT1G02860.2	SPX (SYG1/Pho81/XPR1) domain-containing protein	1.87	0.017
AT1G28230.1	purine permease 1	2.9	0.018
AT1G74790.1	catalytics	1.07	0.018
AT5G41080.2	PLC-like phosphodiesterases superfamily protein	1.64	0.018
AT2G20900.2	diacylglycerol kinase 5	1.07	0.018
AT5G22920.1	CHY-type/CTCHY-type/RING-type Zinc finger protein	1.34	0.018
AT4G00300.2	fringe-related protein	0.86	0.019
AT1G11260.1	sugar transporter 1	1.23	0.019
AT1G49500.1	unknown protein	1.99	0.019
AT4G00300.1	fringe-related protein	0.86	0.02
AT1G13210.1	autoinhibited Ca2+/ATPase II	1.9	0.02
AT1G03400.1	2-oxoglutarate (2OG) and Fe(II)-dependent oxygenase superfamily protein	1.67	0.02
AT5G06870.1	polygalacturonase inhibiting protein 2	1.88	0.02
AT2G46450.1	cyclic nucleotide-gated channel 12	1.41	0.021
AT4G08870.2	Arginase/deacetylase superfamily protein	2.58	0.021
AT1G28380.1	MAC/Perforin domain-containing protein	1.31	0.021
AT1G27020.1	unknown protein	1.83	0.021
AT5G10040.1	unknown protein	9.1	0.022
AT4G30270.1	xyloglucan endotransglucosylase/hydrolase 24	2.86	0.023
AT3G02470.3	S-adenosylmethionine decarboxylase	0.7	0.025
AT1G30720.1	FAD-binding Berberine family protein	4.68	0.025
AT2G15890.2	maternal effect embryo arrest 14	1.57	0.025
AT2G15890.1	maternal effect embryo arrest 14	1.54	0.025
AT2G31810.2	ACT domain-containing small subunit of acetolactate synthase protein	1.38	0.025
AT3G02470.1	S-adenosylmethionine decarboxylase	0.7	0.025
AT3G15450.1	Aluminium induced protein with YGL and LRDR motifs	1.53	0.025
AT3G02468.1	conserved peptide upstream open reading frame 9	0.7	0.025
AT5G15840.1	B-box type zinc finger protein with CCT domain	7.22	0.025
AT3G02470.4	S-adenosylmethionine decarboxylase	0.7	0.025
AT1G22590.2	AGAMOUS-like 87	1.27	0.026
AT2G17120.1	lysm domain GPI-anchored protein 2 precursor	0.81	0.026
AT5G44070.1	phytochelatin synthase 1 (PCS1)	1.46	0.026
AT4G25640.2	detoxifying efflux carrier 35	0.78	0.026
AT4G19830.1	FKBP-like peptidyl-prolyl cis-trans isomerase family protein	1.39	0.027
AT2G25200.1	Plant protein of unknown function (DUF868)	3.12	0.027
AT5G20960.2	aldehyde oxidase 1	2.42	0.027
AT3G46280.1	protein kinase-related	5.82	0.028
AT4G01120.1	G-box binding factor 2	0.95	0.028
AT2G02710.2	PAS/LOV protein B	1.54	0.028
AT1G14880.1	PLANT CADMIUM RESISTANCE 1	7.07	0.029
AT1G65860.1	flavin-monooxygenase glucosinolate S-oxygenase 1	5.42	0.029
AT5G20960.1	aldehyde oxidase 1	2.53	0.029
AT1G65845.1	unknown protein	2.28	0.029
AT5G03190.2	conserved peptide upstream open reading frame 47	1.54	0.029
AT1G17340.1	Phosphoinositide phosphatase family protein	1.05	0.029
AT4G34150.1	Calcium-dependent lipid-binding (CaLB domain) family protein	1.7	0.029
AT5G40170.1	receptor like protein 54	2.02	0.03
AT1G31130.1	unknown protein	0.97	0.03
AT3G24420.1	alpha/beta-Hydrolases superfamily protein	3.25	0.03
AT3G03020.1	unknown protein	1	0.03
AT5G17650.1	glycine/proline-rich protein	2.64	0.031
AT4G31400.1	damaged DNA binding;DNA-directed DNA polymerases	3.58	0.031
AT1G80610.1	unknown protein	1.17	0.031
AT1G25400.2	unknown protein	2.08	0.032
AT1G66970.2	SHV3-like 2	1.12	0.032
AT1G66970.1	SHV3-like 2	1.12	0.032
AT1G07240.1	UDP-glucosyl transferase 71C5	0.96	0.032
AT2G41640.1	Glycosyltransferase family 61 protein	5.76	0.032
AT1G03590.1	Protein phosphatase 2C family protein	1.16	0.032
AT3G22120.1	cell wall-plasma membrane linker protein	1.08	0.032
AT3G57450.1	unknown protein	1.14	0.032
AT5G16110.1	unknown protein	0.94	0.032
AT5G35200.1	ENTH/ANTH/VHS superfamily protein	0.87	0.033
AT2G32800.1	protein kinase family protein	2.03	0.033
AT2G02710.3	PAS/LOV protein B	1.55	0.033
AT3G15450.2	Aluminium induced protein with YGL and LRDR motifs	1.41	0.033
AT1G49050.1	Eukaryotic aspartyl protease family protein	1.94	0.033
AT1G49050.2	Eukaryotic aspartyl protease family protein	1.94	0.033
AT2G02710.1	PAS/LOV protein B	1.54	0.033
AT5G15840.2	B-box type zinc finger protein with CCT domain	7.04	0.033
AT4G12420.1	Cupredoxin superfamily protein	0.7	0.034
AT3G18690.1	MAP kinase substrate 1	0.8	0.034
AT5G54585.1	unknown protein	3.63	0.034
AT3G19660.1	unknown protein	3.21	0.034
AT1G25400.1	unknown protein	2.08	0.034
AT1G34420.1	leucine-rich repeat transmembrane protein kinase family protein	6.6	0.035
AT4G01700.1	Chitinase family protein	2.14	0.035
AT2G18480.1	Major facilitator superfamily protein	2.66	0.035
AT1G31540.2	Disease resistance protein (TIR-NBS-LRR class) family	1.57	0.035
AT3G18560.1	unknown protein	1.26	0.035
AT1G23390.1	Kelch repeat-containing F-box family protein	1.44	0.035
AT2G44080.1	ARGOS-like	1.65	0.036
AT1G33610.1	Leucine-rich repeat (LRR) family protein	2.37	0.036
AT2G46450.3	cyclic nucleotide-gated channel 12	1.49	0.037
AT1G11330.1	S-locus lectin protein kinase family protein	2.16	0.037
AT3G14230.3	related to AP2 2	0.77	0.037
AT3G14230.1	related to AP2 2	0.77	0.037
AT3G14230.2	related to AP2 2	0.77	0.037
AT5G12940.1	Leucine-rich repeat (LRR) family protein	1.26	0.037
AT5G66210.2	calcium-dependent protein kinase 28	2.25	0.038
AT3G25610.1	ATPase E1-E2 type family protein / haloacid dehalogenase-like hydrolase family protein	4.53	0.038
AT2G46450.2	cyclic nucleotide-gated channel 12	1.49	0.038
AT3G58600.1	Adaptin ear-binding coat-associated protein 1 NECAP-1	0.77	0.038
AT4G32480.1	Protein of unknown function (DUF506)	1.52	0.039
AT3G15450.3	Aluminium induced protein with YGL and LRDR motifs	1.5	0.039
AT1G02360.1	Chitinase family protein	6.74	0.039
AT5G14120.1	Major facilitator superfamily protein	0.99	0.039
AT4G25640.1	detoxifying efflux carrier 35	0.74	0.04
AT4G22780.1	ACT domain repeat 7	0.89	0.04
AT2G30860.2	glutathione S-transferase PHI 9	0.85	0.04
AT5G07460.1	peptidemethionine sulfoxide reductase 2	1.24	0.04
AT1G02640.1	beta-xylosidase 2	0.99	0.04
AT1G53430.1	Leucine-rich repeat transmembrane protein kinase	1.46	0.041
AT1G53450.2	unknown protein	1.08	0.041
AT5G38200.1	Class I glutamine amidotransferase-like superfamily protein	2.8	0.041
AT4G03110.2	RNA-binding protein-defense related 1	0.76	0.042
AT2G30590.1	WRKY DNA-binding protein 21	0.95	0.043
AT1G53430.2	Leucine-rich repeat transmembrane protein kinase	1.46	0.043
AT3G25190.1	Vacuolar iron transporter (VIT) family protein	3.47	0.043
AT5G02650.1	unknown protein	2.55	0.044
AT5G36910.1	thionin 2.2	2.34	0.044
AT4G16950.2	Disease resistance protein (TIR-NBS-LRR class) family	0.86	0.044
AT5G62100.1	BCL-2-associated athanogene 2	5.39	0.044
AT3G11580.1	AP2/B3-like transcriptional factor family protein	1.58	0.044
AT4G33430.2	BRI1-associated receptor kinase	0.84	0.044
AT4G33430.1	BRI1-associated receptor kinase	0.84	0.044
AT3G28940.1	AIG2-like (avirulence induced gene) family protein	0.95	0.044
AT2G19460.1	Protein of unknown function (DUF3511)	0.97	0.045
AT4G16950.1	Disease resistance protein (TIR-NBS-LRR class) family	0.87	0.045
AT3G26740.1	CCR-like	1.07	0.046
AT5G44130.1	FASCICLIN-like arabinogalactan protein 13 precursor	1.55	0.046
AT5G39000.1	Malectin/receptor-like protein kinase family protein	1.73	0.046
AT5G54860.1	Major facilitator superfamily protein	1.33	0.047
AT5G18780.1	F-box/RNI-like superfamily protein	4.48	0.047
AT5G38210.1	Protein kinase family protein	1.89	0.047
AT2G30010.1	TRICHOME BIREFRINGENCE-LIKE 45	1	0.047
AT4G03110.1	RNA-binding protein-defense related 1	0.74	0.047
AT1G15400.1	unknown protein	1.01	0.048
AT3G62950.1	Thioredoxin superfamily protein	3.77	0.048
AT2G03760.1	sulphotransferase 12	1.1	0.049

## Sheet: DOWN_gene_list
ID (AGI)	Symbol	Full name
AT3G01345	AT3G01345	Expressed protein
AT1G04800	AT1G04800	glycine-rich protein
AT1G33811	AT1G33811	GDSL-like Lipase/Acylhydrolase superfamily protein
AT1G53490	HEI10	RING/U-box superfamily protein
AT2G15090	KCS8	3-ketoacyl-CoA synthase 8
AT1G53480	MRD1	mto 1 responding down 1
AT4G18280	AT4G18280	glycine-rich cell wall protein-like protein
AT5G57123	AT5G57123	hypothetical protein
AT3G23840	AT3G23840	HXXXD-type acyl-transferase family protein
AT1G22690	AT1G22690	Gibberellin-regulated family protein
AT3G24140	FMA	basic helix-loop-helix (bHLH) DNA-binding superfamily protein
AT2G20875	EPF1	epidermal patterning factor 1
AT2G39800	P5CS1	delta1-pyrroline-5-carboxylate synthase 1
AT5G67390	AT5G67390	glycosyltransferase-like protein
AT3G05690	NF-YA2	nuclear factor Y, subunit A2
AT3G17070	AT3G17070	Peroxidase family protein
AT2G43020	PAO2	polyamine oxidase 2
AT2G43018	AT2G43018
AT3G49540	AT3G49540	hypothetical protein
AT5G66400	RAB18	Dehydrin family protein
AT3G26744	ICE1	basic helix-loop-helix (bHLH) DNA-binding superfamily protein
AT2G23340	DEAR3	DREB and EAR motif protein 3
AT1G48330	AT1G48330	SsrA-binding protein
AT5G64770	RGF9	root meristem growth factor
AT3G30180	BR6OX2	brassinosteroid-6-oxidase 2
AT3G30110	AT3G30110
AT3G54820	PIP2;5	plasma membrane intrinsic protein 2;5
AT2G38170	CAX1	cation exchanger 1
AT3G09440	AT3G09440	Heat shock protein 70 (Hsp 70) family protein
AT4G14080	MEE48	O-Glycosyl hydrolases family 17 protein
AT1G27710	AT1G27710	Glycine-rich protein family
AT4G09020	ISA3	isoamylase 3
AT5G07230	AT5G07230	Bifunctional inhibitor/lipid-transfer protein/seed storage 2S albumin superfamily protein
AT5G62080	AT5G62080	Bifunctional inhibitor/lipid-transfer protein/seed storage 2S albumin superfamily protein
AT1G71050	HIPP20	Heavy metal transport/detoxification superfamily protein
AT5G15970	KIN2	stress-responsive protein (KIN2) / stress-induced protein (KIN2) / cold-responsive protein (COR6.6) / cold-regulated protein (COR6.6)
AT2G45450	ZPR1	binding protein
AT5G26000	TGG1	thioglucoside glucohydrolase 1
AT3G21560	UGT84A2	UDP-Glycosyltransferase superfamily protein
AT5G15160	BNQ2	BANQUO 2
AT3G17010	REM22	AP2/B3-like transcriptional factor family protein
AT5G56860	GNC	GATA type zinc finger transcription factor family protein
AT4G02890	UBQ14	Ubiquitin family protein
AT3G58000	AT3G58000	VQ motif-containing protein
AT1G48100	AT1G48100	Pectin lyase-like superfamily protein
AT5G52310	LTI78	low-temperature-responsive protein 78 (LTI78) / desiccation-responsive protein 29A (RD29A)
AT5G38690	AT5G38690	Zinc-finger domain of monoamine-oxidase A repressor R1 protein
AT1G21540	AT1G21540	AMP-dependent synthetase and ligase family protein
AT1G04920	SPS3F	sucrose phosphate synthase 3F
AT5G62280	AT5G62280	DUF1442 family protein (DUF1442)
AT3G04710	TPR10	ankyrin repeat family protein
AT4G20320	AT4G20320	CTP synthase family protein
AT1G61070	LCR66	low-molecular-weight cysteine-rich 66
AT1G62330	AT1G62330	O-fucosyltransferase family protein
AT3G49570	LSU3	response to low sulfur 3
AT2G21380	AT2G21380	Kinesin motor family protein
AT5G15960	KIN1	stress-responsive protein (KIN1) / stress-induced protein (KIN1)
AT1G29270	AT1G29270	transcription factor bHLH35-like protein
AT1G23935	AT1G23935	apoptosis inhibitory protein
AT3G14040	AT3G14040	Pectin lyase-like superfamily protein
AT3G45140	LOX2	lipoxygenase 2
AT1G64390	GH9C2	glycosyl hydrolase 9C2
AT2G28410	AT2G28410	transmembrane protein
AT3G57690	AGP23	arabinogalactan protein 23
AT5G28300	AT5G28300	Duplicated homeodomain-like superfamily protein
AT1G68560	XYL1	alpha-xylosidase 1
AT1G11600	CYP77B1	cytochrome P450, family 77, subfamily B, polypeptide 1
AT1G04610	YUC3	YUCCA 3
AT1G67750	AT1G67750	Pectate lyase family protein
AT2G03090	EXPA15	expansin A15
AT2G32990	GH9B8	glycosyl hydrolase 9B8
AT4G16270	AT4G16270	peroxidase superfamily protein
AT5G53870	ENODL1	early nodulin-like protein 1
AT3G42960	ATA1	TAPETUM 1
AT3G07850	AT3G07850	Pectin lyase-like superfamily protein
AT2G15120	AT2G15120
AT1G51080	AT1G51080	golgin family A protein
AT5G39190	GER2	germin-like protein 2
AT1G11850	AT1G11850	transmembrane protein
AT3G10530	AT3G10530	Transducin/WD40 repeat-like superfamily protein
AT5G08130	BIM1	basic helix-loop-helix (bHLH) DNA-binding superfamily protein
AT2G42610	LSH10	LIGHT-DEPENDENT SHORT HYPOCOTYLS-like protein (DUF640)
AT5G56030	HSP81-2	heat shock protein 81-2
AT2G47040	VGD1	Plant invertase/pectin methylesterase inhibitor superfamily
AT1G33430	AT1G33430	Galactosyltransferase family protein
AT3G63210	AT3G63210	mediator of aba-regulated dormancy protein (DUF581)
AT4G25420	GA20OX1	2-oxoglutarate (2OG) and Fe(II)-dependent oxygenase superfamily protein
AT5G10140	FLC	K-box region and MADS-box transcription factor family protein
AT4G00110	GAE3	UDP-D-glucuronate 4-epimerase 3
AT4G30650	AT4G30650	Low temperature and salt responsive protein family
AT5G56010	HSP81-3	heat shock protein 81-3
AT5G43500	ARP9	actin-related protein 9
AT1G72500	AT1G72500	inter alpha-trypsin inhibitor, heavy chain-like protein
AT4G17550	G3Pp4	Major facilitator superfamily protein
AT5G06190	AT5G06190	transmembrane protein
AT5G45880	AT5G45880	Pollen Ole e 1 allergen and extensin family protein
AT1G80310	MOT2	sulfate transmembrane transporter
AT4G11160	AT4G11160	Translation initiation factor 2, small GTP-binding protein
AT2G10608	AT2G10608	transmembrane protein
AT1G11720	SS3	starch synthase 3
AT4G36870	BLH2	BEL1-like homeodomain 2
AT5G22500	FAR1	fatty acid reductase 1
AT5G44550	AT5G44550	Uncharacterized protein family (UPF0497)
AT5G15230	GASA4	GAST1 protein homolog 4
AT4G37870	PCK1	phosphoenolpyruvate carboxykinase 1
AT4G15440	HPL1	hydroperoxide lyase 1
AT5G02500	HSC70-1	heat shock cognate protein 70-1
AT3G47360	HSD3	hydroxysteroid dehydrogenase 3
AT5G63350	AT5G63350	von willebrand factor A domain protein
AT1G67410	AT1G67410	Exostosin family protein
AT5G09590	MTHSC70-2	mitochondrial HSO70 2
AT5G57685	GDU3	glutamine dumper 3
AT1G24577	AT1G24577	hypothetical protein
AT4G04610	APR1	APS reductase 1
AT1G69320	CLE10	CLAVATA3/ESR-RELATED 10
AT5G39160	AT5G39160	RmlC-like cupins superfamily protein
AT2G42530	COR15B	cold regulated 15b
AT4G37980	ELI3-1	cinnamyl alcohol dehydrogenase 7
AT5G48730	AT5G48730	Pentatricopeptide repeat (PPR) superfamily protein
AT4G08910	AT4G08910	homeobox protein
AT5G19580	AT5G19580	glyoxal oxidase-related protein
AT5G18430	AT5G18430	GDSL-like Lipase/Acylhydrolase superfamily protein
AT2G28720	AT2G28720	Histone superfamily protein
AT5G48570	AT5G48570	FKBP-type peptidyl-prolyl cis-trans isomerase family protein
AT4G40020	AT4G40020	Myosin heavy chain-related protein
AT1G09980	AT1G09980	Putative serine esterase family protein
AT4G29980	AT4G29980	fasciclin-like arabinogalactan protein
AT1G57610	AT1G57610	calcium uniporter (DUF607)
AT3G02000	ROXY1	Thioredoxin superfamily protein
AT4G32208	AT4G32208	heat shock protein 70 (Hsp 70) family protein
AT4G30250	AT4G30250	P-loop containing nucleoside triphosphate hydrolases superfamily protein
AT4G31805	AT4G31805	WRKY family transcription factor
AT4G30660	AT4G30660	Low temperature and salt responsive protein family
AT3G62230	DAF1	F-box family protein
AT1G69260	AFP1	ABI five binding protein
AT3G12580	HSP70	heat shock protein 70
AT5G46220	AT5G46220	transmembrane protein (DUF616)
AT1G80080	TMM	Leucine-rich repeat (LRR) family protein
AT4G19120	ERD3	S-adenosyl-L-methionine-dependent methyltransferases superfamily protein
AT1G08650	PPCK1	phosphoenolpyruvate carboxylase kinase 1
AT2G42540	COR15A	cold-regulated 15a
AT2G36350	AT2G36350	Protein kinase superfamily protein
AT3G26290	CYP71B26	cytochrome P450, family 71, subfamily B, polypeptide 26
AT5G65590	AT5G65590	Dof-type zinc finger DNA-binding family protein
AT2G47440	AT2G47440	Tetratricopeptide repeat (TPR)-like superfamily protein
AT5G46240	KAT1	1
AT3G02310	SEP2	K-box region and MADS-box transcription factor family protein
AT5G60890	MYB34	myb domain protein 34
AT4G23680	AT4G23680	Polyketide cyclase/dehydrase and lipid transport superfamily protein
AT1G10640	AT1G10640	Pectin lyase-like superfamily protein
AT2G31360	ADS2	16:0delta9 desaturase 2
AT3G57600	AT3G57600	Integrase-type DNA-binding superfamily protein
AT3G48810	AT3G48810	Pentatricopeptide repeat (PPR) superfamily protein
AT4G19110	AT4G19110	Protein kinase superfamily protein

## Sheet: DOWN_transcripts_original_data
ID (transcripts)	Annotation	logFC	FDR
AT3G01345.1	Expressed protein	-9.83	2.66e-69
AT1G04800.1	glycine-rich protein	-4.8	5.31e-37
AT1G33811.1	GDSL-like Lipase/Acylhydrolase superfamily protein	-3.27	9.19e-20
AT1G53490.1	RING/U-box superfamily protein	-4.92	3.87e-11
AT2G15090.1	3-ketoacyl-CoA synthase 8	-4.51	9.88e-11
AT1G53480.1	mto 1 responding down 1	-5.9	2.17e-09
AT1G53480.2	mto 1 responding down 1	-2.94	5.96e-08
AT4G18280.1	glycine-rich cell wall protein-related	-2.69	3.93e-07
AT5G57123.1	unknown protein	-3.19	2.67e-06
AT3G23840.1	HXXXD-type acyl-transferase family protein	-3.1	3.04e-06
AT1G22690.1	Gibberellin-regulated family protein	-4.97	3.14e-06
AT3G24140.1	basic helix-loop-helix (bHLH) DNA-binding superfamily protein	-1.33	1.15e-05
AT2G20875.1	epidermal patterning factor 1	-2.73	1.21e-05
AT2G39800.2	delta1-pyrroline-5-carboxylate synthase 1	-1.32	1.9e-05
AT2G39800.1	delta1-pyrroline-5-carboxylate synthase 1	-1.32	2.04e-05
AT2G39800.4	delta1-pyrroline-5-carboxylate synthase 1	-1.29	2.3e-05
AT2G39800.3	delta1-pyrroline-5-carboxylate synthase 1	-1.29	2.3e-05
AT5G67390.2	unknown protein	-2.43	5.1e-05
AT5G67390.1	unknown protein	-2.41	5.7e-05
AT3G05690.1	nuclear factor Y, subunit A2	-1.74	7.74e-05
AT3G17070.1	Peroxidase family protein	-5.51	7.8e-05
AT2G43020.1	polyamine oxidase 2	-1.58	0.00012
AT2G43018.1	conserved peptide upstream open reading frame 17	-1.58	0.00012
AT3G49540.1	unknown protein	-7.42	0.00014
AT5G66400.1	Dehydrin family protein	-4.41	0.00016
AT5G66400.2	Dehydrin family protein	-4.36	0.00018
AT3G26744.4	basic helix-loop-helix (bHLH) DNA-binding superfamily protein	-1.24	0.00025
AT3G26744.1	basic helix-loop-helix (bHLH) DNA-binding superfamily protein	-1.23	0.00027
AT2G23340.1	DREB and EAR motif protein 3	-0.97	0.00032
AT1G48330.1	unknown protein	-1.88	0.00033
AT3G26744.2	basic helix-loop-helix (bHLH) DNA-binding superfamily protein	-1.22	0.00033
AT5G64770.1	unknown protein	-1.49	0.00045
AT3G30180.1	brassinosteroid-6-oxidase 2	-1.4	0.00049
AT3G30110.1	pseudogene	-5.91	0.00051
AT3G54820.1	plasma membrane intrinsic protein 2;5	-1.43	0.00083
AT2G38170.1	cation exchanger 1	-1.37	0.00093
AT2G38170.2	cation exchanger 1	-1.37	0.00095
AT3G09440.1	Heat shock protein 70 (Hsp 70) family protein	-1.27	0.00095
AT4G14080.1	O-Glycosyl hydrolases family 17 protein	-6.7	0.00095
AT1G27710.1	Glycine-rich protein family	-9.06	0.001
AT1G27710.2	Glycine-rich protein family	-9.06	0.001
AT4G09020.1	isoamylase 3	-1.48	0.001
AT5G07230.1	Bifunctional inhibitor/lipid-transfer protein/seed storage 2S albumin superfamily protein	-8.02	0.0012
AT5G62080.1	Bifunctional inhibitor/lipid-transfer protein/seed storage 2S albumin superfamily protein	-8.13	0.0012
AT3G09440.2	Heat shock protein 70 (Hsp 70) family protein	-1.28	0.0012
AT1G71050.1	Heavy metal transport/detoxification superfamily protein	-1.78	0.0016
AT5G15970.1	stress-responsive protein (KIN2) / stress-induced protein (KIN2) / cold-responsive protein (COR6.6) / cold-regulated protein (COR6.6)	-1.23	0.0016
AT2G45450.1	protein binding	-1.06	0.0019
AT5G26000.2	thioglucoside glucohydrolase 1	-1.46	0.0019
AT3G21560.1	UDP-Glycosyltransferase superfamily protein	-1.98	0.0019
AT5G15160.1	BANQUO 2	-1.79	0.0022
AT3G17010.1	AP2/B3-like transcriptional factor family protein	-5.96	0.0023
AT5G56860.1	GATA type zinc finger transcription factor family protein	-1.04	0.0026
AT4G02890.4	Ubiquitin family protein	-0.8	0.0026
AT4G02890.3	Ubiquitin family protein	-0.8	0.0027
AT3G58000.1	VQ motif-containing protein	-3.41	0.0032
AT4G02890.2	Ubiquitin family protein	-0.8	0.0032
AT5G26000.1	thioglucoside glucohydrolase 1	-1.45	0.0032
AT1G48100.1	Pectin lyase-like superfamily protein	-1.6	0.0033
AT5G52310.1	low-temperature-responsive protein 78 (LTI78) / desiccation-responsive protein 29A (RD29A)	-1.99	0.0034
AT5G38690.1	Zinc-finger domain of monoamine-oxidase A repressor R1 protein	-1.06	0.0036
AT1G21540.1	AMP-dependent synthetase and ligase family protein	-6.4	0.0037
AT1G04920.1	sucrose phosphate synthase 3F	-4.38	0.0039
AT5G62280.1	Protein of unknown function (DUF1442)	-5.09	0.0039
AT3G04710.3	ankyrin repeat family protein	-1.29	0.0039
AT4G02890.1	Ubiquitin family protein	-0.8	0.0039
AT4G20320.2	CTP synthase family protein	-1.65	0.0042
AT1G61070.1	low-molecular-weight cysteine-rich 66	-7.56	0.0046
AT4G20320.1	CTP synthase family protein	-1.65	0.0049
AT1G62330.1	O-fucosyltransferase family protein	-1.12	0.0057
AT3G49570.1	response to low sulfur 3	-2.25	0.0059
AT2G21380.1	Kinesin motor family protein	-1.04	0.0059
AT5G15960.1	stress-responsive protein (KIN1) / stress-induced protein (KIN1)	-1.51	0.0061
AT1G29270.1	unknown protein	-5.64	0.0061
AT1G23935.1	unknown protein	-2.38	0.0063
AT3G14040.1	Pectin lyase-like superfamily protein	-7.49	0.0064
AT3G45140.1	lipoxygenase 2	-3.15	0.0065
AT1G64390.1	glycosyl hydrolase 9C2	-1.15	0.0065
AT2G28410.1	unknown protein	-1.28	0.0069
AT3G57690.1	arabinogalactan protein 23	-7.04	0.007
AT5G28300.1	Duplicated homeodomain-like superfamily protein	-0.81	0.0071
AT1G68560.1	alpha-xylosidase 1	-1.23	0.0077
AT1G11600.1	cytochrome P450, family 77, subfamily B, polypeptide 1	-1.77	0.008
AT1G04610.1	YUCCA 3	-4.01	0.0083
AT1G67750.1	Pectate lyase family protein	-1.37	0.0083
AT2G03090.1	expansin A15	-1.32	0.0085
AT2G32990.1	glycosyl hydrolase 9B8	-1.4	0.0094
AT4G16270.1	Peroxidase superfamily protein	-6.59	0.0099
AT5G53870.1	early nodulin-like protein 1	-4.06	0.01
AT3G42960.1	TAPETUM 1	-5.84	0.01
AT3G07850.1	Pectin lyase-like superfamily protein	-7.91	0.01
AT2G15120.1	pseudogene	-4.79	0.01
AT1G51080.1	unknown protein	-1.15	0.011
AT5G39190.2	germin-like protein 2	-5.27	0.011
AT1G11850.4	unknown protein	-1.17	0.011
AT5G39190.1	germin-like protein 2	-5.27	0.011
AT3G10530.1	Transducin/WD40 repeat-like superfamily protein	-1.11	0.011
AT5G08130.3	basic helix-loop-helix (bHLH) DNA-binding superfamily protein	-1.09	0.011
AT2G42610.1	Protein of unknown function (DUF640)	-1.88	0.012
AT5G08130.5	basic helix-loop-helix (bHLH) DNA-binding superfamily protein	-1.09	0.012
AT5G56030.1	heat shock protein 81-2	-0.67	0.012
AT2G47040.1	Plant invertase/pectin methylesterase inhibitor superfamily	-2.42	0.012
AT1G33430.2	Galactosyltransferase family protein	-4.71	0.012
AT3G63210.1	Protein of unknown function (DUF581)	-1.07	0.012
AT2G42610.2	Protein of unknown function (DUF640)	-1.86	0.013
AT4G25420.1	2-oxoglutarate (2OG) and Fe(II)-dependent oxygenase superfamily protein	-4.36	0.014
AT5G10140.1	K-box region and MADS-box transcription factor family protein	-3.45	0.014
AT4G00110.1	UDP-D-glucuronate 4-epimerase 3	-2.01	0.015
AT1G11850.1	unknown protein	-1.15	0.015
AT4G30650.1	Low temperature and salt responsive protein family	-1.64	0.015
AT5G10140.2	K-box region and MADS-box transcription factor family protein	-3.38	0.015
AT5G56010.1	heat shock protein 81-3	-0.68	0.015
AT5G43500.2	actin-related protein 9	-1.39	0.016
AT5G43500.1	actin-related protein 9	-1.39	0.016
AT1G72500.1	unknown protein	-1.15	0.016
AT4G17550.1	Major facilitator superfamily protein	-0.92	0.016
AT5G06190.1	unknown protein	-1.12	0.017
AT5G45880.1	Pollen Ole e 1 allergen and extensin family protein	-4.94	0.017
AT1G80310.1	sulfate transmembrane transporters	-2.04	0.018
AT4G11160.1	Translation initiation factor 2, small GTP-binding protein	-0.79	0.018
AT2G10608.1	unknown protein	-7.34	0.019
AT1G11720.2	starch synthase 3	-0.98	0.019
AT4G36870.1	BEL1-like homeodomain 2	-1.99	0.02
AT5G22500.1	fatty acid reductase 1	-1.56	0.021
AT5G44550.1	Uncharacterised protein family (UPF0497)	-4.97	0.022
AT5G15230.2	GAST1 protein homolog 4	-0.98	0.022
AT4G37870.1	phosphoenolpyruvate carboxykinase 1	-0.65	0.022
AT4G15440.1	hydroperoxide lyase 1	-2.1	0.023
AT5G02500.1	heat shock cognate protein 70-1	-0.53	0.023
AT5G56030.2	heat shock protein 81-2	-0.68	0.023
AT3G47360.1	hydroxysteroid dehydrogenase 3	-2.25	0.023
AT5G02500.2	heat shock cognate protein 70-1	-0.53	0.024
AT5G63350.1	unknown protein	-6.27	0.025
AT1G67410.1	Exostosin family protein	-2.91	0.025
AT5G09590.1	mitochondrial HSO70 2	-0.67	0.026
AT5G57685.1	glutamine dumper 3	-0.75	0.026
AT1G24577.1	unknown protein	-5.99	0.027
AT4G04610.1	APS reductase 1	-2.09	0.027
AT5G08130.1	basic helix-loop-helix (bHLH) DNA-binding superfamily protein	-1.04	0.027
AT1G69320.1	CLAVATA3/ESR-RELATED 10	-3.31	0.028
AT5G39160.2	RmlC-like cupins superfamily protein	-4.47	0.028
AT5G10140.3	K-box region and MADS-box transcription factor family protein	-3.23	0.028
AT5G08130.2	basic helix-loop-helix (bHLH) DNA-binding superfamily protein	-1.05	0.029
AT2G42530.1	cold regulated 15b	-1.78	0.029
AT5G08130.4	basic helix-loop-helix (bHLH) DNA-binding superfamily protein	-1.05	0.029
AT5G39160.1	RmlC-like cupins superfamily protein	-4.47	0.029
AT4G37980.1	elicitor-activated gene 3-1	-1.96	0.031
AT5G48730.1	Pentatricopeptide repeat (PPR) superfamily protein	-0.8	0.031
AT2G10608.2	unknown protein	-7.1	0.031
AT4G08910.1	unknown protein	-3.07	0.031
AT5G19580.1	glyoxal oxidase-related protein	-5.94	0.032
AT5G18430.1	GDSL-like Lipase/Acylhydrolase superfamily protein	-3.57	0.032
AT2G28720.1	Histone superfamily protein	-0.79	0.032
AT2G38170.3	cation exchanger 1	-1.71	0.032
AT5G48570.1	FKBP-type peptidyl-prolyl cis-trans isomerase family protein	-1.4	0.033
AT5G08130.6	basic helix-loop-helix (bHLH) DNA-binding superfamily protein	-1.03	0.033
AT4G40020.1	Myosin heavy chain-related protein	-3.88	0.033
AT1G09980.1	Putative serine esterase family protein	-0.96	0.033
AT1G09980.2	Putative serine esterase family protein	-0.96	0.033
AT5G06190.2	unknown protein	-1.17	0.034
AT4G29980.1	unknown protein	-6.38	0.034
AT1G57610.1	Protein of unknown function (DUF607)	-0.95	0.034
AT3G02000.1	Thioredoxin superfamily protein	-3.32	0.034
AT4G32208.1	heat shock protein 70 (Hsp 70) family protein	-0.74	0.034
AT4G30250.1	P-loop containing nucleoside triphosphate hydrolases superfamily protein	-1.27	0.035
AT4G31805.1	WRKY family transcription factor	-3.58	0.035
AT4G30660.1	Low temperature and salt responsive protein family	-0.97	0.036
AT3G62230.1	F-box family protein	-6.59	0.036
AT1G57610.2	Protein of unknown function (DUF607)	-0.95	0.036
AT1G69260.1	ABI five binding protein	-4.85	0.037
AT3G12580.1	heat shock protein 70	-2.47	0.037
AT5G46220.1	Protein of unknown function (DUF616)	-4.86	0.037
AT4G36870.2	BEL1-like homeodomain 2	-1.89	0.04
AT5G15230.1	GAST1 protein homolog 4	-1.02	0.041
AT5G39160.3	RmlC-like cupins superfamily protein	-4.23	0.042
AT1G80080.1	Leucine-rich repeat (LRR) family protein	-1.17	0.042
AT1G11720.1	starch synthase 3	-0.9	0.042
AT4G19120.2	S-adenosyl-L-methionine-dependent methyltransferases superfamily protein	-1.09	0.043
AT1G08650.1	phosphoenolpyruvate carboxylase kinase 1	-1.27	0.043
AT1G57610.3	Protein of unknown function (DUF607)	-0.92	0.043
AT1G11850.3	unknown protein	-1.14	0.044
AT4G19120.1	S-adenosyl-L-methionine-dependent methyltransferases superfamily protein	-1.09	0.044
AT2G42540.1	cold-regulated 15a	-1.94	0.044
AT2G36350.1	Protein kinase superfamily protein	-1.29	0.044
AT3G26290.1	cytochrome P450, family 71, subfamily B, polypeptide 26	-1.49	0.044
AT5G65590.1	Dof-type zinc finger DNA-binding family protein	-1.3	0.044
AT1G33430.1	Galactosyltransferase family protein	-5.3	0.045
AT2G47440.1	Tetratricopeptide repeat (TPR)-like superfamily protein	-0.95	0.045
AT5G46240.1	potassium channel in Arabidopsis thaliana 1	-3.19	0.045
AT3G02310.1	K-box region and MADS-box transcription factor family protein	-2.61	0.046
AT5G60890.1	myb domain protein 34	-3.65	0.047
AT4G23680.1	Polyketide cyclase/dehydrase and lipid transport superfamily protein	-1.85	0.047
AT1G10640.1	Pectin lyase-like superfamily protein	-2.14	0.047
AT2G31360.1	16:0delta9 desaturase 2	-0.75	0.048
AT3G57600.1	Integrase-type DNA-binding superfamily protein	-3	0.048
AT3G48810.1	Pentatricopeptide repeat (PPR) superfamily protein	-5.8	0.048
AT4G19110.2	Protein kinase superfamily protein	-0.57	0.049
