# Supplementary material for: Co-option and neofunctionalization of stomatal executors for defence against herbivores in Brassicales
Source: Nat Plants. 2025 Feb 24;11(3):483–504. doi: 10.1038/s41477-025-01921-1 (PMC11928322; doi:10.1038/s41477-025-01921-1)
Supplement: Supplementary file 8 — Comparison of iFAMA transcriptome data between this study and ref. 20. [file 41477_2025_1921_MOESM8_ESM.xlsx]

## Sheet: comparison with Hachez 2011_UP
gene list		Hachez 2011	Hachez 2011
estro8h_up	estro24h_up	FAMA 4h up	FAMA 48h up		estro8h_up	Yes		Yes	Yes	Yes	Yes	Yes	Yes				Yes
161 genes	248 genes	358 genes	1369 genes		estro24h_up	Yes	Yes		Yes	Yes	Yes			Yes	Yes			Yes
At1g03110	At3g24140	AT3G24140	At1g11450		FAMA 4h up	Yes	Yes	Yes		Yes		Yes		Yes		Yes			Yes
At1g05240	At3g18000	AT2G40435	At3g56620		FAMA 48h up	Yes	Yes	Yes	Yes				Yes		Yes	Yes				Yes
At1g05250	At3g17998	AT1G51090	At2g11810			at3g24140/FAMA	at1g19570	at2g11810	at2g33790	at5g66690	at1g29270	at2g40475	at1g05240	at1g74310	at5g25980/TGG2	at2g40435	at1g03110	at3g18000	at1g51090	at1g11450
At1g10030	At5g25980	AT3G46230	At2g47780			at3g57600/WSB	at3g46230		at5g24090		at1g56110		at1g05250	at4g33490	at1g71050/HIPP20	at5g66400	at1g10030	at3g17998	at1g48110	at2g47780
At1g14060	At3g57600	AT5G66400	At4g22910				at2g28420		at5g40590		at2g15000		at1g21090	at4g13770	at1g24020	at1g10640	at1g14060	at5g05340	at5g47240	at4g22910
At1g14600	At1g71050	AT1G48110	At1g33811				at2g46000				at2g35980		at1g31850		at1g11850	at3g17130	at1g14600	at2g27389	at4g04330	at1g33811
At1g18980	At5g05340	AT5G47240	At3g18250				at5g48570				at2g37990		at1g61930		at3g25220	at5g59310	at1g18980	at1g57820	at5g62360	at3g02040
At1g19115	At2g27389	AT4G04330	At3g02040								at3g13310		at1g70280		at2g34810	at3g05640	at1g19115	at1g62560	at5g11610	at5g58710
At1g20450	At1g24020	AT1G10640	At4g40090								at3g23830		at1g73010		at3g08770	at4g09500	at1g20450	at4g29400	at3g26740	at3g16320
At1g21090	At1g11850	AT3G17130	At2g46000								at4g38620		at1g78040		at1g27450	at5g19140	at1g23720	at2g26010	at3g18810	at2g34180
At1g23720	At3g25220	AT5G59310	At3g05640										at2g29980		at1g06640	at3g46970	at1g23980	at5g26780	at4g01130	at1g13950
At1g23980	At2g34810	AT3G05640	At5g58710										at2g36830		at1g71780	at2g39330	at1g26240	at1g52410	at1g66100	at2g27190
At1g26240	At3g23830	AT5G62360	At3g16320										at2g38360		at3g10940	at2g28900	at1g26880	at4g38740	at4g36560	at2g05920
At1g26880	At2g33790	AT5G11610	At2g34180										at2g39020		at1g70890	at5g28960	at1g36640	at2g43570	at1g70820	at5g57650
At1g29270	At1g57820	AT4G09500	At1g13950										at2g44670		at5g14590	at1g10760	at1g41830	at3g59930	at5g36910	at1g14970
At1g31850	At1g62560	AT3G26740	At2g27190										at3g03250		at4g34700	at4g29570	at1g44800	at1g53540	at2g47180	at5g42200
At1g36640	At4g29400	AT3G18810	At2g05920										at3g03680		at1g79550	at3g48580	at1g48400	at3g25230	at3g55910	at2g37890
At1g41830	At1g19570	AT4G01130	At4g09020										at3g16050		at1g29980	at1g12845	at1g49410	at3g53870	at2g20560	at2g01680
At1g44800	At3g46230	AT5G19140	At1g55330										at3g58010		at5g06730	at4g15120	at1g53470	at2g30766	at5g06690	at1g79390
At1g48400	At2g26010	AT1G66100	At3g46230										at4g01480		at4g36010	at1g30040	at1g59730	at2g33380	at1g06460	at1g72200
At1g49410	At3g08770	AT4G36560	At5g57650										at4g02270		at2g20360	at5g17830	at1g60390	at2g27390	at1g37010	at3g56950
At1g53470	At1g29270	AT3G46970	At1g14970										at4g26010		at3g01790	at1g52890	at1g60790	at3g10530	at3g55830	at2g33740
At1g56110	At5g26780	AT1G70820	At5g42200										at4g32390		at1g74210	at3g23790	at1g64185	at5g49945	at2g32880	at5g12200
At1g59730	At3g13310	AT2G28420	At2g37890										at4g40090		at4g32470	at3g61490	at1g65690	at3g18510	at5g17140	at2g20700
At1g60390	At1g52410	AT5G36910	At2g01680										at5g09810		at5g05960	at5g43860	at1g66400	at5g12030	at3g15840	at2g39770
At1g60790	At4g38740	AT2G39330	At1g79390										at5g14040		at4g17970	at4g24480	at1g66700	at3g54470	at3g22740	at4g27270
At1g61930	At5g40590	AT2G47180	At1g72200										at5g15490		at5g14030	at4g25780	at1g67360	at1g30700	at4g09470	at5g14610
At1g64185	At2g43570	AT3G55910	At3g56950										at5g20410		at1g23020	at1g27680	at1g70600	at1g09310	at3g19710	264552_at
At1g65690	At1g27450	AT2G20560	At2g33740										at5g20790		at5g26000/TGG1	at1g20490	at1g74500	at4g01070	at5g12450	at3g59010
At1g66400	At3g59930	AT5G06690	At5g12200										at5g22740		at1g51760	at5g65590	at1g75560	at2g15490	at2g21560	at1g28490
At1g66700	At1g53540	AT2G28900	At2g20700										at5g56630		at5g43330	at1g21210	at2g01200	at3g56220	at3g14520	at5g57330
At1g67360	At5g66690	AT5G28960	At2g39770												at5g03160	at3g54390	at2g03360	at4g00090	at3g26280	at3g22880
At1g70280	At1g06640	AT1G10760	At4g27270												at2g27020	at5g66080	at2g12646	at3g23450	at1g13930	at1g15230
At1g70600	At3g25230	AT4G29570	At5g14610												at1g30760	at4g39010	at2g16570	at2g46240	at5g54470	at2g30330
At1g73010	At3g53870	AT3G48580	264552_at												at3g20390	at5g19730	at2g19880	at1g07830	at2g15450	at3g17820
At1g74500	At1g71780	AT4G33490	At3g59010												at4g12880	at2g25780	at2g22470	at4g16370	at1g18810	at3g26600
At1g75560	At2g30766	AT1G06460	At1g28490												at1g20050	at1g62700	at2g25210	at5g16940	at5g63800	at2g38550
At1g78040	At2g33380	AT1G37010	At5g57330												at3g52370	at5g12950	at2g28790	at3g13470	at1g62160	at3g62270
At2g01200	At2g27390	AT3G55830	At3g22880												at1g56190	at4g35070	at2g29540	at5g44720	at4g26540	at5g42060
At2g03360	At3g10530	AT2G32880	At1g15230													at1g35200	at2g30750	at1g18250	at1g54040	at3g51160
At2g11810	At5g49945	AT1G12845	At5g14590													at4g29440	at2g32380	at5g01015	at5g04000	at4g34710
At2g12646	At2g35980	AT5G17140	At2g30330													at5g09760	at2g32990	at5g14580	at4g22540	at5g14790
At2g15000	At3g18510	AT4G15120	At3g17820													at1g65900	at2g33570	at5g03300	at3g47500	at4g15930
At2g16570	At5g12030	AT3G15840	At3g26600													at3g49580	at2g33847	at2g26150	at2g23830	at1g53760
At2g19880	At3g54470	AT3G22740	At2g38550													at5g53450	at2g35860	at5g56030	at2g07440	at1g11460
At2g22470	At1g30700	AT4G09470	At3g62270													at5g57050	at2g36026	at2g18020	at2g11570	at4g12440
At2g25210	At3g10940	AT1G30040	At5g42060													at2g40840	at2g37690	at5g23820	at3g16470	at3g52770
At2g28790	At1g09310	AT5G17830	At3g51160													at4g09020	at2g39920	at1g14980	at3g61040	at5g13170
At2g29540	At4g01070	AT1G52890	At4g34710													at1g12030	at2g43590	at5g11150	at4g32340	at1g48930
At2g29980	At2g15490	AT3G19710	At5g14790													at1g11700	at2g44520	at3g54600	at1g01240	at5g09570
At2g30750	At3g56220	AT3G23790	At4g15930													at5g57610	at2g47110	at2g17360	at4g05120	at1g62400
At2g32380	At4g00090	AT5G12450	At5g15490													at1g74300	at3g01390	at1g06475	at3g26390	at3g04630
At2g32990	At3g23450	AT3G61490	At4g25780													at5g23890	at3g02030	at1g58160	at3g03590	at1g68690
At2g33570	At1g74310	AT2G21560	At1g53760													at3g55130	at3g02350	at3g14900	at4g17470	at3g24800
At2g33790	At2g46240	AT3G14520	At1g11460													at3g01310	at3g05060	at5g02050	at5g38780	at5g01870
At2g33847	At1g07830	AT5G43860	At3g24140													at3g20620	at3g05490	at4g33865	at3g13980	at2g32920
At2g35860	At4g16370	AT4G24480	At2g39330													at5g08130	at3g05890	at4g13850	at4g12030	at4g18930
At2g35980	At5g16940	AT4G25780	At4g12440													at1g71130	at3g07080	at4g30800	at2g22540	at3g12490
At2g36026	At3g13470	AT3G26280	At4g09500													at1g76090	at3g12860	at4g18440	at1g52090	at4g30290
At2g36830	At5g44720	AT1G13930	At4g17340													at3g49300	at3g13230	at1g17180	at1g25340	at1g09740
At2g37690	At1g18250	AT5G54470	At3g52770													at4g20050	at3g13520	at3g27080	at4g27440	at5g17650
At2g37990	At5g01015	AT1G27680	At5g13170													at1g55330	at3g13940	at4g10480	at3g25190	at1g17530
At2g38360	At1g70890	AT2G15450	At1g48930													at2g37585	at3g15010	at2g14750	at4g04340	at3g49530
At2g39020	At5g14590	AT1G18810	At5g20410													at5g16870	at3g15300	at1g72170	at1g07490	at1g27530
At2g39920	At4g34700	AT5G63800	At5g09570													at4g11140	at3g16780	at2g40550	at2g32390	at4g26850
At2g40475	At5g14580	AT1G62160	At1g62400													at3g51760	at3g21540	at3g53480	at5g63780	at1g08310
At2g43590	At5g03300	AT1G20490	At3g04630													at1g24400	at3g22230	at5g23290	at3g62660	at5g64350
At2g44520	At2g26150	AT5G65590	At1g68690													at3g49600	at3g23810	at1g41880	at1g54700	at5g52540
At2g44670	At5g56030	AT1G21210	At3g61490													at4g17340	at3g23820	at1g64880	at3g29630	at1g72800
At2g47110	At2g18020	AT4G26540	At3g24800													at2g31360	at3g25290	at1g76790	at5g10300	at5g19380
At3g01390	At2g37990	AT1G54040	At5g01870													at5g06330	at3g28200	at2g19720	at4g10770	at2g38310
At3g02030	At1g79550	AT3G54390	At4g23920													at1g32760	at3g29360	at5g56010	at3g09350	at1g25450
At3g02350	At1g29980	AT5G66080	At2g32920													at1g34510	at3g49010	at5g10010	at4g27790	at1g65290
At3g03250	At5g23820	AT4G39010	At4g18930													at4g12430	at3g51680	at1g26910	at1g32320	at1g07550
At3g03680	At1g14980	AT5G19730	At3g12490													at3g05030	at3g52930	at3g20470	at5g23010	at5g60360
At3g05060	At5g06730	AT2G25780	At4g01480													at5g57140	at3g59540	at1g15385	at3g46390	at5g23760
At3g05490	At5g11150	AT1G62700	At2g40840													at2g22660	at3g62110	at5g59320	at1g78970	at5g58240
At3g05890	At3g54600	AT5G04000	At4g30290													at1g10610	at3g63160	at3g53890	at1g20020	at5g52240
At3g07080	At2g17360	AT4G22540	At1g09740													at2g36710	at4g00310	at5g12110	at2g21890	at1g11910
At3g12860	At1g06475	AT5G12950	At5g17650													at5g02220	at4g00770	at3g10185	at1g41795	at5g11680
At3g13230	At1g58160	AT5G48570	At1g17530													at2g29940	at4g02360	at1g18630	at5g01790	at2g42310
At3g13310	At3g14900	AT3G47500	At3g49530													at2g45920	at4g02500	at2g44160	at2g14300	at5g51460
At3g13520	At4g36010	AT2G23830	At1g27530													at4g19040	at4g04910	at1g78370	at2g34580	at3g59840
At3g13940	At5g02050	AT4G35070	At4g26850													at2g29060	at4g15770	at4g25740	at4g39090	at2g03020
At3g15010	At4g33865	AT2G07440	At1g08310													at1g61065	at4g16720	at3g62990	at1g11290	at2g44570
At3g15300	At4g13850	AT2G11570	At5g64350													at1g76190	at4g18422	at2g27840	at2g24800	at3g60720
At3g16050	At4g30800	AT1G35200	At5g52540													at5g19580	at4g25630	at2g35790	at5g02160	at4g24040
At3g16780	At4g18440	AT3G16470	At1g76140													at4g30740	at4g26670	at3g25730	at2g17160	at2g48030
At3g21540	At1g17180	AT3G61040	At1g72800													at4g28330	at4g26690	at3g04960	at5g54510	at3g51400
At3g22230	At3g27080	AT4G32340	At5g19380													at1g68560	at4g27950	at1g67500	at1g20620	at5g25840
At3g23810	At4g10480	AT1G01240	At2g38310													at2g28260	at4g30660	at1g61580	at2g24130	at1g75880
At3g23820	At2g14750	AT4G29440	At1g25450													at1g13420	at4g34490	at5g61170	at3g16850	at1g63530
At3g23830	At1g72170	AT3G57600	At1g65290													at5g48370	at4g35320	at2g27710	at4g00520	at3g59480
At3g24140	At2g40550	AT5G09760	At1g07550													at3g44320	at4g39050	at2g30770	at2g05540	at2g19450
At3g25290	At3g53480	AT4G05120	At5g60360													at3g47760	at5g01640	at1g73620	at3g58280	at3g19010
At3g28200	At5g23290	AT1G65900	At5g23760													at1g70710	at5g06265	at5g05580	at4g29030	at1g22885
At3g29360	At1g41880	AT3G26390	At5g58240													at2g41760	at5g06630	at1g14810	at4g04560	at1g31480
At3g49010	At1g64880	AT4G13770	At5g52240													at5g67020	at5g07030	at3g18760	at2g33860	at3g15710
At3g51680	At2g20360	AT3G49580	At1g11910													at3g49260	at5g07180	at3g59820	at3g42090	at2g38740
At3g52930	At1g76790	AT3G03590	At5g11680													at1g03990	at5g09510	at1g13590	at1g67270	at3g51310
At3g57600	At3g01790	AT4G17470	At2g42310													at1g73850	at5g10020	at1g52000	at2g29860	at3g05510
At3g58010	At2g19720	AT5G53450	At5g40590													at2g36390	at5g11740	at5g61030	at1g72150	at5g51040
At3g59540	At1g74210	AT5G57050	At5g51460													at2g47260	at5g15650	at1g16960	at5g58070	at2g01190
At3g62110	At5g56010	AT5G38780	At3g59840													at1g04690	at5g22440	at5g65360	at1g22490	at3g46450
At3g63160	At5g10010	AT3G13980	At2g03020													at2g25940	at5g22650	at2g23120	at3g53800	at1g01260
At4g00310	At1g26910	AT2G40840	At1g71050													at4g21730	at5g23860	at1g34350	at5g45820	at5g66040
At4g00770	At3g20470	AT4G09020	At3g25220													at4g38410	at5g24020	at2g39280	at3g61260	at2g35100
At4g01480	At1g15385	AT4G12030	At2g44570													at4g26490	at5g27770	at5g08020	at5g18060	at3g10860
At4g02270	At5g59320	AT2G22540	At1g60630													at1g07750	at5g37990	at2g20980	at2g04600	at3g52730
At4g02360	At3g53890	AT1G12030	At3g60720													at3g01830	at5g45580	at1g03310	at1g18220	at3g09570
At4g02500	At5g12110	AT1G11700	At4g24040													at5g37980	at5g46290	at5g47930	at4g04840	at2g02860
At4g04910	At3g10185	AT1G52090	At2g48030													at1g03440	at5g51570	at5g40130	at2g40340	at3g14220
At4g15770	At1g18630	AT1G25340	At3g51400													at5g10860	at5g53830	at5g56000	at1g48150	at1g74890
At4g16720	At2g44160	AT5G57610	At5g25840													at2g38610	at5g55480	at3g59390	at1g77340	at2g01720
At4g18422	At1g78370	AT4G27440	At2g38360													at1g12810	at5g55730	at5g48070	at1g37057	at1g72020
At4g25630	At4g25740	AT3G25190	At1g75880													at3g09730	at5g60670	at4g01240	at4g03710	at2g47500
At4g26010	At3g62990	AT4G04340	At1g63530													at3g18250	at5g60980	at5g09650	at2g35155	at5g51510
At4g26670	At2g27840	AT1G07490	At3g59480													at3g16240	at5g65160	at5g23740	at2g43100	at2g36835
At4g26690	At2g35790	AT1G74300	At1g76090													at5g03490		at3g49780	at4g09740	at3g16910
At4g27950	At3g25730	AT2G32390	At2g19450													at1g60630		at4g28510	at5g35540	at1g30890
At4g30660	At3g04960	AT5G63780	At3g19010													at4g03010		at2g33210	at1g28170	at2g07050
At4g32390	At4g32470	AT3G62660	At1g22885													at3g02570		at2g21170	at3g15540	at2g32730
At4g34490	At1g67500	AT1G54700	At1g31480													at2g13290		at2g15290	at4g02130	at4g16540
At4g35320	At5g05960	AT5G23890	At3g15710													at1g18720		at2g34300	at1g34040	at2g45130
At4g38620	At1g61580	AT3G29630	At2g38740													at4g29680		at2g15840	at3g55580	at3g24770
At4g39050	At4g17970	AT3G55130	At3g51310													at4g23920		at1g08005	at3g15790	at2g23340
At4g40090	At5g61170	AT3G01310	At3g05510													at5g59720		at2g43120	at2g38460	at4g17570
At5g01640	At2g27710	AT5G10300	At5g51040													at1g14450		at5g47700	at4g03040	at4g09030
At5g06265	At2g28420	AT4G10770	At2g01190													at1g19160		at3g44590	at5g52390	at3g09470
At5g06630	At2g30770	AT3G09350	At1g68560													at3g56620		at3g12370	at2g02660	at3g24090
At5g07030	At1g73620	AT3G20620	At3g46450													at4g29660		at2g43530	at5g26270	at5g59490
At5g07180	At5g05580	AT5G08130	At1g01260													at5g53890		at3g06320	at5g20740	at3g57220
At5g09510	At1g14810	AT4G27790	At5g66040													at3g17940		at3g13860	at3g46670	at1g21750
At5g09810	At3g18760	AT1G32320	At2g35100													at2g45880		at1g06380	at4g09230	at4g27840
At5g10020	At5g14030	AT1G71130	At3g10860													at1g76490		at2g39310	at1g32020	at3g23870
At5g11740	At3g59820	AT5G23010	At3g52730													at3g13700		at3g44610	at2g05960	at2g34650
At5g14040	At1g13590	AT3G46390	At3g09570													at1g76140		at5g57410	at3g07880	at2g44100
At5g15490	At1g52000	AT1G76090	At2g02860													at3g29180		at1g54217	at2g41480	at3g04210
At5g15650	At5g61030	AT1G78970	At3g14220													at3g19990		at5g10830	at1g23910	at2g23700
At5g20410	At1g16960	AT1G20020	At1g74890													at5g27930		at4g23670	at3g45780	at5g20630
At5g20790	At1g23020	AT2G21890	At2g01720													at2g45600		at3g44750	at2g20570	at5g23850
At5g22440	At5g65360	AT3G49300	At1g10760													at1g07410		at2g44065	at3g45270	at1g05205
At5g22650	At2g23120	AT1G41795	At1g73850													at3g53420		at4g36240	at2g15890	at5g51550
At5g22740	At5g26000	AT5G01790	At1g72020													at1g26600		at4g02930	at3g12120	at3g20790
At5g23860	At1g34350	AT2G14300	At2g47500													at4g29240		at3g02220	at4g17120	at3g15290
At5g24020	At2g39280	AT2G34580	At5g51510													at5g16450		at2g47140	at1g18990	at3g11700
At5g24090	At5g08020	AT4G39090	At2g37585													at1g48100		at3g22660	at1g59950	at4g10040
At5g27770	At2g20980	AT4G20050	At2g36835													at5g28910		at1g19670	at4g27620	at3g06760
At5g37990	At1g03310	AT1G11290	At3g16910													at3g55840		at5g01530	at4g04980	at1g47420
At5g40590	At5g47930	AT2G24800	At1g30890													at5g12960		at2g43420	at1g53840	at4g15470
At5g45580	At4g33490	AT5G02160	At2g07050													at1g19550		at5g24770	at3g03150	at5g07830
At5g46290	At5g40130	AT1G55330	At2g32730													at4g30710		at4g31805	at2g45850	at1g62480
At5g51570	At5g56000	AT1G19570	At4g16540													at3g47750		at3g16480	at3g53990	at1g35720
At5g53830	At3g59390	AT2G37585	At3g57600													at3g13710		at3g25770	at3g18050	at3g63010
At5g55480	At5g48070	AT2G17160	At2g45130															at2g33320	at2g04300	at1g33810
At5g55730	At4g01240	AT5G16870	At3g49300															at5g09740	at5g41400	at5g10840
At5g56630	At2g15000	AT4G11140	At3g24770															at3g16450	at1g08390	at3g07680
At5g60670	At5g09650	AT5G54510	At2g23340															at5g60350	at3g26290	at3g09560
At5g60980	At5g23740	AT1G20620	At4g17970															at2g27550	at3g24982	at5g10400
At5g65160	At3g49780	AT2G24130	At4g17570															at1g52270	at5g65730	at2g25490
At5g66690	At4g13770	AT3G16850	At4g09030															at2g15320	at4g07730	at4g30600
	At4g28510	AT3G51760	At3g09470															at3g18420	at4g35830	at5g53588
	At2g33210	AT1G24400	At3g24090															at3g53740	at4g20260	at5g53870
	At2g21170	AT4G00520	At3g54390															at1g52700	at1g75800	at1g64660
	At2g15290	AT3G49600	At5g59490															at3g10110	at3g53060	at2g31980
	At2g34300	AT4G17340	At3g57220															at1g58380	at3g49220	at5g20150
	At1g51760	AT2G05540	At1g21750															at1g16160	at2g22960	at1g10585
	At2g15840	AT3G58280	At4g27840															at1g66080	at5g26870	at1g10970
	At1g08005	AT2G31360	At3g23870															at5g06390	at1g05310	at5g39730
	At2g43120	AT5G06330	At3g02570															at4g26370	at1g65580	at1g04980
	At5g47700	AT1G32760	At2g34650															at2g38050	at2g13890	at1g23550
	At5g24090	AT4G29030	At2g44100															at5g28646	at2g04730	at5g07110
	At3g44590	AT4G04560	At3g04210															at1g34030	at4g21960	at2g06255
	At3g12370	AT2G33860	At2g23700															at4g22930	at3g44520	at2g25570
	At2g43530	AT3G42090	At5g20630															at1g11870	at4g08380	at4g26470
	At5g43330	AT1G34510	At1g07750															at5g58600	at1g72580	at3g63260
	At3g06320	AT1G67270	At5g23850															at4g11320	at4g19200	at5g67070
	At3g13860	AT2G29860	At1g05205															at5g60530	at3g55300	at3g15020
	At1g06380	AT1G72150	At5g51550															at1g79530	at3g46220	at3g19960
	At2g39310	AT5G58070	At3g20790															at2g06050	at2g32870	at5g19690
	At2g46000	AT1G22490	At3g15290															at4g31000	at2g15470	at2g21640
	At3g44610	AT4G12430	At3g11700															at3g50890	at2g15460	at1g47870
	At5g57410	AT3G05030	At4g10040															at5g45280	at2g11600	at4g30110
	At1g54217	AT5G57140	At3g06760															at1g62520	at4g05110	at1g13900
	At5g10830	AT3G53800	At1g47420															at5g56670	at5g36075	at2g03090
	At4g23670	AT5G45820	At4g15470															at2g46060	at5g28173	at2g44310
	At3g44750	AT3G61260	At5g07830															at5g20190	at1g35060	at5g59030
	At2g44065	AT5G18060	At1g62480															at5g25080	at2g21730	at2g33220
	At4g36240	AT2G04600	At1g35720															at4g21880	at4g39080	at1g01710
	At4g02930	AT1G18220	At3g63010															at3g05280	at2g40350	at5g42760
	At3g02220	AT4G04840	At1g33810															at4g36360	at1g50780	at5g63000
	At2g47140	AT2G40340	At5g10840																at4g23560	at5g20520
	At5g03160	AT2G22660	At3g07680																at1g34060	at5g06060
	At3g22660	AT1G10610	At3g09560																at4g09280	at1g80290
	At2g27020	AT1G48150	At5g10400																at3g25020	at3g09840
	At1g19670	AT2G36710	At2g25490																	at5g42190
	At5g01530	AT5G02220	At4g30600																	at1g19600
	At2g43420	AT1G77340	At5g53588																	at5g53590
	At5g24770	AT1G37057	At5g53870																	at4g37430
	At4g31805	AT4G03710	At1g64660																	at5g53370
	At3g16480	AT2G29940	At2g31980																	at5g35190
	At3g25770	AT2G45920	At5g20150																	at1g01600
	At2g33320	AT2G35155	At1g10585																	at2g31900
	At5g09740	AT4G19040	At1g10970																	at1g19610
	At3g16450	AT2G43100	At5g39730																	at5g58440
	At1g56110	AT4G09740	At1g10640																	at2g24520
	At5g60350	AT5G35540	At1g04980																	at3g52490
	At1g30760	AT1G28170	At1g23550																	at5g19790
	At2g27550	AT3G15540	At5g07110																	at2g01400
	At1g52270	AT2G29060	At4g20050																	at5g10740
	At4g38620	AT4G02130	At2g06255																	at1g56340
	At2g15320	AT1G61065	At2g25570																	at5g66420
	At3g18420	AT1G76190	At4g26470																	at5g51050
	At3g53740	AT1G34040	At3g63260																	at2g42750
	At1g52700	AT3G55580	At5g67070																	at5g40580
	At3g10110	AT5G19580	At3g15020																	at2g40765
	At1g58380	AT4G30740	At3g19960																	at1g73380
	At3g20390	AT3G15790	At5g19690																	at1g30750
	At1g16160	AT2G38460	At2g21640																	at1g11260
	At1g66080	AT4G28330	At1g47870																	at4g29490
	At5g06390	AT1G68560	At4g30110																	at2g28780
	At4g26370	AT4G03040	At1g13900																	at5g51350
	At2g38050	AT5G52390	At1g30760																	at1g03900
	At5g28646	AT2G28260	At3g20620																	at1g53280
	At1g34030	AT2G02660	At2g03090																	at4g28680
	At4g22930	AT5G26270	At2g44310																	at2g19800
	At1g11870	AT5G20740	At5g59030																	at1g04750
	At5g48570	AT1G13420	At2g33220																	at1g09140
	At4g12880	AT5G48370	At1g01710																	at4g38260
	At1g20050	AT3G44320	At5g42760																	at4g25900
	At3g52370	AT3G47760	At5g63000																	at5g04310
	At5g58600	AT1G70710	At5g20520																	at2g39830
	At4g11320	AT3G46670	At5g57140																	at4g20430
	At5g60530	AT2G41760	At5g06060																	at5g58840
	At1g79530	AT4G09230	At1g80290																	at3g51890
	At2g06050	AT1G32020	At3g09840																	at5g42890
	At4g31000	AT2G05960	At5g42190																	at4g35550
	At3g50890	AT5G67020	At1g19600																	at3g03310
	At1g56190	AT3G07880	At5g53590																	at5g24660
	At5g45280	AT3G49260	At4g37430																	at2g47470
	At1g62520	AT2G41480	At5g53370																	at5g07440
	At5g56670	AT1G03990	At5g35190																	at4g18820
	At2g46060	AT1G73850	At1g01600																	at2g02390
	At5g20190	AT2G36390	At4g02270																	at5g19590
	At5g25080	AT1G23910	At3g10940																	at2g26660
	At4g21880	AT3G45780	At2g31900																	at4g20410
	At3g05280	AT2G47260	At1g19610																	at1g45688
	At4g36360	AT1G04690	At5g58440																	at4g25260
		AT2G20570	At2g24520																	at5g04020
		AT2G25940	At3g52490																	at5g43060
		AT4G21730	At5g43330																	at5g11730
		AT3G45270	At5g19790																	at4g18020
		AT2G15890	At2g01400																	at2g20420
		AT4G38410	At5g10740																	at2g22480
		AT4G26490	At2g39020																	at2g37940
		AT1G07750	At1g56340																	at5g61530
		AT3G12120	At5g66420																	at1g12840
		AT4G17120	At5g51050																	at4g12432
		AT1G18990	At2g42750																	at2g04460
		AT3G01830	At5g40580																	at3g12500
		AT1G59950	At2g40765																	at3g56980
		AT4G27620	At1g73380																	at2g35020
		AT5G37980	At1g30750																	at3g48690
		AT1G03440	At1g11260																	248636_at
		AT4G04980	At4g29490																	at4g15780
		AT5G10860	At2g28780																	at5g14370
		AT1G53840	At3g16050																	at5g06480
		AT3G03150	At5g51350																	at2g16630
		AT2G38610	At1g03900																	at1g75810
		AT2G45850	At1g53280																	at4g24550
		AT1G12810	At4g28680																	at5g17050
		AT3G53990	At2g19800																	at5g40370
		AT3G18050	At1g04750																	at2g02510
		AT2G04300	At1g09140																	at4g32530
		AT5G41400	At5g03490																	at5g47570
		AT3G09730	At4g38260																	at2g02230
		AT1G08390	At4g25900																	at4g26790
		AT3G26290	At4g12430																	at1g74510
		AT3G24982	At4g29570																	at2g41900
		AT3G18250	At5g04310																	at1g49740
		AT3G16240	At1g24400																	at1g09870
		AT2G40475	At2g39830																	at5g21090
		AT5G03490	At4g24480																	at1g79840
		AT5G65730	At4g20430																	at1g53500
		AT1G60630	At5g19730																	at2g41010
		AT4G07730	At5g58840																	at1g70490
		AT4G03010	At3g51890																	at5g66510
		AT3G02570	At5g42890																	at5g15230
		AT2G13290	At2g13290																	at4g23420
		AT4G35830	At4g35550																	at3g58000
		AT1G18720	At3g03310																	at4g16563
		AT4G20260	At5g24660																	at3g20015
		AT4G29680	At2g36390																	at3g23730
		AT4G23920	At1g31850																	at5g37500
		AT5G59720	At2g47470																	at4g22920
		AT1G75800	At2g28260																	at5g67330
		AT3G53060	At5g07440																	at1g24320
		AT1G14450	At4g18820																	at1g69410
		AT1G19160	At2g02390																	at4g11220
		AT5G66690	At5g19590																	at1g10410
		AT2G11810	At2g26660																	at3g45040
		AT3G56620	At4g20410																	at1g56080
		AT3G49220	At1g45688																	at2g26040
		AT4G29660	At3g01790																	at2g21045
		AT5G53890	At4g25260																	at3g57120
		AT3G17940	At5g04020																	at1g14720
		AT2G45880	At5g43060																	at4g28850
		AT2G22960	At5g11730																	at3g17020
		AT1G76490	At5g23890																	at5g39570
		AT5G26870	At4g18020																	at3g55440
		AT3G13700	At2g20420																	at5g62260
		AT1G05310	At2g22480																	at4g25230
		AT1G76140	At2g37940																	at2g34250
		AT1G65580	At5g61530																	at5g15090
		AT3G29180	At1g12840																	at3g05530
		AT3G19990	At4g12432																	at4g23430
		AT5G27930	At2g04460																	at4g36700
		AT2G46000	At3g12500																	at5g55450
		AT2G45600	At5g17830																	at3g20130
		AT1G07410	At3g56980																	at3g50140
		AT2G13890	At5g02220																	at3g10410
		AT2G04730	At2g35020																	at1g73640
		AT4G21960	At3g48690																	at4g19460
		AT3G44520	248636_at																	at5g50000
		AT3G53420	At3g46970																	at1g53060
		AT1G26600	At4g15780																	at1g70430
		AT4G08380	At5g14370																	at1g76180
		AT4G29240	At5g06480																	263012_at
		AT5G16450	At2g16630																	at2g41090
		AT1G72580	At1g75810																	at1g02305
		AT4G19200	At4g24550																	at1g26300
		AT3G55300	At1g29980																	at5g67490
		AT3G46220	At5g17050																	at3g62410
		AT1G48100	At5g40370																	at3g43720
		AT5G28910	At2g02510																	at5g37590
		AT3G55840	At4g32530																	at4g15800
		AT2G32870	At5g47570																	at3g49720
		AT2G15470	At2g02230																	at5g39950
		AT2G15460	At4g26790																	at1g22300
		AT5G12960	At1g74510																	at1g80830
		AT2G11600	At2g41900																	at1g69935
		AT4G05110	At1g49740																	at1g08470
		AT5G36075	At1g09870																	at3g02360
		AT5G28173	At5g21090																	at2g37170
		AT1G35060	At1g79840																	at5g60220
		AT1G74310	At1g53500																	at2g46070
		AT2G21730	At2g41010																	at1g30135
		AT4G39080	At1g70490																	at5g48180
		AT1G19550	At5g66510																	at3g46900
		AT2G40350	At5g15230																	at3g29770
		AT1G50780	At4g23420																	at5g64570
		AT4G23560	At3g58000																	at3g55420
		AT1G34060	At4g16563																	at3g12750
		AT4G30710	At3g20015																	at3g46440
		AT3G47750	At3g23730																	at4g24190
		AT4G09280	At1g18720																	at1g23190
		AT3G25020	At5g37500																	at5g42960
		AT3G13710	At3g03680																	at4g30670
			At4g22920																	at3g48170
			At5g67330																	at2g45070
			At1g24320																	at3g09480
			At5g48370																	at5g02790
			At5g37980																	at3g08680
			At1g69410																	at3g62290
			At4g11220																	at4g00490
			At1g10410																	at2g33040
			At3g45040																	at3g02630
			At2g45600																	at3g03070
			At1g56080																	at1g51060
			At2g26040																	at3g27430
			At1g14450																	at5g59870
			At2g21045																	at5g40230
			At3g57120																	at1g05210
			At1g14720																	at5g47780
			At4g28850																	at1g67800
			At3g17020																	at2g37180
			At5g39570																	at4g39210
			At4g12880																	at1g57560
			At3g55440																	at4g18050
			At5g62260																	at2g40120
			At4g25230																	at3g02480
			At2g34250																	at1g63300
			At5g15090																	at1g21900
			At3g08770																	at4g27350
			At3g05530																	at1g01300
			At4g23430																	at3g13870
			At4g36700																	at3g06860
			At1g03990																	at4g32930
			At5g55450																	at2g29070
			At1g74210																	at2g37580
			At3g20130																	at1g10590
			At4g28330																	at5g09820
			At3g50140																	at5g55290
			At3g10410																	at1g30110
			At3g51760																	at2g30270
			At2g45920																	at1g11170
			At1g73640																	at5g54800
			At4g19460																	at5g60570
			At2g33790																	at1g51980
			At5g50000																	at1g60070
			At1g61065																	at5g47435
			At1g53060																	at1g69050
			At1g70430																	at3g23920
			At1g76180																	at2g36870
			263012_at																	at2g40950
			At2g41090																	at1g44970
			At1g02305																	at1g78020
			At1g26300																	at5g02460
			At5g67490																	at1g11755
			At3g62410																	at4g01370
			At3g43720																	at2g20630
			At5g37590																	at4g17420
			At4g15800																	at2g45590
			At3g49720																	at1g67350
			At5g39950																	at2g25910
			At1g22300																	at3g59290
			At1g80830																	at3g01440
			At1g69935																	at2g47320
			At1g08470																	at3g48890
			At3g02360																	at2g03120
			At2g37170																	at5g42090
			At5g60220																	at3g53610
			At2g46070																	at4g24470
			At1g30135																	at2g17060
			At5g48180																	at1g77330
			At3g46900																	at2g17720
			At3g29770																	at1g51780
			At5g64570																	at5g42690
			At5g53450																	at2g45890
			At3g55420																	at2g34850
			At3g12750																	at4g26270
			At3g46440																	at5g67370
			At4g24190																	at1g62710
			At2g29060																	at1g61920
			At1g23190																	at2g40670
			At5g42960																	at4g38380
			At4g30670																	at2g44350
			At3g48170																	at2g27730
			At2g45070																	at3g18820
			At3g09480																	at1g21080
			At5g02790																	at3g07870
			At4g29680																	at5g65020
			At3g08680																	at1g21370
			At3g62290																	at2g01080
			At4g00490																	at1g26550
			At2g33040																	at4g02940
			At3g02630																	at5g52980
			At3g03070																	at2g45960
			At1g51060																	at1g34020
			At3g27430																	at1g66410
			At5g59870																	at3g10850
			At5g40230																	at2g39800
			At1g05210																	at1g04920
			At5g47780																	at4g16790
			At1g67800																	at3g24150
			At2g37180																	at4g03960
			At2g47260																	at1g76470
			At4g39210																	at1g67070
			At5g19580																	at5g46230
			At1g26600																	at4g29520
			At1g57560																	at5g47500
			At4g18050																	at3g13175
			At2g40120																	at5g22300
			At3g02480																	at3g54690
			At4g11140																	at3g57920
			At1g63300																	at1g70140
			At1g21900																	atmg00660
			At4g27350																	at4g19410
			At1g01300																	at4g14440
			At3g44320																	at5g07740
			At3g13870																	at2g04780
			At3g06860																	at4g28570
			At4g32930																	at1g19170
			At2g29070																	at4g05020
			At2g37580																	at1g28580
			At1g10590																	at4g02230
			At5g09820																	at3g19420
			At5g55290																	at5g37510
			At1g30110																	at3g55610
			At2g30270																	at5g06790
			At1g11170																	at1g79360
			At5g54800																	at3g60520
			At5g60570																	at2g36970
			At5g22740																	at1g60960
			At1g51980																	at4g00680
			At1g60070																	at4g37870
			At5g47435																	at5g16550
			At1g51760																	at3g47420
			At2g34810																	at1g16000
			At5g67020																	at5g19110
			At1g69050																	at4g25700
			At2g25780																	at1g78900
			At3g01310																	at4g17140
			At3g23920																	at3g53730
			At2g36870																	at5g67590
			At2g40950																	at4g22753
			At1g44970																	at5g20400
			At1g78020																	at1g56330
			At5g02460																	at5g13010
			At1g11755																	at3g17070
			At4g01370																	at1g47400
			At2g20630																	at5g04150
			At2g36830																	at1g77410
			At4g17420																	at1g08050
			At2g45590																	at5g04750
			At1g67350																	at4g14615
			At2g25910																	at1g55430
			At3g59290																	at4g35750
			At3g01440																	at4g28780
			At2g47320																	at1g62422
			At3g48890																	at2g29630
			At2g03120																	at5g09800
			At5g42090																	at1g65490
			At3g53610																	at4g29010
			At4g24470																	at3g51990
			At2g17060																	at1g67340
			At1g77330																	at2g46540
			At2g17720																	at1g22500
			At1g51780																	at4g21620
			At5g42690																	at4g19450
			At2g45890																	at5g13450
			At2g34850																	at3g12760
			At1g19160																	at3g42570
			At5g20790																	at5g66440
			At4g26270																	at2g34150
			At5g67370																	at2g31940
			At1g62710																	at1g54970
			At1g61920																	at4g18290
			At2g40670																	at1g12480
			At4g38380																	at3g18040
			At2g44350																	at5g16830
			At4g29240																	at3g24520
			At2g27730																	at2g35910
			At3g18820																	at2g04450
			At1g21080																	at5g58700
			At3g07870																	at3g28180
			At4g32470																	at3g14205
			At5g65020																	at3g07990
			At1g21370																	at4g30960
			At2g01080																	at2g35920
			At1g26550																	at4g10140
			At4g02940																	at2g42790
			At5g52980																	at2g34510
			At2g45960																	at5g54770
			At1g34020																	at3g56490
			At1g66410																	at2g15830
			At3g10850																	at2g21140
			At2g39800																	at1g65910
			At1g04920																	at5g37660
			At1g11850																	at5g58150
			At4g16790																	at1g76020
			At3g24150																	at1g54030
			At4g03960																	at1g17710
			At1g76470																	at3g29075
			At1g67070																	at4g33550
			At5g46230																	at1g44170
			At4g29520																	at2g40480
			At5g47500																	at3g47810
			At3g17940																	at1g56580
			At3g13175																	at1g62790
			At5g22300																	at3g16330
			At3g54690																	at4g25620
			At1g07410																	at2g39750
			At3g57920																	at1g24180
			At1g70140																	at2g30210
			AtMg00660																	at5g07220
			At4g19410																	at5g48810
			At4g14440																	at3g06360
			At5g07740																	at3g05190
			At2g04780																	at4g01440
			At4g28570																	at2g13610
			At1g19170																	at5g24380
			At4g05020																	at3g22550
			At1g28580																	at2g02810
			At4g02230																	at1g62300
			At3g19420																	at4g36910
			At5g37510																	at4g16660
			At3g55610																	at4g16260
			At2g40435																	at4g05050
			At5g06790																	at5g13220
			At1g79360																	at1g30200
			At3g60520																	at3g46430
			At2g36970																	at4g30350
			At1g20490																	at1g65820
			At1g23020																	at1g44780
			At1g60960																	at5g03280
			At4g00680																	at1g54115
			At4g37870																	at1g64230
			At5g16550																	at3g55290
			At3g47420																	at3g50130
			At3g19990																	at5g42680
			At2g25940																	at1g03470
			At1g16000																	at4g18580
			At5g19110																	at3g22240
			At4g25700																	at2g27690
			At1g78900																	at5g28040
			At1g76490																	at1g58440
			At4g17140																	at5g06140
			At3g53730																	at1g59850
			At5g67590																	at1g04120
			At4g22753																	at4g28250
			At5g20400																	at1g10730
			At1g56330																	264270_at
			At5g13010																	at2g46505
			At3g17070																	at4g23470
			At2g28420																	at3g03600
			At1g47400																	at3g55310
			At4g21730																	at3g22231
			At5g04150																	at1g09210
			At4g03010																	at3g52500
			At1g77410																	at3g51000
			At1g08050																	at3g24715
			At5g04750																	at3g27060
			At4g14615																	at5g48580
			At1g55430																	at1g23140
			At4g35750																	at4g00585
			At4g28780																	at2g01600
			At1g62422																	at1g32210
			At2g29630																	at1g54990
			At5g09800																	at3g58730
			At1g65490																	at5g62530
			At4g29010																	at2g34585
			At3g51990																	at4g18700
			At1g67340																	at3g59920
			At2g46540																	at1g07570
			At1g22500																	at5g09240
			At4g21620																	at4g36190
			At3g20390																	at3g58640
			At4g19450																	at4g30940
			At5g13450																	at2g38640
			At4g19040																	at3g19970
			At3g12760																	at5g41870
			At3g42570																	at4g34180
			At5g66440																	at5g58090
			At2g34150																	at1g55810
			At5g06330																	at3g19640
			At2g31940																	at5g37740
			At1g54970																	at4g21470
			At4g18290																	at5g54640
			At1g12480																	at4g37830
			At3g18040																	at1g27435
			At5g16830																	at5g11770
			At3g24520																	at2g26080
			At3g01830																	at1g08620
			At2g35910																	at4g36195
			At2g04450																	at4g00750
			At5g58700																	at3g52850
			At3g28180																	at4g33440
			At3g14205																	at5g40960
			At3g07990																	at5g16200
			At4g30960																	at4g03140
			At2g35920																	at5g03460
			At4g10140																	254865_s_
			At2g42790																	at1g65980
			At2g34510																	at2g47800
			At5g54770																	at4g01950
			At3g56490																	259936_at
			At1g05240																	at5g64400
			At2g15830																	at2g19310
			At2g21140																	at2g21870
			At1g65910																	at3g58630
			At5g37660																	at5g47030
			At5g58150																	at2g44890
			At3g05030																	at1g63180
			At1g76020																	at5g64510
			At1g54030																	at5g49890
			At1g17710																	at4g19420
			At3g29075																	at1g69040
			At4g33550																	at3g23600
			At1g44170																	at2g40940
			At2g40480																	at1g30510
			At3g47810																	265466_at
			At1g56580																	at3g26744
			At1g62790																	at5g08170
			At3g16330																	at2g04430
			At4g25620																	at4g24920
			At2g39750																	at1g08600
			At2g29980																	at1g21720
			At1g24180																	at4g34050
			At2g30210																	at2g45510
			At5g07220																	at1g68600
			At5g48810																	at1g14460
			At1g05250																	at4g19960
			At3g23790																	at1g67940
			At3g06360																	at1g17100
			At3g05190																	at1g59660
			At4g01440																	at4g26570
			At2g13610																	at1g24460
			At5g24380																	at1g60710
			At3g22550																	at5g15510
			At2g02810																	at1g23830
			At1g62300																	at2g21060
			At4g36910																	at1g69490
			At4g16660																	at1g20270
			At4g16260																	at4g30140
			At4g05050																	at5g46800
			At5g13220																	at3g54110
			At1g30200																	at5g28490
			At3g46430																	at2g23130
			At5g14030																	at3g55640
			At4g30350																	at3g15350
			At1g65820																	at2g25510
			At1g44780																	at4g16800
			At5g03280																	at1g18840
			At1g54115																	at3g50060
			At1g64230																	at2g18960
			At3g55290																	at2g45790
			At1g73010																	at5g10730
			At5g65590																	at1g76200
			At3g50130																	at3g62810
			At5g42680																	at3g08950
			At1g03470																	at1g79690
			At4g18580																	at5g17190
			At5g57610																	at5g62850
			At3g22240																	at3g62680
			At2g27690																	at2g44460
			At5g28040																	at5g54960
			At1g58440																	at1g56430
			At5g06140																	at1g05710
			At5g09810																	at5g26600
			At1g59850																	at1g14360
			At1g04120																	at1g22200
			At4g28250																	at1g22170
			At1g10730																	at3g13672
			264270_at																	at1g02850
			At2g46505																	at2g05710
			At2g31360																	at5g50460
			At5g14040																	at4g20150
			At4g23470																	at2g16510
			At3g03600																	at1g04410
			At3g55310																	at5g10130
			At3g22231																	at4g13900
			At1g09210																	at1g29050
			At3g52500																	at2g43535
			At2g28900																	at4g13050
			At3g51000																	at2g39630
			At3g24715																	at3g47570
			At3g29180																	at1g71830
			At3g27060																	at1g07720
			At5g48580																	at4g34630
			At1g23140																	at1g24170
			At4g00585																	at3g10920
			At2g01600																	at3g61410
			At1g32210																	at2g35120
			At1g54990																	at4g38460
			At3g58730																	at2g35760
			At5g62530																	at5g20650
			At2g34585																	at2g24200
			At4g18700																	at4g13920
			At3g59920																	at2g21590
			At1g07570																	at3g16340
			At5g09240																	at5g57540
			At4g36190																	at5g51260
			At1g12030																	at3g18290
			At3g58640																	250626_at
			At4g30940																	at2g26360
			At1g06640																	at2g20520
			At2g38640																	at1g60420
			At3g19970																	at5g42850
			At5g41870																	at5g19070
			At4g34180																	at4g38800
			At5g58090																	at2g14720
			At1g55810																	at3g21560
			At3g19640																	at5g43020
			At5g37740																	at2g32830
			At4g21470																	at2g37330
			At5g54640																	at5g58580
			At4g37830																	at3g53620
			At1g27435																	at2g39380
			At5g11770																	at1g19200
			At5g16870																	at4g13580
			At2g26080																	at3g21600
			At1g08620																	at4g13360
			At4g36195																	at2g31390
			At1g27680																	at3g54960
			At4g00750																	at2g29690
			At3g52850																	at2g38440
			At4g33440																	at5g54760
			At5g40960																	at2g14740
			At5g16200																	at4g36430
			At4g03140																	at2g40460
			At5g03460																	at2g24980
			254865_s_																	at3g01100
			At1g65980																	at4g04190
			At2g47800																	at4g33140
			At4g01950																	at3g24160
			259936_at																	at1g72790
			At1g27450																	at5g59330
			At2g20360																	at5g04970
			At5g64400																	at2g18250
			At2g19310																	at1g61790
			At2g21870																	at1g67470
			At3g58630																	at1g19110
			At5g47030																	at2g24940
			At2g44890																	at4g04450
			At1g63180																	at4g25750
			At5g64510																	at1g15040
			At5g66400																	at2g29995
			At5g49890																	at4g32940
			At4g39010																	at1g33490
			At1g76190																	at5g65750
			At4g19420																	at1g17080
			At1g48100																	at2g26440
			At1g69040																	at2g41490
			At3g23600																	at5g03340
			At2g40940																	at5g59050
			At1g30510																	at2g25730
			265466_at																	at5g66680
			At3g26744																	at3g30390
			At5g08170																	at5g62340
			At2g04430																	at1g19920
			At4g24920																	at2g24945
			At1g08600																	at2g19810
			At1g21720																	at1g67750
			At4g34050																	at5g59000
			At2g45510																	at3g06580
			At1g68600																	at3g06850
			At1g14460																	at2g32810
			At4g19960																	at4g21150
			At1g62700																	at5g60640
			At1g67940																	at4g11010
			At1g74300																	at1g73220
			At1g17100																	at1g53310
			At1g59660																	at3g51610
			At4g26570																	at5g56150
			At1g24460																	at3g14290
			At1g60710																	at2g39690
			At5g15510																	at1g17830
			At1g23830																	at3g05630
			At2g21060																	at1g75760
			At1g69490																	at1g30870
			At1g20270																	at5g01220
			At4g30140																	at5g01450
			At5g46800																	at5g13740
			At3g54110																	at3g06050
			At3g47750																	at5g06640
			At5g28490																	at1g52600
			At1g65900																	at2g16595
			At2g23130																	at5g50400
			At3g55640																	at5g20500
			At3g15350																	at2g24762
			At2g25510																	at1g50890
			At4g16800																	at4g20230
			At1g18840																	at5g63510
			At3g50060																	at3g17790
			At2g18960																	at1g22690
			At2g45790																	at3g13450
			At5g10730																	at4g25820
			At2g22660																	at1g64980
			At1g76200																	at1g19620
			At3g62810																	at3g05320
			At3g08950																	at4g37450
			At1g79690																	at3g48440
			At5g17190																	at1g18260
			At1g71780																	at3g27340
			At3g47760																	at1g78050
			At5g62850																	at3g23190
			At3g62680																	at4g38510
			At2g44460																	at3g06510
			At5g53890																	at4g11150
			At5g54960																	at5g13810
			At1g56430																	at5g21105
			At1g05710																	at4g36830
			At5g26600																	at3g15940
			At1g14360																	at1g79610
			At1g22200																	at4g16430
			At1g22170																	at3g43800
			At3g13672																	at1g75280
			At1g02850																	at3g02830
			At2g05710																	at3g08610
			At5g50460																	at2g22780
			At4g20150																	at5g51740
			At2g16510																	at4g02570
			At1g04410																	at5g19280
			At5g10130																	at1g23030
			At4g13900																	at1g17090
			At1g61930																	at2g46800
			At3g58010																	at2g28620
			At1g29050																	at4g17550
			At2g43535																	at3g03790
			At4g13050																	at5g52510
			At2g39630																	at3g53970
			At3g47570																	at1g16470
			At1g71830																	at3g12560
			At1g07720																	at3g15730
			At4g34630																	at4g33360
			At1g24170																	at5g28540
			At3g10920																	at5g18430
			At3g61410																	at2g39810
			At2g35120																	at3g14850
			At4g38460																	246837_at
			At2g35760																	at2g35736
			At5g20650																	at4g39730
			At2g24200																	at3g17780
			At5g66080																	at2g37770
			At4g13920																	at5g20080
			At2g21590																	at4g29870
			At4g15120																	at4g24820
			At3g16340																	at5g42020
			At5g57540																	at3g25620
			At5g51260																	at1g61770
			At3g18290																	at3g01970
			At2g45880																	at1g26260
			250626_at																	at3g18280
			At3g03250																	at5g61900
			At2g26360																	at1g70900
			At5g57050																	at3g45310
			At2g20520																	at4g29040
			At1g60420																	at2g02100
			At5g42850																	at1g60610
			At1g79550																	at4g24130
			At5g19070																	at5g18900
			At1g20050																	at3g12920
			At4g38800																	at2g35680
			At2g14720																	at2g43980
			At4g35070																	at4g09990
			At3g21560																	at3g12260
			At5g43020																	at5g39510
			At2g32830																	at1g79940
			At2g37330																	at5g48850
			At5g58580																	at5g25830
			At3g53620																	at5g60630
			At2g39380																	at1g74410
			At1g19200																	at3g56170
			At4g13580																	at5g63130
			At3g21600																	at1g61800
			At4g13360																	at1g71070
			At2g31390																	at5g23020
			At3g54960																	at1g56450
			At2g29690																	at2g35610
			At5g27930																	at4g14710
			At2g38440																	at3g55390
			At5g54760																	at3g61990
			At2g14740																	at1g52910
			At4g36430																	at1g54100
			At5g59720																	at1g16180
			At2g40460																	at4g29735
			At2g24980																	at3g02700
			At3g01100																	at4g38920
			At4g04190																	at5g10960
			At4g38410																	at4g14716
			At4g33140																	at3g28960
			At1g12810																	at1g02820
			At1g11700																	at2g25620
			At3g24160																	at4g29020
			At1g72790																	at5g45920
			At5g59330																	at1g20330
			At5g04970																	at5g07280
			At2g18250																	at5g58640
			At1g61790																	at5g54440
			At1g67470																	at3g02460
			At1g19110																	at2g36530
			At2g24940																	at2g46720
			At4g04450																	at4g38420
			At1g70710																	at2g45720
			At4g25750																	at5g05250
			At1g15040																	at1g78110
			At2g29995																	at2g33150
			At4g32940																	at3g17365
			At1g33490																	at3g02090
			At5g65750																	at4g33240
			At1g17080																	at3g10280
			At2g26440																	at3g62820
			At2g41490																	at3g24670
			At5g03340																	at2g25110
			At5g59050																	at1g02816
			At2g25730																	at3g12290
			At5g66680																	at5g38980
			At3g30390																	at3g46590
			At5g62340																	at5g13490
			At1g19920																	at1g06350
			At2g24945																	at1g30515
			At3g48580																	at2g28410
			At4g26490																	at1g01750
			At3g49260																	at1g43910
			At3g55840																	at1g48420
			At2g19810																	at1g04910
			At1g67750																	at4g32680
			At5g59000																	at5g49270
			At3g06580																	at2g41340
			At3g06850																	at1g06360
			At2g32810																	at2g04570
			At4g21150																	at3g57520
			At5g60640																	at4g23885
			At4g11010																	at1g64060
			At1g73220																	at4g27500
			At1g53310																	at4g02890
			At3g51610																	at5g65440
			At5g56150																	at4g27780
			At3g14290																	at4g12650
			At5g25980																	at5g13420
			At2g39690																	at4g39955
			At1g17830																	at1g60730
			At3g05630																	at1g11840
			At1g75760																	at5g16690
			At1g30870																	at2g20840
			At5g01220																	at1g32050
			At5g01450																	at5g59830
			At5g13740																	at3g49110
			At3g06050																	at5g52870
			At5g06640																	at1g22530
			At1g52600																	at4g14800
			At2g16595																	at5g43910
			At5g50400																	at5g60950
			At5g20500																	at4g34870
			At2g24762																	at3g49120
			At1g50890																	at3g14410
			At4g20230																	at2g28305
			At5g63510																	at1g77510
			At5g26000																	at4g10750
			At3g17790																	at4g16450
			At1g22690																	at5g20090
			At3g13450																	at5g40540
			At4g25820																	at1g36770
			At1g64980																	at1g19950
			At1g19620																	at1g67480
			At3g05320																	at3g08630
			At4g37450																	at4g22010
			At3g48440																	at3g28530
			At1g18260																	at3g20810
			At3g27340																	at4g21200
			At1g78050																	at4g01610
			At3g23190																	at2g47540
			At4g38510																	at3g01200
			At3g06510																	at3g03700
			At4g11150																	at3g20920
			At5g13810																	at2g39090
			At5g12950																	at3g12550
			At1g03440																	at1g01050
			At5g21105																	at3g04440
			At4g36830																	at5g17980
			At3g15940																	at2g15020
			At1g79610																	at2g39700
			At4g16430																	at1g30650
			At3g43800																	at3g03100
			At1g75280																	at4g10120
			At3g02830																	at3g51670
			At5g48570																	at5g63840
			At3g08610																	at2g48010
			At2g22780																	at5g19440
			At5g51740																	at2g37110
			At4g02570																	at5g52840
			At5g19280																	at4g22080
			At1g23030																	at2g05320
			At5g12960																	at3g43690
			At1g52890																	at1g70250
			At1g17090																	at1g44750
			At2g46800																	at4g22090
			At5g08130																	at3g17240
			At2g28620																	at2g36770
			At4g17550																	at3g24840
			At3g03790																	at1g12110
			At5g52510																	at1g43020
			At3g53970																	at2g36780
			At2g36710																	at4g02980
			At1g16470																	at1g20430
			At3g12560																	at3g07480
			At3g15730																	at4g37160
			At4g33360																	at2g20820
			At5g28540																	at3g13772
			At5g18430																	at1g65870
			At1g13420																	at5g53880
			At2g39810																	at1g68300
			At1g34510																	at2g43500
			At3g14850																	at3g55430
			246837_at																	at1g27040
			At2g35736																	at5g17330
			At4g39730																	at5g25100
			At3g17780																	at5g59690
			At2g37770																	at3g28040
			At5g20080																	at3g17810
			At4g29660																	at3g27090
			At4g29870																	at5g59970
			At4g24820																	at3g14680
			At5g42020																	at4g02580
			At1g10610																	at5g09470
			At3g25620																	at2g42210
			At3g17130																	at1g23950
			At1g61770																	at4g21760
			At3g01970																	at1g23970
			At1g26260																	at5g03455
			At3g18280																	at3g47050
			At5g61900																	at5g62200
			At5g56630																	at5g47580
			At1g70900																	at1g49140
			At3g45310																	at3g18410
			At4g29040																	at5g62880
			At2g02100																	at2g18840
			At5g06730																	at2g32430
			At1g60610																	at4g30260
			At1g12845																	at4g33030
			At4g24130																	at1g66240
			At5g18900																	at1g75388
			At3g12920																	at4g03230
			At5g03160																	at1g75390
			At2g35680																	at5g64550
			At2g43980																	at3g49480
			At4g09990																	at5g64552
			At3g12260																	at5g16060
			At5g39510																	at5g25770
			At1g79940																	at5g61790
			At5g48850																	at1g48598
			At5g25830																	at1g48600
			At5g60630																	at3g44510
			At1g74410																	at2g47650
			At3g56170																	at5g02580
			At5g63130																	at3g62830
			At3g55130																	at2g35810
			At1g61800																	at3g13190
			At1g71070																	at2g35830
			At5g23020																	at3g14130
			At1g56450																	at1g77710
			At2g35610																	at3g14150
			At5g10860																	at1g16680
			At4g14710																	at4g32210
			At3g55390																	at5g09600
			At3g61990																	at2g35520
			At1g52910																	at5g08670
			At1g21090																	at1g07230
			At1g78040																	at5g08690
			At1g54100																	at3g53720
			At1g16180																	at1g74590
			At4g29735																	at4g05320
			At3g02700																	at5g47060
			At2g27020																	at5g13430
			At4g38920																	at2g46390
			At5g10960																	at5g13440
			At4g14716																	at3g62600
			At3g09730																	at4g27960
			At3g28960																	at2g39780
			At1g02820																	at5g53300
			At2g25620																	at1g05300
			At4g29020																	at1g24800
			At5g45920																	at2g44110
			At1g20330																	at1g24881
			At5g07280																	267456_at
			At5g58640																	at1g25055
			At5g54440																	at1g53170
			At3g02460																	at1g25141
			At2g36530																	at1g01900
			At2g46720																	at1g25211
			At4g38420																	at1g75750
			At1g32760
			At2g45720
			At5g05250
			At1g78110
			At4g34700
			At2g33150
			At3g17365
			At5g19140
			At3g02090
			At4g33240
			At3g10280
			At3g62820
			At5g59310
			At3g24670
			At2g25110
			At1g02816
			At3g12290
			At2g38610
			At5g38980
			At3g46590
			At1g24020
			At5g13490
			At1g06350
			At1g30515
			At5g43860
			At2g28410
			At1g01750
			At1g43910
			At1g48420
			At1g04910
			At4g32680
			At5g49270
			At2g41340
			At4g36010
			At1g06360
			At2g04570
			At3g57520
			At4g23885
			At1g64060
			At4g27500
			At4g02890
			At5g65440
			At4g27780
			At4g12650
			At5g13420
			At4g39955
			At5g24090
			At3g49580
			At1g60730
			At1g11840
			At5g16690
			At2g20840
			At1g32050
			At5g59830
			At3g49110
			At5g52870
			At1g22530
			At4g14800
			At3g16240
			At3g52370
			At5g43910
			At5g60950
			At4g34870
			At3g49120
			At3g14410
			At2g28305
			At1g77510
			At4g10750
			At4g16450
			At5g20090
			At5g40540
			At1g36770
			At1g19950
			At1g67480
			At1g70890
			At3g08630
			At1g04690
			At4g22010
			At3g28530
			At3g20810
			At4g21200
			At4g01610
			At2g47540
			At3g53420
			At3g01200
			At3g03700
			At2g44670
			At3g20920
			At2g39090
			At3g12550
			At4g29440
			At1g01050
			At3g04440
			At5g17980
			At2g15020
			At2g39700
			At1g30650
			At3g03100
			At4g10120
			At3g51670
			At5g63840
			At2g48010
			At5g19440
			At2g37110
			At5g52840
			At4g22080
			At2g05320
			At3g43690
			At1g70250
			At1g44750
			At4g22090
			At1g71130
			At1g30040
			At1g56190
			At3g17240
			At2g36770
			At5g09760
			At3g24840
			At1g12110
			At1g43020
			At2g36780
			At4g02980
			At1g20430
			At3g07480
			At4g37160
			At1g19550
			At4g26010
			At2g20820
			At3g13772
			At1g65870
			At1g19570
			At5g53880
			At4g32390
			At1g68300
			At2g43500
			At3g55430
			At1g27040
			At5g17330
			At5g25100
			At5g59690
			At3g28040
			At3g17810
			At3g27090
			At5g59970
			At3g14680
			At4g02580
			At5g09470
			At2g42210
			At1g23950
			At4g21760
			At1g21210
			At1g23970
			At5g03455
			At3g47050
			At5g28910
			At5g62200
			At5g28960
			At5g47580
			At1g49140
			At3g49600
			At3g18410
			At5g62880
			At2g18840
			At2g32430
			At4g30260
			At4g33030
			At3g13700
			At1g70280
			At3g13710
			At1g66240
			At1g75388
			At4g03230
			At1g75390
			At2g41760
			At5g64550
			At3g49480
			At5g64552
			At5g16060
			At4g30710
			At5g25770
			At4g30740
			At5g61790
			At1g48598
			At5g16450
			At1g48600
			At3g44510
			At2g47650
			At5g02580
			At3g62830
			At5g05960
			At2g35810
			At3g13190
			At2g35830
			At1g35200
			At3g14130
			At1g77710
			At3g14150
			At1g16680
			At4g32210
			At2g29940
			At5g09600
			At2g35520
			At5g08670
			At1g07230
			At5g08690
			At3g53720
			At1g74590
			At4g05320
			At5g47060
			At5g13430
			At2g46390
			At5g13440
			At3g62600
			At4g27960
			At2g39780
			At5g53300
			At1g05300
			At1g24800
			At2g44110
			At1g24881
			267456_at
			At1g25055
			At1g53170
			At1g25141
			At1g01900
			At1g25211
			At1g75750

## Sheet: comparison with Hachez 2011_DOW
gene list		Hachez 2011	Hachez 2011
estro8h_down	estro24h_down	FAMA 4h down	FAMA 48h down		estro8h_down	Yes		Yes	Yes	Yes	Yes	Yes	Yes				Yes
418 genes	189 genes	1127 genes	1455 genes		estro24h_down	Yes	Yes		Yes	Yes	Yes			Yes	Yes			Yes
AT4G37370	AT3G20600	AT1G30870	AT1G01090		FAMA 4h down	Yes	Yes	Yes		Yes		Yes		Yes		Yes			Yes
AT2G26560	AT3G29250	AT2G41230	AT1G01120		FAMA 48h down	Yes	Yes	Yes	Yes				Yes		Yes	Yes				Yes
AT3G15356	AT3G45730	AT5G39610	AT1G01140			AT5G39050	AT5G50760	AT2G26560	AT2G05540	AT2G25510	AT4G37370	AT3G17800	AT3G61430	AT4G19420	AT1G62660	AT2G41230	AT3G15356	AT3G20600	AT1G30870	AT1G01090
AT3G14660	AT5G50760	AT4G11460	AT1G01240			AT3G29240	AT1G09240	AT1G55920		AT5G65210	AT4G08555	AT5G17380	AT1G73120	AT3G07650	AT5G15290	AT5G39610	AT3G14660	AT5G60660	AT1G69490	AT1G01120
AT1G05675	AT5G60660	AT4G37610	AT1G01320			AT2G03760	AT5G41080	AT5G01740		AT4G22920	AT1G14960	AT4G30190	AT3G25190	AT1G12110	AT2G13360	AT4G11460	AT1G05675	AT4G01840	AT4G26010	AT1G01240
AT1G55920	AT4G17340	AT5G41080	AT1G01340			AT2G04040	AT4G16690	AT4G02380			AT2G18193	AT3G30775	AT1G76680	AT4G30170	AT3G13750	AT4G37610	AT2G30140	AT5G65207	AT1G05250	AT1G01390
AT2G30140	AT4G01840	AT2G04040	AT1G01390			AT2G36790	AT2G01670	AT5G47560			AT4G10860	AT1G05680	AT1G65970		AT5G23840	AT4G10270	AT2G20720	AT1G15740	AT1G05240	AT1G01430
AT2G20720	AT1G62660	AT2G04050	AT1G01430			AT2G36800	AT1G49200	AT5G62480			AT5G42530	AT5G47550	AT5G47040		AT5G01600	AT4G10280	AT2G45220	ATMG00280	AT4G09990	AT1G01500
AT4G08555	AT5G47450	AT4G10270	AT1G01500			AT4G30270	AT5G40690	AT5G15850			AT4G19750	AT4G01700	AT4G35770		AT2G45850	AT1G12740	AT4G34710	AT1G79270	AT4G26200	AT1G01620
AT2G45220	AT1G09240	AT4G10280	AT1G01620			AT3G09220	AT3G14770	AT4G18010			AT2G45170	AT2G41730	AT3G14690		AT4G20820	AT3G48360	AT4G15260	AT4G37700	AT5G37260	AT1G02150
AT5G01740	AT2G45170	AT1G12740	AT1G02150			AT2G04050	AT2G40330	AT2G41100			AT1G73650	AT5G07440	AT5G27380		AT4G20260	AT4G22470	AT5G24640	AT2G07732	AT1G80130	AT1G03130
AT1G14960	AT5G15290	AT3G48360	AT1G02360			AT3G50770	AT5G23340	AT1G03850			AT3G45730	AT2G41380	AT5G24120		AT3G06390	AT5G61160	AT3G22370	AT1G19510	AT1G43910	AT1G03600
AT3G61430	AT1G14960	AT1G69490	AT1G02400			AT3G29250	AT4G24120	AT3G11340			AT5G47450	AT1G78110	AT1G22610		AT3G52540	AT2G17740	AT4G35180	AT1G08570	AT1G01750	AT1G03630
AT4G02380	AT5G65207	AT4G22470	AT1G02640			AT5G45380	AT3G21870	AT3G16530			AT4G12545	AT1G22500	AT5G12470		AT4G14010	AT1G65390	AT5G66650	AT1G66800	AT2G47540	AT1G03680
AT4G34710	AT1G15740	AT5G61160	AT1G02900				AT5G28770	AT2G43820			AT4G19760	AT2G04795	AT2G29420		AT5G02160	AT5G47990	AT4G18290	AT1G66970	AT1G65490	AT1G04240
AT4G15260	ATMG00280	AT4G26010	AT1G02920				AT2G03730	AT2G32150			AT1G32700	AT1G02850	AT2G15490			AT5G39580	AT1G19960	AT4G19160	AT4G08950	AT1G04250
AT5G24640	AT1G79270	AT2G17740	AT1G02930				AT4G17245	AT5G20230			AT4G17340	AT2G41090	AT2G46600			AT4G02330	AT1G63800	AT1G23040	AT5G49270	AT1G05010
AT3G22370	AT5G41080	AT1G65390	AT1G03130				AT5G11070	AT3G62150			AT4G29905	AT2G19800	AT2G28800			AT5G46050	AT4G18205	AT3G06070	AT1G61800	AT1G05310
AT2G18193	AT3G29240	AT5G47990	AT1G03220				AT1G25550	AT5G14740			AT4G38060		AT5G53050			AT2G36690	AT1G52120	AT4G14400	AT5G46230	AT1G05340
AT4G35180	AT4G12545	AT5G39580	AT1G03230				AT1G76890	AT4G40010			AT4G10880		AT2G26750			AT5G61440	AT3G55620	AT5G47390	AT5G45070	AT1G06040
AT4G10860	AT4G37700	AT4G02330	AT1G03600				AT1G25560	AT2G18190			AT1G05570		AT1G79670			AT4G01250	AT4G15530	AT1G54950	AT1G72200	AT1G06190
AT5G66650	AT2G07732	AT3G29250	AT1G03630				AT4G11890	AT5G14730								AT1G13300	AT3G13080	AT4G29950	AT2G31980	AT1G06460
AT4G18290	AT2G13360	AT5G46050	AT1G03680				AT1G21000	AT1G77760								AT2G40000	AT3G21080	AT1G06820	AT1G17090	AT1G06680
AT1G19960	AT1G19510	AT2G36690	AT1G03700				AT4G14540	AT3G63380								AT4G12500	AT4G15760	AT3G02470	AT1G11450	AT1G07090
AT1G73120	AT4G16690	AT5G61440	AT1G03850				AT4G15390	AT4G18250								AT5G26200	AT4G08470	AT4G24020	AT1G11460	AT1G07320
AT3G25190	AT3G13750	AT4G01250	AT1G03870				AT1G02640	AT4G21680								AT1G80840	AT4G33050	AT1G17340	AT3G56980	AT1G07450
AT5G39050	AT2G01670	AT1G13300	AT1G04040				AT4G11360	AT5G67420								AT1G68840	AT1G60095	AT5G59030	AT3G17790	AT1G08250
AT1G63800	AT1G08570	AT2G40000	AT1G04220				AT5G04230	AT5G24530								AT3G50480	AT1G03660	AT3G22240	AT3G02040	AT1G08380
AT4G18205	AT3G09220	AT4G12500	AT1G04240				AT5G61590	AT1G37130								AT4G12480	AT2G26695	AT3G03870	AT1G05300	AT1G08520
AT5G42530	AT1G66800	AT5G26200	AT1G04250				AT1G74670	AT5G06860								AT2G40960	AT2G31380	AT3G26510	AT1G23140	AT1G08940
AT1G52120	AT5G23840	AT1G80840	AT1G05010				AT5G49700	AT4G34131								AT1G21910	AT1G23710	AT5G15180	AT5G51460	AT1G09250
AT3G55620	AT2G03760	AT1G68840	AT1G05310				AT1G59590	AT2G01530								AT2G44080	AT5G65110	AT3G02468	AT5G42765	AT1G09340
AT4G15530	AT1G66970	AT1G05250	AT1G05340				AT4G05070	AT1G27980								AT3G48130	AT5G42830	AT3G62260	AT5G42760	AT1G09390
AT3G13080	AT4G19160	AT1G05240	AT1G06040					AT1G49000								AT3G02550	AT5G44930	AT1G30470	AT2G38185	AT1G09570
AT3G21080	AT1G23040	AT3G50480	AT1G06190					AT5G47980								AT3G46280	AT2G32020	AT1G44770	AT3G62680	AT1G11000
AT4G15760	AT3G06070	AT4G12480	AT1G06460					AT4G38540								AT3G21720	AT3G06380	AT5G54540	AT1G75390	AT1G11070
AT5G47560	AT4G14400	AT4G09990	AT1G06680					AT4G15550								AT5G18670	AT1G55850	AT5G40890	AT5G01050	AT1G11430
AT4G08470	AT1G49200	AT4G02380	AT1G06800					AT1G75270								AT2G34910	AT4G01870	AT1G20693	AT5G01040	AT1G11545
AT4G33050	AT5G47390	AT2G40960	AT1G07090					AT5G39660								AT4G21870	AT1G15630	AT5G24890	AT3G15357	AT1G11580
AT1G60095	AT1G54950	AT1G21910	AT1G07320					AT1G78000								AT1G18570	AT5G03360	AT5G17300	AT1G68440	AT1G12250
AT1G03660	AT5G40690	AT2G19800	AT1G07390					AT2G38530								AT5G57240	AT2G14661	AT3G22235	AT4G10120	AT1G12750
AT5G62480	AT4G29950	AT2G44080	AT1G07450					AT1G17990								AT5G43890	AT1G10170	AT5G43460	AT3G62270	AT1G12900
AT2G26695	AT3G14770	AT3G48130	AT1G08180					AT2G15480								AT1G51850	AT2G41700	AT2G34500	AT5G53370	AT1G13110
AT1G76680	AT1G06820	AT2G41100	AT1G08250					AT1G61740								AT2G16060	AT4G02410	AT5G18630	AT3G59900	AT1G13670
AT2G31380	AT2G40330	AT3G02550	AT1G08380					AT1G18020								AT2G20670	AT4G16563	AT2G46690	AT1G67470	AT1G13930
AT3G17800	AT3G02470	AT3G46280	AT1G08520					AT1G22890								AT5G24210	AT1G58300	AT1G13420	AT5G06790	AT1G14150
AT5G17380	AT4G24020	AT3G21720	AT1G08640					AT4G31800								AT4G12490	AT5G01990	AT3G49160	AT1G48930	AT1G14280
AT1G23710	AT1G17340	AT5G18670	AT1G08930					AT5G20250								AT5G56870	AT4G10080	AT1G74710	AT4G15070	AT1G14810
AT5G65110	AT5G59030	AT2G34910	AT1G08940					AT1G70300								AT5G57220	AT5G44070	AT3G13810	AT5G48320	AT1G14820
AT5G42830	AT3G22240	AT1G25560	AT1G08990					AT2G38390								AT5G46710	AT3G10740	AT1G05810	AT3G47420	AT1G14920
AT5G44930	AT3G03870	AT4G21870	AT1G09240													AT3G23550	AT2G31370	AT1G13360	AT4G30290	AT1G15010
AT2G32020	AT3G26510	AT1G18570	AT1G09250													AT2G23630	AT3G48310	AT2G17710	AT2G28200	AT1G15140
AT3G06380	AT5G15180	AT3G21870	AT1G09340													AT5G05440	AT1G76520	AT5G25280	AT5G20790	AT1G15350
AT1G55850	AT3G02468	AT4G26200	AT1G09390													AT5G38030	AT1G78140	AT2G46080	AT2G40670	AT1G15810
AT3G29240	AT3G62260	AT5G57240	AT1G09530													AT3G07350	AT5G13640	AT5G57360	AT3G02480	AT1G15820
AT5G15850	AT1G30470	AT5G43890	AT1G09570													AT4G36670	AT1G32230	AT4G15393	AT1G64490	AT1G15950
AT4G01870	AT5G65210	AT1G51850	AT1G10370													AT4G22610	AT1G07040	AT2G38790	AT3G20040	AT1G16370
AT4G18010	AT5G01600	AT2G01530	AT1G10470													AT4G15680	AT2G26530	AT1G44010	AT3G48920	AT1G16720
AT1G15630	AT5G23340	AT5G37260	AT1G11000													AT1G70290	AT5G09720	AT4G31877	AT1G57560	AT1G17650
AT5G03360	AT4G24120	AT2G16060	AT1G11070													AT2G19190	AT3G53780	AT3G11100	AT2G44460	AT1G17970
AT2G41100	AT1G44770	AT2G20670	AT1G11430													AT5G04190	AT5G51070	AT1G50020	AT4G10380	AT1G18460
AT2G03760	AT5G54540	AT1G80130	AT1G11545													AT4G12470	AT5G17860	AT4G25090	AT1G14460	AT1G18500
AT1G03850	AT3G21870	AT1G43910	AT1G11580													AT5G22920	AT4G37360	AT1G71860	AT5G23020	AT1G19000
AT3G11340	AT5G40890	AT1G49200	AT1G12250													AT4G15660	ATMG01220	AT1G12440	AT3G16330	AT1G19150
AT2G14661	AT1G20693	AT5G24210	AT1G12520													AT2G39200	AT3G56400	AT4G00900	AT3G05630	AT1G19740
AT1G10170	AT4G19420	AT4G12490	AT1G12740													AT4G15690	AT1G66180	AT1G27290	AT1G30110	AT1G19770
AT2G41700	AT5G24890	AT5G56870	AT1G12750													AT5G48010	AT2G04070	AT3G62650	AT4G17870	AT1G20150
AT4G30190	AT2G45850	AT5G57220	AT1G12900													AT5G49450	AT2G46500	AT4G17800	AT3G63010	AT1G20190
AT2G25510	AT5G17300	AT5G46710	AT1G13080													AT5G67450	AT4G16680	AT2G45660	AT2G26660	AT1G20340
AT4G02410	AT4G29905	AT3G23550	AT1G13100													AT5G35940	AT3G51250	AT4G39235	AT5G20150	AT1G20440
AT3G16530	AT3G22235	AT1G01750	AT1G13110													AT1G23090	AT1G05430	AT2G30250	AT5G53880	AT1G20450
AT2G43820	AT5G43460	AT2G23630	AT1G13250													AT2G44130	AT2G40750	AT4G00720	AT4G11210	AT1G20620
AT4G16563	AT4G22920	AT2G47540	AT1G13260													AT2G44140	AT5G63760	AT2G01650	AT4G00680	AT1G20810
AT4G19750	AT2G36800	AT5G05440	AT1G13300													AT2G25735	AT1G73920	AT2G17550	AT5G40590	AT1G21060
AT1G58300	AT5G42530	AT5G38030	AT1G13670													AT1G73830	AT3G22200	AT2G37060	AT2G26440	AT1G21120
AT1G65970	AT4G30270	AT3G07350	AT1G13700													AT3G19030	AT1G33110	AT1G40104	AT4G39955	AT1G21500
AT2G32150	AT5G28770	AT1G65490	AT1G13930													AT4G28270	AT4G10970	AT2G28860	AT5G15130	AT1G21880
AT5G01990	AT2G34500	AT4G36670	AT1G14120													AT1G66230	AT3G02770	AT5G13800	AT5G40780	AT1G22900
AT4G10080	AT5G18630	AT4G22610	AT1G14150													AT1G52200	AT4G30960	AT5G47180	AT3G52490	AT1G23080
AT2G04040	AT2G46690	AT4G15680	AT1G14280													AT4G28290	AT4G13310	AT3G26520	AT1G74790	AT1G23310
AT5G44070	AT2G03730	AT1G70290	AT1G14540													AT3G16770	AT5G60060	ATCG00490	AT5G19110	AT1G23800
AT3G10740	AT1G13420	AT2G19190	AT1G14810													AT1G51820	AT1G27385	ATMG00870	AT4G36580	AT1G26420
AT2G31370	AT4G20820	AT5G04190	AT1G14820													AT1G08990	AT1G79880	AT2G08986	AT5G04150	AT1G26800
AT3G48310	AT3G49160	AT4G12470	AT1G14920													AT5G09520	AT3G62450	AT5G23730	AT5G08260	AT1G26920
AT1G76520	AT1G74710	AT4G08950	AT1G15010													AT5G23220	AT1G21760	AT4G09830	AT2G39380	AT1G27100
AT1G78140	AT3G13810	AT5G14730	AT1G15140													AT5G19120	AT5G45110	AT5G52250	AT3G03700	AT1G27910
AT2G36790	AT4G08555	AT5G22920	AT1G15350													AT5G19130	AT5G44920	AT1G61300	AT3G04440	AT1G27930
AT5G13640	AT1G05810	AT4G15660	AT1G15440													AT5G44260	AT3G20340	AT5G18650	AT5G64850	AT1G28260
AT1G32230	AT1G13360	AT2G39200	AT1G15670													AT1G19380	AT3G56310	AT5G44568	AT2G47800	AT1G29070
AT5G20230	AT2G25510	AT4G15690	AT1G15810													AT1G07390	AT4G16990	AT3G60690	AT4G37160	AT1G29670
AT1G07040	AT2G17710	AT5G48010	AT1G15820													AT2G29740	AT1G72910	AT5G42010	AT3G54700	AT1G30360
AT2G26530	AT5G25280	AT5G49450	AT1G15950													AT4G03510	AT1G22380	AT1G13470	AT2G38940	AT1G30690
AT5G09720	AT5G45380	AT5G67450	AT1G16370													AT4G15700	AT3G48320	AT2G38320	AT4G05390	AT1G30825
AT3G53780	AT3G50770	AT5G35940	AT1G16720													AT1G15670	AT4G25200	AT5G22310	AT5G67340	AT1G31330
AT5G51070	AT2G46080	AT1G23090	AT1G16880													AT1G27730	AT3G03380	AT5G25340	AT3G12750	AT1G31710
AT5G17860	AT5G57360	AT2G44130	AT1G17180													AT1G61810	AT4G08870	AT4G22210	AT5G35190	AT1G32060
AT3G30775	AT4G15393	AT2G44140	AT1G17650													AT2G39980	AT4G19370	AT3G15760	AT4G28390	AT1G32080
AT4G37360	AT2G38790	AT2G25735	AT1G17970													AT1G23390	AT3G06780	AT5G21940	AT2G31060	AT1G32200
AT5G47040	AT1G73650	AT1G73830	AT1G17990													AT5G25810	AT4G08920	AT3G22910	AT5G42680	AT1G32220
ATMG01220	AT1G44010	AT3G19030	AT1G18020													AT2G44370	AT3G28510	AT3G51430	AT3G16340	AT1G32470
AT3G56400	AT4G31877	AT4G28270	AT1G18400													AT1G25400	AT1G66590	AT4G24220	AT1G30760	AT1G32540
AT1G66180	AT4G17245	AT1G66230	AT1G18460													AT1G64170	AT3G51730	AT1G23440	AT3G60520	AT1G32990
AT2G04070	AT4G20260	AT1G52200	AT1G18500													AT5G64120	AT4G21500	AT2G34180	AT5G62530	AT1G34000
AT2G46500	AT5G11070	AT1G22500	AT1G18570													AT3G50740	AT5G02480	AT2G38410	AT1G60960	AT1G34040
AT4G16680	AT3G11100	AT4G28290	AT1G19000													AT1G32920	AT5G12890	AT3G20660	AT5G09570	AT1G34060
AT3G51250	AT4G19750	AT1G03850	AT1G19150													AT3G13650	AT1G49050	AT1G58110	AT4G17090	AT1G35250
AT1G05430	AT2G04050	AT3G16770	AT1G19380													AT3G18560	AT1G80550	AT5G01520	AT3G50060	AT1G35680
AT2G40750	AT1G50020	AT4G21680	AT1G19740													AT2G41650	AT3G21230	AT4G21980	AT3G52190	AT1G43160
AT2G36800	AT2G36790	AT1G51820	AT1G19770													AT2G39400	AT4G13530		AT2G02860	AT1G43560
AT5G63760	AT4G25090	AT3G62150	AT1G20150													AT1G13260	AT3G04210		AT5G10130	AT1G43670
AT1G73920	AT1G71860	AT1G08990	AT1G20190													AT2G35980	AT5G58350		AT1G70000	AT1G44350
AT3G22200	AT1G12440	AT5G09520	AT1G20340													AT4G27410	AT5G66670		AT5G16830	AT1G44920
AT1G33110	AT4G00900	AT5G23220	AT1G20390													AT2G39210	AT4G16000		AT5G01220	AT1G45474
AT4G30270	AT4G19760	AT5G19120	AT1G20440													AT2G27830	AT4G15420		AT1G65870	AT1G47270
AT4G10970	AT1G27290	AT5G19130	AT1G20450													AT4G28720	AT3G25882		AT4G00700	AT1G48350
AT3G02770	AT3G62650	AT5G44260	AT1G20620													AT2G28630	AT1G49470		AT1G55810	AT1G48520
AT3G62150	AT3G06390	AT3G09220	AT1G20810													AT5G03860	AT1G40089		AT1G70140	AT1G48750
AT4G30960	AT2G18193	AT1G19380	AT1G21000													AT2G36050	AT1G20350		AT3G55150	AT1G48760
AT4G13310	AT4G17800	AT5G49270	AT1G21050													AT5G43350	AT1G80780		AT1G30510	AT1G49010
AT5G65210	AT2G45660	AT1G07390	AT1G21060													AT5G43370	AT3G51040		AT1G29020	AT1G49380
AT5G60060	AT1G25550	AT1G61800	AT1G21120													AT1G33055	AT5G61930		AT1G04940	AT1G49510
AT1G27385	AT4G39235	AT2G29740	AT1G21360													AT5G60520	AT5G23460		AT1G33811	AT1G49780
AT5G14740	AT2G30250	AT2G36800	AT1G21500													AT4G01680	AT2G37760		AT4G26150	AT1G50320
AT4G40010	AT4G00720	AT2G36790	AT1G21670													AT1G54890	AT2G36950		AT2G34650	AT1G50900
AT1G79880	AT5G39050	AT4G03510	AT1G21830													AT3G60530	AT1G22930		AT3G57520	AT1G51390
AT3G62450	AT1G76890	AT5G47980	AT1G21880													AT2G47550	AT1G50200		AT5G41670	AT1G51400
AT1G21760	AT2G01650	AT4G15700	AT1G21910													AT3G59340	AT2G43910		AT1G01010	AT1G52100
AT2G45170	AT1G25560	AT1G15670	AT1G22190													AT4G24240	AT3G51890		AT2G38310	AT1G52190
AT5G45110	AT2G17550	AT1G27730	AT1G22430													AT2G24550	AT5G53970		AT1G71050	AT1G52220
AT1G05680	AT2G37060	AT1G61810	AT1G22610													AT1G80440	AT4G33740		AT4G37450	AT1G52230
AT5G44920	AT4G38060	AT1G09240	AT1G22640													AT3G20110	AT3G11773		AT1G64400	AT1G52670
AT3G20340	AT1G40104	AT2G39980	AT1G22650													AT4G21400	AT3G23510		AT4G01440	AT1G53210
AT3G56310	AT4G11890	AT1G23390	AT1G22890													AT5G38020	AT4G21810		AT1G76990	AT1G53430
AT4G16990	AT3G52540	AT5G25810	AT1G22900													AT3G49940	AT2G28110		AT4G05020	AT1G53580
AT5G47550	AT1G21000	AT3G14770	AT1G23080													AT3G02380	AT5G07100		AT5G49560	AT1G53670
AT2G18190	AT1G05570	AT5G46230	AT1G23090													AT3G49620	AT3G61070		AT4G25620	AT1G53840
AT1G72910	AT2G28860	AT2G40330	AT1G23310													AT1G51800	AT5G28840		AT3G05200	AT1G54000
AT1G73650	AT2G05540	AT2G44370	AT1G23390													AT1G18400	AT2G23960		AT5G53870	AT1G54010
AT1G22380	AT4G14540	AT1G25400	AT1G23800													AT5G37690	AT3G55610		AT2G39830	AT1G54040
AT5G14730	AT5G13800	AT1G64170	AT1G23870													AT2G18700	AT5G39160		AT5G62340	AT1G54500
AT3G48320	AT5G47180	AT5G45070	AT1G24260													AT3G51870	AT1G17580		AT2G45890	AT1G54780
AT4G01700	AT2G04040	AT1G72200	AT1G24530													AT5G53550	AT3G16520		AT1G80830	AT1G55670
AT4G25200	AT3G26520	AT2G03760	AT1G25400													AT2G16760	AT3G14050		AT2G41800	AT1G58360
AT3G03380	ATCG00490	AT3G11340	AT1G25550													AT5G57500	AT5G39190		AT1G63250	AT1G60750
AT4G08870	ATMG00870	AT5G64120	AT1G25560													AT3G46600	AT5G02010		AT2G07750	AT1G60950
AT4G19370	AT4G15390	AT3G50740	AT1G26420													AT1G52050	AT3G03470		AT5G17980	AT1G61520
AT3G06780	AT2G08986	AT1G32920	AT1G26800													AT1G20390	AT5G66910		AT2G31340	AT1G62510
AT4G08920	AT5G23730	AT3G13650	AT1G26920													AT1G69570	AT4G28880		AT4G30670	AT1G64380
AT3G28510	AT1G32700	AT2G31980	AT1G27030													AT3G44970	AT5G16370		AT5G42200	AT1G64510
AT3G09220	AT4G09830	AT3G18560	AT1G27100													AT4G18170	AT4G10790		AT3G56170	AT1G64680
AT1G66590	AT4G14010	AT2G41650	AT1G27730													AT3G23030	AT1G52130		AT5G06640	AT1G64860
AT3G51730	AT5G52250	AT1G17090	AT1G27910													AT1G24530	AT2G30670		AT4G39210	AT1G65960
AT1G77760	AT1G02640	AT2G39400	AT1G27930													AT1G13700	AT4G18210		AT2G40020	AT1G66100
AT4G21500	AT1G61300	AT1G13260	AT1G27980													AT5G64100	AT1G08320		AT2G19750	AT1G66130
AT5G02480	AT5G18650	AT1G11450	AT1G28260													AT1G54120	AT3G50930		AT1G16540	AT1G66150
AT5G12890	AT5G44568	AT1G11460	AT1G29070													AT2G02680	AT5G61670		AT2G21640	AT1G67030
AT1G49050	AT3G60690	AT2G35980	AT1G29090													AT2G28190	AT4G28030		AT5G65750	AT1G67740
AT1G80550	AT5G42010	AT4G11890	AT1G29670													AT2G29300	AT1G24147		AT4G33030	AT1G68290
AT3G21230	AT4G10860	AT4G27410	AT1G30360													AT1G22650	AT3G46110		AT5G09800	AT1G68590
AT4G13530	AT1G13470	AT3G56980	AT1G30690													AT3G01290	AT3G63500		AT1G29980	AT1G68620
AT2G41730	AT2G38320	AT3G17800	AT1G30700													AT3G51860	AT4G08930		AT2G36970	AT1G69740
AT3G04210	AT5G22310	AT3G17790	AT1G30825													AT5G48430	AT4G38360		AT1G10522	AT1G69780
AT3G45730	AT5G25340	AT2G39210	AT1G31060													AT3G14940	AT1G05220		AT3G14360	AT1G69950
AT4G35770	AT4G11360	AT4G17245	AT1G31330													AT5G55930	AT3G17510		AT1G33490	AT1G70170
AT5G58350	AT5G04230	AT2G27830	AT1G31710													AT1G22190	AT2G46493		AT1G49320	AT1G70420
AT3G14690	AT4G22210	AT4G28720	AT1G32060													AT5G48000	AT1G70780		AT3G19970	AT1G70480
AT5G66670	AT3G15760	AT2G28630	AT1G32080													AT4G27030	AT1G70782		AT1G24180	AT1G70530
AT4G16000	AT5G21940	AT5G03860	AT1G32200													AT4G27040	AT5G51970		AT2G37130	AT1G70820
AT3G63380	AT4G10880	AT4G31800	AT1G32220													AT4G32460	AT4G20330		AT2G23320	AT1G70850
AT5G07440	AT3G22910	AT1G25550	AT1G32440													AT4G20860	AT2G17120		AT5G65660	AT1G71030
AT4G18250	AT3G51430	AT3G02040	AT1G32460													AT2G26980	AT2G30550		AT3G23190	AT1G71695
AT4G15420	AT5G02160	AT2G36050	AT1G32470													AT3G22800	AT1G54740		AT5G28630	AT1G72040
AT4G21680	AT4G24220	AT5G50760	AT1G32540													AT4G14130	AT5G37540		AT3G49120	AT1G72150
AT2G04050	AT1G23440	AT1G05300	AT1G32920													AT2G21220	AT1G26440		AT3G49110	AT1G72180
AT3G25882	AT2G34180	AT5G43350	AT1G32990													AT2G42870	AT2G32120		AT4G26780	AT1G72580
AT1G49470	AT2G38410	AT5G43370	AT1G33055													AT2G17880	AT5G63790		AT1G78050	AT1G72610
AT1G40089	AT3G07650	AT1G33055	AT1G33340													AT2G42430	AT5G43450		AT5G44480	AT1G73060
AT1G20350	AT3G20660	AT1G23140	AT1G34000													AT3G19360	AT4G10500		AT4G17570	AT1G73070
AT1G80780	AT1G12110	AT4G16690	AT1G34040													AT3G26460	AT3G20120		AT4G25820	AT1G73330
AT3G51040	AT5G61590	AT5G60520	AT1G34060													AT1G67910	AT1G75440		AT1G05710	AT1G74010
AT5G67420	AT1G58110	AT4G01680	AT1G35250													AT1G72140	AT3G14990		AT5G07580	AT1G74070
AT2G41380	AT5G01520	AT1G54890	AT1G35260													AT2G35000	AT1G21780		AT5G20400	AT1G74470
AT5G27380	AT1G74670	AT1G21000	AT1G35680													AT1G09530	AT2G42500		AT2G21140	AT1G74730
AT5G61930	AT4G30170	AT5G11070	AT1G37130													AT3G62950	AT2G24270		AT1G75880	AT1G74940
AT5G23460	AT5G49700	AT3G60530	AT1G42550													AT5G52050	AT4G03250		AT2G29995	AT1G74970
AT5G24530	AT4G21980	AT5G51460	AT1G43160													AT1G21360	AT3G20070		AT5G19790	AT1G75220
AT2G37760	AT4G37370	AT2G47550	AT1G43560													AT1G29090	AT2G17200		AT5G19780	AT1G75460
AT1G37130	AT1G59590	AT3G59340	AT1G43670													AT4G08850	AT5G11920		AT4G38420	AT1G75500
AT5G24120	AT4G05070	AT4G24240	AT1G44350													AT1G12520	AT4G32070		AT5G35740	AT1G75690
AT2G36950		AT5G28770	AT1G44446													AT4G25250	AT3G47250		AT5G52870	AT1G75800
AT1G22930		AT5G42765	AT1G44920													AT3G22750	AT1G33050		AT1G07570	AT1G76080
AT1G50200		AT5G42760	AT1G45474													AT4G27730	AT1G05560		AT5G67300	AT1G76100
AT2G43910		AT2G24550	AT1G47270													AT5G23350	AT5G64750		AT5G67310	AT1G76690
AT5G06860		AT2G38185	AT1G48350													AT5G23360	AT4G21120		AT3G60720	AT1G76700
AT3G51890		AT1G80440	AT1G48520													AT1G24260	AT1G15880		AT1G73010	AT1G77090
AT5G53970		AT3G20110	AT1G48570													AT2G02850	AT1G55450		AT2G47780	AT1G77120
AT4G33740		AT4G21400	AT1G48750													AT3G56290	AT3G26180		AT1G22200	AT1G77340
AT4G22920		AT5G38020	AT1G48760													AT2G23540	AT1G60420		AT4G15290	AT1G77490
AT1G22610		AT3G62680	AT1G48920													AT1G74460	AT4G29160		AT1G52910	AT1G77520
AT3G11773		AT4G24120	AT1G49000													AT4G25730	AT4G20070		AT2G45510	AT1G77530
AT1G78110		AT1G75390	AT1G49010													AT3G15630	AT1G31580		AT2G44890	AT1G78310
AT3G23510		AT5G01050	AT1G49200													AT1G77380	AT1G75100		AT1G43020	AT1G78340
AT4G34131		AT5G01040	AT1G49380													AT1G68520	AT5G01810		AT2G17720	AT1G78370
AT2G01530		AT3G49940	AT1G49510													AT4G25990	AT2G36750		AT1G10960	AT1G78460
AT4G21810		AT3G15357	AT1G49650													AT1G51790	AT5G14760		AT3G51160	AT1G78630
AT2G28110		AT1G68440	AT1G49780													AT3G59940	AT3G26690		AT2G20690	AT1G78850
AT5G07100		AT4G10120	AT1G49960													AT5G40850	AT1G09500		AT4G19450	AT1G78860
AT3G61070		AT3G62270	AT1G50040													AT4G20390	AT4G23700		AT1G21090	AT1G78970
AT1G27980		AT3G02380	AT1G50320													AT4G01720	AT4G18020		AT2G04450	AT1G79690
AT1G49000		AT3G49620	AT1G50900													AT5G49480	AT5G14860		AT1G25450	AT1G79700
AT5G28840		AT1G51800	AT1G51390													AT1G33340	AT4G13890		AT1G67070	AT1G79850
AT2G23960		AT5G53370	AT1G51400													AT4G33666	AT1G73870		AT4G40090	AT1G80180
AT5G47450		AT3G59900	AT1G51790													AT4G33670	AT1G09130		AT4G21850	AT2G01420
AT3G55610		AT1G18400	AT1G51800													AT3G16800	AT3G16090		AT3G24670	AT2G01630
AT5G39160		AT1G59590	AT1G51820													AT1G78090	AT2G20960		AT1G17100	AT2G03200
AT5G47980		AT5G37690	AT1G51850													AT1G78820	AT3G12570		AT2G24762	AT2G04240
AT4G38540		AT2G18700	AT1G52050													AT1G78830	AT4G11560		AT5G17820	AT2G05060
AT4G12545		AT3G51870	AT1G52100													AT2G35930	AT3G17630		AT2G41010	AT2G05070
AT3G50770		AT5G53550	AT1G52190													AT2G25200	AT1G71040		AT4G00170	AT2G05100
AT1G17580		AT1G67470	AT1G52200													AT5G22390	AT5G47860		AT5G14920	AT2G06510
AT3G16520		AT2G16760	AT1G52220													AT1G14120	AT4G13110		AT3G57550	AT2G06520
AT4G19760		AT5G57500	AT1G52230													AT1G02400	AT1G13990		AT5G24090	AT2G06850
AT3G14050		AT1G78000	AT1G52670													AT5G12420	AT1G33980		AT4G30350	AT2G07440
AT5G39190		AT3G30775	AT1G53210													AT5G46330	AT3G07310		AT2G37770	AT2G11570
AT1G22500		AT3G46600	AT1G53430													AT4G37260	AT1G65660		AT3G18130	AT2G11600
AT5G02010		AT1G52050	AT1G53580													AT4G37270	AT1G18990		AT1G30750	AT2G14750
AT3G03470		AT5G06790	AT1G53670													AT5G04530	AT4G03260		AT1G04620	AT2G15090
AT5G66910		AT1G20390	AT1G53840													AT4G12550	AT3G27110		AT5G13330	AT2G15450
AT4G28880		AT1G69570	AT1G54000													AT1G76790	AT4G09150		AT3G62910	AT2G15460
AT5G16370		AT1G48930	AT1G54010													AT5G06300	AT1G03740		AT4G22910	AT2G15470
AT4G10790		AT3G44970	AT1G54040													AT5G58570	AT4G05060		AT4G01480	AT2G15680
AT1G52130		AT4G18170	AT1G54120													AT5G58560	AT4G18195		AT1G26740	AT2G15690
AT2G30670		AT4G15070	AT1G54500													AT4G19690	AT2G37970		AT2G31940	AT2G15890
AT4G18210		AT5G48320	AT1G54780													AT1G64780	AT1G22885		AT1G14970	AT2G16270
AT1G08320		AT3G63380	AT1G54890													AT2G23170	AT3G56360		AT3G43800	AT2G16890
AT3G50930		AT3G23030	AT1G55020													AT1G70985	AT3G06500		AT3G14410	AT2G16900
AT5G61670		AT1G24530	AT1G55210													AT1G02900	AT5G18230		AT5G40960	AT2G17160
AT4G15550		AT1G13700	AT1G55490													AT3G04370	AT4G15490		AT1G62180	AT2G17450
AT4G28030		AT5G64100	AT1G55670													AT2G34080	AT4G32770		AT2G41720	AT2G17972
AT1G24147		AT1G54120	AT1G55920													AT1G67110	AT2G33250		AT3G52370	AT2G18370
AT5G12470		AT2G02680	AT1G57770													AT1G64590	AT1G32310		AT3G05510	AT2G20260
AT1G32700		AT2G28190	AT1G58290													AT4G30490	AT3G53400		AT1G50890	AT2G20570
AT3G46110		AT3G47420	AT1G58360													AT3G44550	AT3G53402		AT2G40100	AT2G20610
AT3G63500		AT2G29300	AT1G59590													AT1G71880	AT2G40410		AT1G67940	AT2G20750
AT4G08930		AT1G22650	AT1G59870													AT1G79150	AT4G36960		AT2G39390	AT2G20890
AT4G38360		AT5G15850	AT1G60000													AT2G28120	AT3G05670		AT3G60450	AT2G21200
AT1G05220		AT2G41380	AT1G60550													AT3G16670	AT5G01712		AT3G05400	AT2G21280
AT3G17510		AT3G01290	AT1G60750													AT1G04040	AT5G01710		AT1G70410	AT2G21330
AT1G75270		AT4G30290	AT1G60950													AT5G53460	AT5G62640		AT4G33070	AT2G21620
AT2G46493		AT3G51860	AT1G61520													AT4G15770	AT2G36760		AT5G10740	AT2G21960
AT1G70780		AT2G28200	AT1G61667													AT1G62380	AT3G07780		AT1G22960	AT2G22230
AT1G70782		AT5G48430	AT1G61740													AT1G08930	AT4G30210		AT4G10040	AT2G22330
AT5G39660		AT3G14940	AT1G61810													AT4G13195	AT1G25275		AT1G67480	AT2G22870
AT1G78000		AT5G55930	AT1G62290													AT2G36630	AT5G22570		AT2G31900	AT2G22880
AT5G51970		AT4G19420	AT1G62320													AT5G14120	AT1G29355		AT2G37250	AT2G22990
AT4G20330		AT1G22190	AT1G62380													AT5G49360	AT1G51920		AT3G27280	AT2G25000
AT2G17120		AT5G20790	AT1G62510													AT5G13900	AT4G29990		AT4G36910	AT2G25080
AT2G30550		AT5G48000	AT1G62660													AT3G26470	AT4G36150		AT2G25620	AT2G26500
AT1G54740		AT2G40670	AT1G62750													AT1G31060	AT5G47720		AT5G23760	AT2G26690
AT5G37540		AT4G27030	AT1G63940													AT3G52450	AT1G21580		AT4G28590	AT2G26740
AT1G26440		AT4G27040	AT1G64170													AT5G65010	AT3G50950		AT3G20810	AT2G27550
AT2G32120		AT3G02480	AT1G64380													AT2G25900	AT5G10630		AT3G22330	AT2G27680
AT2G38530		AT4G32460	AT1G64500													AT5G26340	AT1G06570		AT3G22310	AT2G28790
AT5G63790		AT4G20860	AT1G64510													AT2G38870	AT3G10320		AT5G43330	AT2G28950
AT5G43450		AT1G64490	AT1G64590													AT2G16660	AT5G35630		AT3G62830	AT2G29510
AT4G10500		AT3G20040	AT1G64680													AT4G34830	AT5G66030		AT2G47650	AT2G29650
AT3G20120		AT2G26980	AT1G64780													AT4G37540	AT1G29120		AT1G47870	AT2G30570
AT1G75440		AT4G01700	AT1G64860													AT2G38860	AT4G09670		AT3G61160	AT2G30600
AT2G29420		AT3G22800	AT1G65390													AT5G05340	AT1G76560		AT1G66280	AT2G30750
AT3G14990		AT3G48920	AT1G65610													AT3G08740	AT5G03730		AT1G66270	AT2G30790
AT4G17340		AT4G14130	AT1G65960													AT3G48450	AT5G41370		AT5G38980	AT2G30925
AT1G17990		AT1G57560	AT1G65970													AT5G10230	AT4G22530		AT5G13220	AT2G31790
AT1G21780		AT2G21220	AT1G66090													AT4G23210	AT3G51920		AT4G29520	AT2G32390
AT2G42500		AT2G44460	AT1G66100													AT5G12050	AT4G32190		AT4G03960	AT2G32870
AT2G04795		AT2G42870	AT1G66130													AT1G80450	AT5G50750		AT2G17130	AT2G32880
AT2G24270		AT4G10380	AT1G66150													AT2G39530	AT1G59900		AT1G62420	AT2G33450
AT4G03250		AT2G17880	AT1G66230													AT5G56860	AT5G41290		AT3G22120	AT2G33800
AT3G20070		AT2G42430	AT1G66880													AT1G17180	AT1G72930		AT3G14680	AT2G34310
AT2G17200		AT1G14460	AT1G66910													AT5G01210	AT2G07835		AT5G42960	AT2G34590
AT5G11920		AT3G19360	AT1G66920													AT5G37600	AT1G69550		AT1G27040	AT2G34860
AT4G32070		AT4G15390	AT1G66940													AT3G59220	AT5G45500		AT1G73320	AT2G35155
AT3G47250		AT5G23020	AT1G67030													AT1G78990	AT4G38550		AT5G55450	AT2G35260
AT1G33050		AT3G16330	AT1G67110													AT2G43620	AT2G20180		AT1G07070	AT2G37220
AT1G05560		AT3G05630	AT1G67740													AT1G08180	AT4G23270		AT5G51100	AT2G37430
AT5G64750		AT3G26460	AT1G67810													AT4G38080	AT1G30270		AT2G39020	AT2G37640
AT4G21120		AT1G67910	AT1G67910													AT2G17280	AT5G50100		AT3G29200	AT2G37660
AT1G15880		AT1G72140	AT1G68290													AT4G33420	AT5G66160		AT5G58440	AT2G38120
AT1G55450		AT1G76890	AT1G68520													AT4G39640	AT1G30590		AT1G14360	AT2G38270
AT2G15480		AT1G49000	AT1G68590													AT4G36610	AT2G45460		AT4G18810	AT2G38460
AT3G26180		AT1G30110	AT1G68620													AT1G22640	AT3G50000		AT1G13270	AT2G39570
AT1G60420		AT2G35000	AT1G68740													AT4G17460	AT1G06430		AT1G03470	AT2G39670
AT4G29160		AT4G17870	AT1G68840													AT1G30700	AT5G03380		AT4G35750	AT2G40340
AT4G20070		AT1G09530	AT1G68850													AT4G19810	AT5G37490		AT1G62400	AT2G40350
AT1G02850		AT3G50770	AT1G68880													AT1G48570	AT1G35210		AT2G36870	AT2G40475
AT1G31580		AT4G18010	AT1G69570													AT5G02780	AT4G24110		AT1G14870	AT2G40490
AT1G75100		AT3G63010	AT1G69740													AT3G01860	AT3G06080		AT1G14880	AT2G41480
AT5G01810		AT3G62950	AT1G69780													AT4G25830	AT5G59540		AT5G13490	AT2G41660
AT2G36750		AT2G26660	AT1G69950													AT1G55490	AT1G66725		AT1G10410	AT2G41940
AT5G14760		AT5G20150	AT1G70170													AT1G66940	AT4G08290		AT1G66200	AT2G42220
AT3G26690		AT5G52050	AT1G70290													AT5G42750	AT1G74180		AT3G19010	AT2G42620
AT1G09500		AT5G53880	AT1G70300													AT5G62280	AT5G03430		AT2G22470	AT2G43010
AT4G23700		AT1G21360	AT1G70420													AT3G44750	AT3G54530		AT4G09030	AT2G43030
AT4G18020		AT4G11210	AT1G70480													AT2G02930			AT5G61030	AT2G43100
AT5G14860		AT1G29090	AT1G70520													AT4G02520			AT1G34370	AT2G43510
AT1G61740		AT4G08850	AT1G70530													AT4G37320			AT1G16000	AT2G43560
AT4G13890		AT1G12520	AT1G70760													AT2G35410			AT2G47910	AT2G43610
AT1G73870		AT2G26560	AT1G70820													AT1G48920			AT2G40765	AT2G44120
AT1G09130		AT4G00680	AT1G70850													AT5G50200			AT3G24090	AT2G44870
AT3G16090		AT4G25250	AT1G70940													AT5G03700			AT2G27510	AT2G44920
AT2G20960		AT5G40590	AT1G70985													AT1G66090			AT3G23730	AT2G45180
AT3G12570		AT3G22750	AT1G71030													AT5G56100			AT1G53760	AT2G45470
AT4G11560		AT2G26440	AT1G71500													AT3G62930			AT4G34290	AT2G45820
AT3G17630		AT4G27730	AT1G71695													AT4G15300			AT5G17650	AT2G45950
AT2G41090		AT5G23340	AT1G71880													AT2G41560			AT5G46430	AT2G46110
AT1G71040		AT5G23350	AT1G71970													AT1G23870			AT4G18100	AT2G46150
AT5G47860		AT5G23360	AT1G72040													AT1G22430			AT2G24980	AT2G46220
AT4G13110		AT5G67420	AT1G72140													AT5G52190			AT2G39690	AT2G46650
AT1G13990		AT4G39955	AT1G72150													AT4G27860			AT5G47210	AT2G46750
AT1G33980		AT1G24260	AT1G72180													AT5G09440			AT5G21105	AT2G46820
AT3G07310		AT5G15130	AT1G72580													AT1G02360			AT4G37910	AT2G47450
AT4G29905		AT2G02850	AT1G72610													AT2G42350			AT3G29770	AT2G47770
AT1G65660		AT3G56290	AT1G73060													AT5G54230			AT2G40480	AT2G47890
AT2G05540		AT5G40780	AT1G73070													AT4G23190			AT2G19480	AT2G48070
AT1G18990		AT2G23540	AT1G73120													AT3G56160			AT2G33790	AT3G01420
AT4G03260		AT5G39660	AT1G73330													AT2G30010			AT5G18430	AT3G01470
AT3G29250		AT3G52490	AT1G73830													AT3G54510			AT2G43880	AT3G01480
AT3G27110		AT1G74790	AT1G74000													AT1G64500			AT3G14850	AT3G01490
AT4G09150		AT5G19110	AT1G74010													AT3G15770			AT2G35720	AT3G01500
AT4G38060		AT1G74460	AT1G74070													AT4G25640			AT5G53590	AT3G03150
AT1G03740		AT4G25730	AT1G74100													AT4G19230			AT1G23830	AT3G04550
AT4G05060		AT4G36580	AT1G74460													AT2G02990			AT5G42060	AT3G04560
AT4G18195		AT5G04150	AT1G74470													AT2G24100			AT2G24520	AT3G04730
AT2G37970		AT3G15630	AT1G74670													AT4G25810			AT1G29530	AT3G04910
AT1G22885		AT1G77380	AT1G74730													AT3G25655			AT1G22780	AT3G05900
AT3G56360		AT5G08260	AT1G74760													AT1G70520			AT4G17610	AT3G05910
AT3G06500		AT4G30170	AT1G74940													AT4G38470			AT2G28620	AT3G07390
AT5G18230		AT1G68520	AT1G74970													AT3G53260			AT3G62820	AT3G08010
AT2G15490		AT2G39380	AT1G75030													AT2G15620			AT1G56430	AT3G08920
AT4G15490		AT4G25990	AT1G75220													AT2G23600			AT1G30650	AT3G08940
AT4G32770		AT1G51790	AT1G75240													AT2G23590			AT4G23470	AT3G09260
AT1G18020		AT1G77760	AT1G75270													AT2G24600			AT5G22060	AT3G09270
AT2G33250		AT3G03700	AT1G75460													AT5G54300			AT3G08630	AT3G10020
AT1G32310		AT3G04440	AT1G75500													AT2G48140			AT1G63180	AT3G10060
AT1G22890		AT3G59940	AT1G75690													AT2G33180			AT4G13130	AT3G10340
AT3G53400		AT5G40850	AT1G75800													AT5G05600			AT5G25940	AT3G10910
AT3G53402		AT4G20390	AT1G76080													AT4G12600			AT5G05400	AT3G10985
AT2G40410		AT4G01720	AT1G76100													AT4G29740			AT4G19960	AT3G11430
AT4G36960		AT5G64850	AT1G76160													AT2G38170			AT4G23430	AT3G11630
AT3G05670		AT2G47800	AT1G76650													AT3G13470			AT4G23420	AT3G11900
AT5G01712		AT4G37160	AT1G76680													AT1G14540			AT2G04780	AT3G11930
AT5G01710		AT5G49480	AT1G76690													AT3G45410			AT3G57220	AT3G12610
AT5G62640		AT3G54700	AT1G76700													AT5G03120			AT1G77330	AT3G12685
AT2G36760		AT2G38940	AT1G76790													AT2G47560			AT4G16800	AT3G12700
AT2G46600		AT4G05390	AT1G76890													AT2G41990			AT4G24130	AT3G12710
AT3G07780		AT5G67340	AT1G77090													AT5G25440			AT2G35760	AT3G12930
AT4G30210		AT1G33340	AT1G77120													AT3G55250			AT1G62790	AT3G13120
AT1G25275		AT5G45380	AT1G77210													AT1G65610			AT4G25700	AT3G13310
AT5G22570		AT4G33666	AT1G77340													AT5G09530			AT1G18840	AT3G13980
AT1G29355		AT4G33670	AT1G77380													AT4G23680			AT4G02270	AT3G14240
AT4G31800		AT3G12750	AT1G77490													AT1G21830			AT4G17390	AT3G14930
AT1G51920		AT5G35190	AT1G77520													AT1G21050			AT3G24770	AT3G15030
AT4G29990		AT3G16800	AT1G77530													AT3G54040			AT5G08670	AT3G15190
AT4G36150		AT4G28390	AT1G77760													AT1G57770			AT5G08690	AT3G15360
AT2G28800		AT1G78090	AT1G77870													AT4G35440			AT3G56090	AT3G15520
AT5G47720		AT2G43820	AT1G78000													AT3G02910			AT1G14980	AT3G15540
AT1G21580		AT1G78820	AT1G78090													AT5G57710			AT3G62420	AT3G15690
AT3G50950		AT1G78830	AT1G78310													AT3G51600			AT1G55430	AT3G15840
AT5G10630		AT2G35930	AT1G78340													AT5G44550			AT5G59830	AT3G15900
AT1G06570		AT2G25200	AT1G78370													AT5G25350			AT2G02230	AT3G15950
AT5G20250		AT5G22390	AT1G78460													AT5G54500			AT2G36835	AT3G16000
AT3G10320		AT1G14120	AT1G78630													AT4G15480			AT2G44670	AT3G16140
AT5G35630		AT1G02400	AT1G78820													AT1G77870			AT1G77450	AT3G16370
AT5G66030		AT5G12420	AT1G78830													AT3G15850			AT1G04120	AT3G16420
AT1G29120		AT1G02850	AT1G78850													AT3G19450			AT5G02450	AT3G16430
AT4G09670		AT2G31060	AT1G78860													AT1G66920			AT2G32060	AT3G16450
AT1G76560		AT5G42680	AT1G78970													AT1G66910			AT5G45775	AT3G16460
AT5G03730		AT3G16340	AT1G78990													AT4G24930			AT4G18730	AT3G16470
AT5G41370		AT5G49700	AT1G79150													AT1G76160			AT1G44970	AT3G17860
AT4G10880		AT1G30760	AT1G79670													AT4G34120			AT5G20080	AT3G18050
AT4G22530		AT5G46330	AT1G79690													AT4G34135			AT5G13650	AT3G18680
AT5G45380		AT3G60520	AT1G79700													AT2G32100			AT5G19280	AT3G18830
AT3G51920		AT4G37260	AT1G79850													AT5G56080			AT3G52240	AT3G18890
AT4G32190		AT4G37270	AT1G80180													AT5G17230			AT2G35370	AT3G19710
AT1G70300		AT5G62530	AT1G80380													AT1G32440			AT5G24690	AT3G20370
AT5G50750		AT5G04530	AT1G80440													AT3G04790			AT5G04970	AT3G20820
AT2G38390		AT4G12550	AT1G80450													AT2G26190			AT2G42600	AT3G21055
AT1G59900		AT1G76790	AT1G80840													AT4G28660			AT4G24920	AT3G22600
AT5G41290		AT5G06300	AT1G80920													AT1G66880			AT4G18580	AT3G22620
AT1G72930		AT2G01670	AT2G01420													AT2G47420			AT3G54960	AT3G22740
AT2G07835		AT5G58570	AT2G01520													AT1G62750			AT3G13672	AT3G23050
AT1G69550		AT5G58560	AT2G01530													AT4G24160			AT3G51990	AT3G23340
AT5G45500		AT1G60960	AT2G01630													AT1G55020			AT2G41340	AT3G23700
AT4G38550		AT4G19690	AT2G01670													AT5G03760			AT5G20180	AT3G23810
AT2G20180		AT1G64780	AT2G02000													AT5G15210			AT4G16660	AT3G23820
AT4G23270		AT2G23170	AT2G02010													AT5G64700			AT4G21470	AT3G25570
AT1G30270		AT5G09570	AT2G02680													AT4G37240			AT3G52470	AT3G25690
AT5G50100		AT4G17090	AT2G02740													AT1G68880			AT4G30260	AT3G25820
AT5G66160		AT5G20250	AT2G02850													AT1G67810			AT2G18840	AT3G25830
AT1G30590		AT1G70985	AT2G02930													AT3G51820			AT5G37740	AT3G25860
AT2G45460		AT3G50060	AT2G02990													AT3G10500			AT3G11250	AT3G25920
AT3G50000		AT3G52190	AT2G03200													AT2G03980			AT2G20630	AT3G26240
AT1G06430		AT1G02900	AT2G03730													AT5G51010			AT5G05740	AT3G26250
AT5G03380		AT2G02860	AT2G03760													AT2G28000			AT3G05320	AT3G26280
AT5G37490		AT5G10130	AT2G03980													AT3G19430			AT3G55640	AT3G26290
AT1G35210		AT3G04370	AT2G04040													AT1G62290			AT5G03340	AT3G26740
AT2G19800		AT1G70000	AT2G04050													AT4G00950			AT3G48990	AT3G26900
AT4G24110		AT2G34080	AT2G04240													AT1G63940			AT5G51040	AT3G27160
AT3G06080		AT5G16830	AT2G05060													AT3G47380			AT3G21560	AT3G27690
AT5G53050		AT5G01220	AT2G05070													AT2G38240			AT1G67340	AT3G28210
AT1G05570		AT1G65870	AT2G05100													AT2G38230			AT1G54970	AT3G28860
AT2G26750		AT1G67110	AT2G05520													AT2G38210			AT4G35260	AT3G29630
AT5G59540		AT4G00700	AT2G05540													AT1G71970			AT5G64620	AT3G29732
AT1G79670		AT1G55810	AT2G06510													AT1G13080			AT2G43500	AT3G30180
AT1G66725		AT1G64590	AT2G06520													AT2G31750			AT5G66230	AT3G44190
AT4G08290		AT4G30490	AT2G06850													AT2G17500			AT5G51060	AT3G44200
AT1G74180		AT3G44550	AT2G07440													AT4G39950			AT1G31850	AT3G44890
AT5G03430		AT1G18020	AT2G11570													AT5G21170			AT5G47640	AT3G45680
AT3G54530		AT1G17990	AT2G11600													AT3G44540			AT2G38290	AT3G45780
		AT1G71880	AT2G13360													AT3G10720			AT5G02840	AT3G46390
		AT1G79150	AT2G14750													AT5G09480			AT5G15490	AT3G46660
		AT1G70140	AT2G15090													AT2G47000			AT2G28305	AT3G46670
		AT3G55150	AT2G15120													AT5G47370			AT1G77710	AT3G46780
		AT2G28120	AT2G15220													AT1G49960			AT3G22210	AT3G47070
		AT1G30510	AT2G15450													AT1G15440			AT2G32920	AT3G47340
		AT5G61590	AT2G15460													AT3G23940			AT2G39780	AT3G47470
		AT1G29020	AT2G15470													AT3G59930			AT2G16630	AT3G47500
		AT3G16670	AT2G15480													AT5G33355			AT1G01300	AT3G47510
		AT1G04940	AT2G15490													AT5G25930			AT1G04800	AT3G47540
		AT1G04040	AT2G15620													AT5G57770			AT5G42020	AT3G47730
		AT5G53460	AT2G15680													AT5G57760			AT5G28540	AT3G48420
		AT1G33811	AT2G15690													AT4G28940			AT3G14415	AT3G48520
		AT5G65210	AT2G15890													AT1G13100			AT3G14420	AT3G48730
		AT4G15770	AT2G16060													AT5G50335			AT1G29900	AT3G48740
		AT1G62380	AT2G16270													AT2G45210			AT1G42990	AT3G49220
		AT4G15550	AT2G16660													AT4G20130				AT3G49780
		AT2G41730	AT2G16700													AT1G35260				AT3G50260
		AT1G08930	AT2G16760													AT3G59400				AT3G50270
		AT4G13195	AT2G16890													AT1G77210				AT3G50300
		AT2G36630	AT2G16900													AT4G34740				AT3G50350
		AT4G26150	AT2G17160													AT3G12830				AT3G50685
		AT5G14120	AT2G17280													AT1G13250				AT3G50820
		AT5G20230	AT2G17450													AT1G08640				AT3G50970
		AT5G49360	AT2G17500													AT1G74760				AT3G51510
		AT2G41090	AT2G17740													AT3G15680				AT3G52150
		AT5G13900	AT2G17880													AT2G02740				AT3G52380
		AT3G26470	AT2G17972													AT5G47530				AT3G53800
		AT2G25510	AT2G18190													AT1G06800				AT3G53900
		AT1G31060	AT2G18300													AT3G51970				AT3G53960
		AT3G52450	AT2G18360													AT4G34730				AT3G53990
		AT2G34650	AT2G18370													AT1G58290				AT3G54050
		AT5G65010	AT2G18700													AT5G49350				AT3G54140
		AT4G14540	AT2G18980													AT1G70940				AT3G54210
		AT3G57520	AT2G19190													AT5G17170				AT3G54400
		AT5G41670	AT2G20260													AT5G65380				AT3G54900
		AT2G25900	AT2G20490													AT1G55210				AT3G55040
		AT5G26340	AT2G20570													AT1G74000				AT3G55330
		AT2G38870	AT2G20610													AT4G02700				AT3G55360
		AT2G16660	AT2G20670													AT2G18980				AT3G55740
		AT4G34830	AT2G20750													AT3G59060				AT3G55800
		AT4G37540	AT2G20890													AT5G03320				AT3G55960
		AT2G38860	AT2G21100													AT2G18300				AT3G55970
		AT4G30270	AT2G21200													AT1G03220				AT3G56650
		AT1G01010	AT2G21220													AT1G03230				AT3G56730
		AT5G05340	AT2G21280													AT5G16970				AT3G56900
		AT3G08740	AT2G21330													AT4G01330				AT3G56910
		AT3G48450	AT2G21620													AT5G58860				AT3G56940
		AT5G10230	AT2G21960													AT2G02000				AT3G57010
		AT4G23210	AT2G22230													AT2G02010				AT3G57020
		AT5G12050	AT2G22330													AT2G29290				AT3G61260
		AT1G80450	AT2G22870													AT3G54420				AT3G61415
		AT2G38310	AT2G22880													AT4G21510				AT3G61470
		AT2G39530	AT2G22990													AT2G01520				AT3G61580
		AT5G56860	AT2G23170													AT1G62320				AT3G61870
		AT1G71050	AT2G23540													AT4G35250				AT3G62030
		AT4G37450	AT2G23590													AT1G60550				AT3G63140
		AT1G17180	AT2G23600													AT2G36380				AT3G63200
		AT1G64400	AT2G23630													AT2G39470				AT3G63410
		AT5G01210	AT2G24090													AT5G13750				AT3G63490
		AT4G01440	AT2G24100													AT5G18570				AT4G00360
		AT1G76990	AT2G24550													AT4G16390				AT4G00370
		AT1G02640	AT2G24600													AT4G37410				AT4G01050
		AT4G05020	AT2G25000													AT4G23810				AT4G01130
		AT4G40010	AT2G25080													AT4G23800				AT4G01150
		AT5G49560	AT2G25200													AT2G38140				AT4G01310
		AT5G37600	AT2G25735													AT1G61667				AT4G01630
		AT4G25620	AT2G25900													AT1G10370				AT4G01690
		AT5G47560	AT2G26190													AT2G05520				AT4G02130
		AT3G05200	AT2G26500													AT1G03700				AT4G02530
		AT5G53870	AT2G26560													AT5G14660				AT4G02770
		AT2G39830	AT2G26690													AT1G60000				AT4G02920
		AT4G05070	AT2G26740													AT1G75240				AT4G03110
		AT3G59220	AT2G26750													AT5G18470				AT4G03150
		AT1G78990	AT2G26980													AT1G74100				AT4G03180
		AT5G62340	AT2G27050													AT2G43710				AT4G03190
		AT2G45890	AT2G27550													AT2G18360				AT4G03280
		AT2G43620	AT2G27680													AT5G51110				AT4G04330
		AT1G08180	AT2G27830													AT3G47780				AT4G04340
		AT3G16530	AT2G28000													AT5G25110				AT4G04350
		AT1G80830	AT2G28120													AT1G80380				AT4G04410
		AT4G38080	AT2G28190													AT3G47520				AT4G04640
		AT2G18190	AT2G28630													AT3G55120				AT4G04770
		AT2G17280	AT2G28790													AT1G32460				AT4G04840
		AT2G41800	AT2G28800													AT5G63180				AT4G05180
		AT1G63250	AT2G28950													AT2G38380				AT4G09010
		AT2G07750	AT2G29290													AT1G80920				AT4G09650
		AT4G33420	AT2G29300													AT5G62670				AT4G11310
		AT5G17980	AT2G29420													AT1G42550				AT4G11320
		AT2G31340	AT2G29510													AT2G15120				AT4G11650
		AT4G39640	AT2G29650													AT2G15220				AT4G12030
		AT4G36610	AT2G29740													AT1G01340				AT4G12800
		AT4G30670	AT2G30010													AT3G52480				AT4G13100
		AT1G22640	AT2G30520													AT2G30520				AT4G13180
		AT4G17460	AT2G30570													AT1G76650				AT4G13235
		AT1G30700	AT2G30600													AT1G03870				AT4G13250
		AT5G42200	AT2G30750													AT3G09580				AT4G13510
		AT4G19810	AT2G30790													AT2G21100				AT4G13840
		AT1G48570	AT2G30925													AT3G57800				AT4G14630
		AT3G56170	AT2G31750													AT1G27030				AT4G14870
		AT5G02780	AT2G31790													AT2G48130				AT4G15560
		AT3G01860	AT2G32100													AT4G18460				AT4G15610
		AT4G25830	AT2G32150													AT5G20160				AT4G16400
		AT1G55490	AT2G32390													AT2G36885				AT4G16410
		AT1G66940	AT2G32870													AT5G59820				AT4G16750
		AT5G06640	AT2G32880													AT3G63190				AT4G16760
		AT5G42750	AT2G33180													AT3G53480				AT4G17470
		AT4G39210	AT2G33430													AT2G44230				AT4G17810
		AT5G62280	AT2G33450													AT5G49630				AT4G18480
		AT2G40020	AT2G33800													AT3G03130				AT4G19200
		AT3G44750	AT2G34080													AT1G16880				AT4G19530
		AT2G02930	AT2G34310													AT4G25030				AT4G19820
		AT4G02520	AT2G34590													AT4G12690				AT4G19840
		AT2G19750	AT2G34620													AT4G38400				AT4G19880
		AT4G37320	AT2G34860													AT5G27220				AT4G21280
		AT1G16540	AT2G34910													AT4G34138				AT4G21750
		AT2G03730	AT2G35000													AT1G04220				AT4G22070
		AT2G35410	AT2G35155													AT1G50040				AT4G22190
		AT2G21640	AT2G35260													AT2G34620				AT4G22212
		AT5G65750	AT2G35410													AT3G21200				AT4G23050
		AT1G48920	AT2G35930													AT1G10470				AT4G23060
		AT5G50200	AT2G35980													AT2G33430				AT4G23820
		AT4G33030	AT2G36050													AT2G20490				AT4G24090
		AT5G03700	AT2G36380													AT2G16700				AT4G24140
		AT5G09800	AT2G36630													AT1G21670				AT4G24750
		AT1G29980	AT2G36690													AT4G36030				AT4G24770
		AT1G66090	AT2G36790													AT4G35420				AT4G24800
		AT5G56100	AT2G36800													AT1G71500				AT4G25050
		AT3G62930	AT2G36885													AT5G56620				AT4G25080
		AT2G36970	AT2G37220													AT3G51330				AT4G25170
		AT4G15300	AT2G37430													AT2G27050				AT4G25240
		AT2G41560	AT2G37640													AT4G31500				AT4G26370
		AT1G23870	AT2G37660													AT1G49650				AT4G26540
		AT1G22430	AT2G38120													AT4G12390				AT4G27260
		AT1G10522	AT2G38140													AT5G52900				AT4G27440
		AT3G14360	AT2G38170													AT5G04140				AT4G27520
		AT1G33490	AT2G38210													AT4G22690				AT4G27620
		AT5G52190	AT2G38230													AT4G22710				AT4G27700
		AT1G49320	AT2G38240													AT3G06980				AT4G28080
		AT4G27860	AT2G38270													AT3G61460				AT4G28180
		AT5G09440	AT2G38380													AT5G23310				AT4G28220
		AT1G02360	AT2G38390													AT1G68740				AT4G28240
		AT2G42350	AT2G38460													AT1G44446				AT4G28750
		AT3G29240	AT2G38530													AT3G47650				AT4G29060
		AT3G19970	AT2G38600													AT1G70760				AT4G29080
		AT1G24180	AT2G38860													AT1G59870				AT4G29190
		AT5G54230	AT2G38870													AT1G01320				AT4G30650
		AT4G23190	AT2G39200													AT4G15920				AT4G30950
		AT3G56160	AT2G39210													AT1G75030				AT4G31560
		AT2G37130	AT2G39400													AT5G47650				AT4G31940
		AT2G23320	AT2G39470													AT1G01140				AT4G32260
		AT5G65660	AT2G39530													AT2G47140				AT4G32280
		AT3G23190	AT2G39570													AT3G26060				AT4G32340
		AT5G28630	AT2G39670													AT2G41680				AT4G33660
		AT2G30010	AT2G39980													AT2G24090				AT4G33760
		AT3G49120	AT2G40000													AT5G14780				AT4G33810
		AT3G49110	AT2G40330													AT2G38600				AT4G34190
		AT3G54510	AT2G40340													AT1G02930				AT4G34350
		AT1G64500	AT2G40350													AT1G02920				AT4G35090
		AT4G26780	AT2G40475													AT5G25190				AT4G35480
		AT1G78050	AT2G40490													AT5G63600				AT4G36040
		AT3G15770	AT2G40960													AT4G35150				AT4G36110
		AT5G44480	AT2G41100													AT4G35160				AT4G36380
		AT4G25640	AT2G41230													AT1G68850				AT4G36530
		AT1G27980	AT2G41480													AT5G46790				AT4G36560
		AT4G19230	AT2G41560																	AT4G36880
		AT4G17570	AT2G41650																	AT4G37040
		AT2G02990	AT2G41660																	AT4G37150
		AT2G24100	AT2G41680																	AT4G37250
		AT4G25810	AT2G41940																	AT4G37510
		AT3G25655	AT2G41990																	AT4G37730
		AT4G25820	AT2G42220																	AT4G37770
		AT1G70520	AT2G42350																	AT4G37800
		AT4G38470	AT2G42430																	AT4G38160
		AT1G05710	AT2G42620																	AT4G38580
		AT5G07580	AT2G42870																	AT4G39400
		AT3G53260	AT2G43010																	AT4G39940
		AT5G20400	AT2G43030																	AT5G01075
		AT2G21140	AT2G43100																	AT5G01240
		AT2G15620	AT2G43510																	AT5G01530
		AT2G23600	AT2G43560																	AT5G01590
		AT2G23590	AT2G43610																	AT5G01750
		AT2G24600	AT2G43620																	AT5G01790
		AT5G54300	AT2G43710																	AT5G01920
		AT1G75880	AT2G43820																	AT5G01930
		AT2G29995	AT2G44080																	AT5G02120
		AT2G48140	AT2G44120																	AT5G02540
		AT5G19790	AT2G44130																	AT5G02600
		AT5G19780	AT2G44140																	AT5G02760
		AT4G38420	AT2G44230																	AT5G03940
		AT5G35740	AT2G44370																	AT5G04340
		AT5G52870	AT2G44870																	AT5G04590
		AT2G33180	AT2G44920																	AT5G04930
		AT1G07570	AT2G45180																	AT5G04950
		AT5G05600	AT2G45210																	AT5G05410
		AT5G67300	AT2G45470																	AT5G05850
		AT5G67310	AT2G45820																	AT5G05860
		AT1G74670	AT2G45850																	AT5G05870
		AT4G38540	AT2G45950																	AT5G06290
		AT4G12600	AT2G46110																	AT5G06690
		AT3G60720	AT2G46150																	AT5G06700
		AT4G29740	AT2G46220																	AT5G06930
		AT2G38170	AT2G46600																	AT5G07020
		AT3G13470	AT2G46650																	AT5G08050
		AT1G73010	AT2G46750																	AT5G08280
		AT1G14540	AT2G46820																	AT5G08330
		AT2G47780	AT2G47000																	AT5G08410
		AT1G22200	AT2G47140																	AT5G09650
		AT4G15290	AT2G47420																	AT5G10300
		AT3G45410	AT2G47450																	AT5G10830
		AT1G52910	AT2G47550																	AT5G11420
		AT5G03120	AT2G47560																	AT5G11610
		AT2G45510	AT2G47770																	AT5G12860
		AT2G44890	AT2G47890																	AT5G12980
		AT2G47560	AT2G48070																	AT5G13200
		AT1G43020	AT2G48130																	AT5G13510
		AT2G17720	AT2G48140																	AT5G13630
		AT2G41990	AT3G01290																	AT5G13720
		AT1G10960	AT3G01420																	AT5G13930
		AT3G51160	AT3G01470																	AT5G13950
		AT5G62480	AT3G01480																	AT5G14180
		AT5G25440	AT3G01490																	AT5G14260
		AT3G55250	AT3G01500																	AT5G14320
		AT1G65610	AT3G01860																	AT5G14880
		AT5G09530	AT3G02380																	AT5G14910
		AT4G23680	AT3G02550																	AT5G15410
		AT5G14740	AT3G02910																	AT5G15960
		AT5G24530	AT3G03130																	AT5G15970
		AT1G21830	AT3G03150																	AT5G16010
		AT1G21050	AT3G04370																	AT5G16030
		AT3G54040	AT3G04550																	AT5G16150
		AT2G20690	AT3G04560																	AT5G16390
		AT1G57770	AT3G04730																	AT5G17880
		AT4G35440	AT3G04790																	AT5G18060
		AT1G37130	AT3G04910																	AT5G18600
		AT3G02910	AT3G05900																	AT5G19530
		AT4G19450	AT3G05910																	AT5G19940
		AT1G21090	AT3G06390																	AT5G20720
		AT2G04450	AT3G06980																	AT5G22270
		AT1G25450	AT3G07350																	AT5G22630
		AT5G57710	AT3G07390																	AT5G23010
		AT3G51600	AT3G08010																	AT5G23060
		AT5G44550	AT3G08740																	AT5G23070
		AT5G25350	AT3G08920																	AT5G23120
		AT5G54500	AT3G08940																	AT5G23530
		AT1G67070	AT3G09220																	AT5G23820
		AT4G15480	AT3G09260																	AT5G23830
		AT1G77870	AT3G09270																	AT5G24490
		AT3G15850	AT3G09580																	AT5G24570
		AT4G40090	AT3G10020																	AT5G25460
		AT3G19450	AT3G10060																	AT5G25610
		AT1G66920	AT3G10340																	AT5G26270
		AT1G66910	AT3G10500																	AT5G28080
		AT4G24930	AT3G10720																	AT5G28450
		AT1G76160	AT3G10910																	AT5G30510
		AT4G21850	AT3G10985																	AT5G35170
		AT3G24670	AT3G11340																	AT5G35735
		AT1G17100	AT3G11430																	AT5G35970
		AT4G34120	AT3G11630																	AT5G36910
		AT4G34131	AT3G11900																	AT5G37990
		AT4G34135	AT3G11930																	AT5G39860
		AT2G32100	AT3G12610																	AT5G40390
		AT5G56080	AT3G12685																	AT5G40450
		AT5G17230	AT3G12700																	AT5G40645
		AT1G32440	AT3G12710																	AT5G40950
		AT3G04790	AT3G12830																	AT5G42070
		AT2G26190	AT3G12930																	AT5G42270
		AT4G28660	AT3G13120																	AT5G43180
		AT2G24762	AT3G13310																	AT5G44190
		AT5G17820	AT3G13470																	AT5G44420
		AT2G41010	AT3G13650																	AT5G44680
		AT1G66880	AT3G13750																	AT5G45680
		AT2G47420	AT3G13980																	AT5G45820
		AT1G70300	AT3G14240																	AT5G46110
		AT4G00170	AT3G14690																	AT5G46390
		AT1G62750	AT3G14770																	AT5G47190
		AT5G14920	AT3G14930																	AT5G47330
		AT4G24160	AT3G14940																	AT5G48150
		AT1G55020	AT3G15030																	AT5G48900
		AT5G03760	AT3G15190																	AT5G50250
		AT5G15210	AT3G15360																	AT5G50915
		AT3G57550	AT3G15520																	AT5G51390
		AT1G75270	AT3G15540																	AT5G51500
		AT5G64700	AT3G15630																	AT5G51720
		AT5G24090	AT3G15680																	AT5G52390
		AT4G37240	AT3G15690																	AT5G52520
		AT4G30350	AT3G15770																	AT5G53490
		AT1G68880	AT3G15840																	AT5G54160
		AT2G37770	AT3G15850																	AT5G54270
		AT1G67810	AT3G15900																	AT5G54280
		AT3G18130	AT3G15950																	AT5G54510
		AT1G30750	AT3G16000																	AT5G54600
		AT3G51820	AT3G16140																	AT5G54630
		AT3G10500	AT3G16370																	AT5G54660
		AT1G04620	AT3G16420																	AT5G55180
		AT5G13330	AT3G16430																	AT5G56270
		AT2G03980	AT3G16450																	AT5G57345
		AT3G62910	AT3G16460																	AT5G57660
		AT5G51010	AT3G16470																	AT5G57785
		AT2G28000	AT3G16530																	AT5G57930
		AT4G22910	AT3G16670																	AT5G58070
		AT3G19430	AT3G16770																	AT5G58250
		AT4G01480	AT3G16800																	AT5G58550
		AT1G26740	AT3G17860																	AT5G59010
		AT1G62290	AT3G18050																	AT5G59750
		AT4G00950	AT3G18560																	AT5G61410
		AT1G63940	AT3G18680																	AT5G61820
		AT2G31940	AT3G18830																	AT5G62350
		AT3G47380	AT3G18890																	AT5G62360
		AT1G14970	AT3G19030																	AT5G62720
		AT5G01740	AT3G19360																	AT5G63560
		AT3G43800	AT3G19430																	AT5G63570
		AT3G14410	AT3G19450																	AT5G63590
		AT2G38240	AT3G19710																	AT5G63800
		AT2G38230	AT3G20110																	AT5G63850
		AT2G38210	AT3G20370																	AT5G63970
		AT5G40960	AT3G20820																	AT5G63980
		AT1G62180	AT3G21055																	AT5G64040
		AT2G41720	AT3G21200																	AT5G64250
		AT1G71970	AT3G21720																	AT5G64330
		AT1G13080	AT3G21870																	AT5G64410
		AT2G31750	AT3G22600																	AT5G65220
		AT3G52370	AT3G22620																	AT5G65280
		AT3G05510	AT3G22740																	AT5G65310
		AT1G50890	AT3G22750																	AT5G65390
		AT2G40100	AT3G22800																	AT5G65410
		AT2G17500	AT3G23030																	AT5G65730
		AT1G67940	AT3G23050																	AT5G66190
		AT4G39950	AT3G23340																	AT5G66570
		AT2G39390	AT3G23550																	AT5G66690
		AT3G60450	AT3G23700																	ATCG00070
		AT3G05400	AT3G23810																	ATCG00570
		AT1G70410	AT3G23820																	ATCG00580
		AT4G33070	AT3G23940																	ATCG00680
		AT5G21170	AT3G25190
		AT3G44540	AT3G25570
		AT5G10740	AT3G25655
		AT3G10720	AT3G25690
		AT1G22960	AT3G25820
		AT4G10040	AT3G25830
		AT5G09480	AT3G25860
		AT1G67480	AT3G25920
		AT2G31900	AT3G26060
		AT1G61740	AT3G26240
		AT2G47000	AT3G26250
		AT2G37250	AT3G26280
		AT1G55920	AT3G26290
		AT3G27280	AT3G26460
		AT5G47370	AT3G26470
		AT1G49960	AT3G26740
		AT1G15440	AT3G26900
		AT4G36910	AT3G27160
		AT2G25620	AT3G27690
		AT5G23760	AT3G28210
		AT3G23940	AT3G28860
		AT2G15480	AT3G29240
		AT4G28590	AT3G29250
		AT3G59930	AT3G29630
		AT5G33355	AT3G29732
		AT5G25930	AT3G30180
		AT5G57770	AT3G44190
		AT5G57760	AT3G44200
		AT4G28940	AT3G44540
		AT1G13100	AT3G44550
		AT3G20810	AT3G44750
		AT3G22330	AT3G44890
		AT3G22310	AT3G44970
		AT5G43330	AT3G45410
		AT3G62830	AT3G45680
		AT2G47650	AT3G45780
		AT1G47870	AT3G46280
		AT5G50335	AT3G46390
		AT3G61160	AT3G46600
		AT2G45210	AT3G46660
		AT4G20130	AT3G46670
		AT1G66280	AT3G46780
		AT1G66270	AT3G47070
		AT1G35260	AT3G47340
		AT3G59400	AT3G47380
		AT4G11360	AT3G47470
		AT1G77210	AT3G47500
		AT5G38980	AT3G47510
		AT4G34740	AT3G47520
		AT5G13220	AT3G47540
		AT3G12830	AT3G47650
		AT1G13250	AT3G47730
		AT4G29520	AT3G47780
		AT1G08640	AT3G48130
		AT4G03960	AT3G48360
		AT2G17130	AT3G48420
		AT1G62420	AT3G48450
		AT5G40690	AT3G48520
		AT2G32150	AT3G48730
		AT3G22120	AT3G48740
		AT1G74760	AT3G49220
		AT3G15680	AT3G49620
		AT4G22920	AT3G49780
		AT2G02740	AT3G49940
		AT5G47530	AT3G50260
		AT1G06800	AT3G50270
		AT3G51970	AT3G50300
		AT3G14680	AT3G50350
		AT4G34730	AT3G50480
		AT5G42960	AT3G50685
		AT1G58290	AT3G50740
		AT1G27040	AT3G50770
		AT5G49350	AT3G50820
		AT1G73320	AT3G50970
		AT1G70940	AT3G51330
		AT5G55450	AT3G51510
		AT5G17170	AT3G51600
		AT5G04230	AT3G51820
		AT1G07070	AT3G51860
		AT5G51100	AT3G51870
		AT2G39020	AT3G51970
		AT5G65380	AT3G52150
		AT1G55210	AT3G52380
		AT3G29200	AT3G52450
		AT1G74000	AT3G52480
		AT4G02700	AT3G52540
		AT5G58440	AT3G53260
		AT1G14360	AT3G53480
		AT4G18810	AT3G53800
		AT1G12110	AT3G53900
		AT2G18980	AT3G53960
		AT3G59060	AT3G53990
		AT5G06860	AT3G54040
		AT5G03320	AT3G54050
		AT2G18300	AT3G54140
		AT1G03220	AT3G54210
		AT1G03230	AT3G54400
		AT5G16970	AT3G54420
		AT1G13270	AT3G54510
		AT1G03470	AT3G54900
		AT4G01330	AT3G55040
		AT5G58860	AT3G55120
		AT2G02000	AT3G55250
		AT2G02010	AT3G55330
		AT2G29290	AT3G55360
		AT3G54420	AT3G55740
		AT4G21510	AT3G55800
		AT2G04795	AT3G55960
		AT4G35750	AT3G55970
		AT2G01520	AT3G56160
		AT1G62400	AT3G56290
		AT2G36870	AT3G56650
		AT1G14870	AT3G56730
		AT1G14880	AT3G56900
		AT5G13490	AT3G56910
		AT1G10410	AT3G56940
		AT1G62320	AT3G57010
		AT1G66200	AT3G57020
		AT4G35250	AT3G57800
		AT1G60550	AT3G59060
		AT3G19010	AT3G59220
		AT2G36380	AT3G59340
		AT2G22470	AT3G59400
		AT2G39470	AT3G59930
		AT4G09030	AT3G59940
		AT5G61030	AT3G60530
		AT5G13750	AT3G61260
		AT1G34370	AT3G61415
		AT1G16000	AT3G61430
		AT2G47910	AT3G61460
		AT5G18570	AT3G61470
		AT2G40765	AT3G61580
		AT3G24090	AT3G61870
		AT2G27510	AT3G62030
		AT3G23730	AT3G62150
		AT1G53760	AT3G62930
		AT4G16390	AT3G62950
		AT5G47550	AT3G63140
		AT4G37410	AT3G63190
		AT4G23810	AT3G63200
		AT4G23800	AT3G63380
		AT2G38140	AT3G63410
		AT4G34290	AT3G63490
		AT1G61667	AT4G00360
		AT1G10370	AT4G00370
		AT5G17650	AT4G00950
		AT5G46430	AT4G01050
		AT4G18100	AT4G01130
		AT2G24980	AT4G01150
		AT2G39690	AT4G01250
		AT5G47210	AT4G01310
		AT2G05520	AT4G01330
		AT1G03700	AT4G01630
		AT5G14660	AT4G01680
		AT5G21105	AT4G01690
		AT4G37910	AT4G01720
		AT3G29770	AT4G02130
		AT2G40480	AT4G02330
		AT2G19480	AT4G02380
		AT1G60000	AT4G02520
		AT4G18250	AT4G02530
		AT1G75240	AT4G02700
		AT2G33790	AT4G02770
		AT5G18470	AT4G02920
		AT1G74100	AT4G03110
		AT2G43710	AT4G03150
		AT5G17380	AT4G03180
		AT2G18360	AT4G03190
		AT5G51110	AT4G03280
		AT3G47780	AT4G03510
		AT5G25110	AT4G04330
		AT5G18430	AT4G04340
		AT1G80380	AT4G04350
		AT3G47520	AT4G04410
		AT3G55120	AT4G04640
		AT1G32460	AT4G04770
		AT2G43880	AT4G04840
		AT3G14850	AT4G05070
		AT5G63180	AT4G05180
		AT2G38380	AT4G08850
		AT2G38390	AT4G09010
		AT2G35720	AT4G09650
		AT1G80920	AT4G10270
		AT5G53590	AT4G10280
		AT1G23830	AT4G11310
		AT5G42060	AT4G11320
		AT2G24520	AT4G11360
		AT1G29530	AT4G11460
		AT1G22780	AT4G11650
		AT5G62670	AT4G11890
		AT1G42550	AT4G12030
		AT2G38530	AT4G12390
		AT4G17610	AT4G12470
		AT2G28620	AT4G12480
		AT3G62820	AT4G12490
		AT2G15120	AT4G12500
		AT2G15220	AT4G12550
		AT1G56430	AT4G12600
		AT1G01340	AT4G12690
		AT3G52480	AT4G12800
		AT2G30520	AT4G13100
		AT1G76650	AT4G13180
		AT1G30650	AT4G13195
		AT4G23470	AT4G13235
		AT5G22060	AT4G13250
		AT1G03870	AT4G13510
		AT3G09580	AT4G13840
		AT3G08630	AT4G14010
		AT1G63180	AT4G14130
		AT2G21100	AT4G14540
		AT3G57800	AT4G14630
		AT1G27030	AT4G14870
		AT2G48130	AT4G15300
		AT4G18460	AT4G15390
		AT5G20160	AT4G15480
		AT2G36885	AT4G15550
		AT4G13130	AT4G15560
		AT5G07440	AT4G15610
		AT5G25940	AT4G15660
		AT5G05400	AT4G15680
		AT4G19960	AT4G15690
		AT4G23430	AT4G15700
		AT4G23420	AT4G15770
		AT5G59820	AT4G15920
		AT2G04780	AT4G16390
		AT3G63190	AT4G16400
		AT3G57220	AT4G16410
		AT1G77330	AT4G16690
		AT3G53480	AT4G16750
		AT2G44230	AT4G16760
		AT5G49630	AT4G17245
		AT4G16800	AT4G17460
		AT4G24130	AT4G17470
		AT3G03130	AT4G17810
		AT1G16880	AT4G18010
		AT2G35760	AT4G18170
		AT4G25030	AT4G18250
		AT1G62790	AT4G18460
		AT4G25700	AT4G18480
		AT4G12690	AT4G19200
		AT1G18840	AT4G19230
		AT4G38400	AT4G19530
		AT5G27220	AT4G19690
		AT4G34138	AT4G19810
		AT1G04220	AT4G19820
		AT1G50040	AT4G19840
		AT4G02270	AT4G19880
		AT4G17390	AT4G20130
		AT3G24770	AT4G20260
		AT5G08670	AT4G20390
		AT5G08690	AT4G20820
		AT3G56090	AT4G20860
		AT1G14980	AT4G21280
		AT2G34620	AT4G21400
		AT3G21200	AT4G21510
		AT3G62420	AT4G21680
		AT1G10470	AT4G21750
		AT1G55430	AT4G21870
		AT2G33430	AT4G22070
		AT5G59830	AT4G22190
		AT2G02230	AT4G22212
		AT2G36835	AT4G22470
		AT2G44670	AT4G22610
		AT2G20490	AT4G22690
		AT2G16700	AT4G22710
		AT1G21670	AT4G23050
		AT4G36030	AT4G23060
		AT4G35420	AT4G23190
		AT1G77450	AT4G23210
		AT1G71500	AT4G23680
		AT1G04120	AT4G23800
		AT5G02450	AT4G23810
		AT2G32060	AT4G23820
		AT5G56620	AT4G24090
		AT5G45775	AT4G24120
		AT4G18730	AT4G24140
		AT1G44970	AT4G24160
		AT5G20080	AT4G24240
		AT5G13650	AT4G24750
		AT5G19280	AT4G24770
		AT3G51330	AT4G24800
		AT3G52240	AT4G24930
		AT2G35370	AT4G25030
		AT5G24690	AT4G25050
		AT5G39050	AT4G25080
		AT2G27050	AT4G25170
		AT5G04970	AT4G25240
		AT2G42600	AT4G25250
		AT4G24920	AT4G25640
		AT4G18580	AT4G25730
		AT3G54960	AT4G25810
		AT4G31500	AT4G25830
		AT3G13672	AT4G25990
		AT3G51990	AT4G26370
		AT2G41340	AT4G26540
		AT5G20180	AT4G27030
		AT1G49650	AT4G27040
		AT4G16660	AT4G27260
		AT4G21470	AT4G27410
		AT4G12390	AT4G27440
		AT3G52470	AT4G27520
		AT4G30260	AT4G27620
		AT2G18840	AT4G27700
		AT5G37740	AT4G27730
		AT3G11250	AT4G27860
		AT5G52900	AT4G28080
		AT2G20630	AT4G28180
		AT5G05740	AT4G28220
		AT5G04140	AT4G28240
		AT3G05320	AT4G28270
		AT4G22690	AT4G28290
		AT4G22710	AT4G28660
		AT3G55640	AT4G28720
		AT1G78110	AT4G28750
		AT5G03340	AT4G28940
		AT3G48990	AT4G29060
		AT3G06980	AT4G29080
		AT3G61460	AT4G29190
		AT5G51040	AT4G29740
		AT3G21560	AT4G30270
		AT1G67340	AT4G30490
		AT1G54970	AT4G30650
		AT5G23310	AT4G30950
		AT1G68740	AT4G31500
		AT4G35260	AT4G31560
		AT1G44446	AT4G31800
		AT3G47650	AT4G31940
		AT1G22890	AT4G32260
		AT1G70760	AT4G32280
		AT5G64620	AT4G32340
		AT1G59870	AT4G32460
		AT1G01320	AT4G33420
		AT4G15920	AT4G33660
		AT1G75030	AT4G33666
		AT2G43500	AT4G33670
		AT5G66230	AT4G33760
		AT5G51060	AT4G33810
		AT1G05680	AT4G34120
		AT1G31850	AT4G34131
		AT5G47640	AT4G34135
		AT5G47650	AT4G34138
		AT1G01140	AT4G34190
		AT2G38290	AT4G34350
		AT2G47140	AT4G34730
		AT5G02840	AT4G34740
		AT5G15490	AT4G34830
		AT2G28305	AT4G35090
		AT3G26060	AT4G35150
		AT2G41680	AT4G35160
		AT1G77710	AT4G35250
		AT2G24090	AT4G35420
		AT3G22210	AT4G35440
		AT2G32920	AT4G35480
		AT5G14780	AT4G35770
		AT2G39780	AT4G36030
		AT2G16630	AT4G36040
		AT2G38600	AT4G36110
		AT3G07650	AT4G36380
		AT1G02930	AT4G36530
		AT1G02920	AT4G36560
		AT5G25190	AT4G36610
		AT5G63600	AT4G36670
		AT1G01300	AT4G36880
		AT4G35150	AT4G37040
		AT4G35160	AT4G37150
		AT4G30190	AT4G37240
		AT1G68850	AT4G37250
		AT5G46790	AT4G37260
		AT1G04800	AT4G37270
		AT5G42020	AT4G37320
		AT5G28540	AT4G37410
		AT3G14415	AT4G37510
		AT3G14420	AT4G37540
		AT1G29900	AT4G37610
		AT1G42990	AT4G37730
			AT4G37770
			AT4G37800
			AT4G38080
			AT4G38160
			AT4G38400
			AT4G38470
			AT4G38540
			AT4G38580
			AT4G39400
			AT4G39640
			AT4G39940
			AT4G39950
			AT4G40010
			AT5G01075
			AT5G01210
			AT5G01240
			AT5G01530
			AT5G01590
			AT5G01600
			AT5G01740
			AT5G01750
			AT5G01790
			AT5G01920
			AT5G01930
			AT5G02120
			AT5G02160
			AT5G02540
			AT5G02600
			AT5G02760
			AT5G02780
			AT5G03120
			AT5G03320
			AT5G03700
			AT5G03760
			AT5G03860
			AT5G03940
			AT5G04140
			AT5G04190
			AT5G04230
			AT5G04340
			AT5G04530
			AT5G04590
			AT5G04930
			AT5G04950
			AT5G05340
			AT5G05410
			AT5G05440
			AT5G05600
			AT5G05850
			AT5G05860
			AT5G05870
			AT5G06290
			AT5G06300
			AT5G06690
			AT5G06700
			AT5G06860
			AT5G06930
			AT5G07020
			AT5G08050
			AT5G08280
			AT5G08330
			AT5G08410
			AT5G09440
			AT5G09480
			AT5G09520
			AT5G09530
			AT5G09650
			AT5G10230
			AT5G10300
			AT5G10830
			AT5G11070
			AT5G11420
			AT5G11610
			AT5G12050
			AT5G12420
			AT5G12470
			AT5G12860
			AT5G12980
			AT5G13200
			AT5G13510
			AT5G13630
			AT5G13720
			AT5G13750
			AT5G13900
			AT5G13930
			AT5G13950
			AT5G14120
			AT5G14180
			AT5G14260
			AT5G14320
			AT5G14660
			AT5G14730
			AT5G14740
			AT5G14780
			AT5G14880
			AT5G14910
			AT5G15210
			AT5G15290
			AT5G15410
			AT5G15850
			AT5G15960
			AT5G15970
			AT5G16010
			AT5G16030
			AT5G16150
			AT5G16390
			AT5G16970
			AT5G17170
			AT5G17230
			AT5G17880
			AT5G18060
			AT5G18470
			AT5G18570
			AT5G18600
			AT5G18670
			AT5G19120
			AT5G19130
			AT5G19530
			AT5G19940
			AT5G20160
			AT5G20230
			AT5G20250
			AT5G20720
			AT5G21170
			AT5G22270
			AT5G22390
			AT5G22630
			AT5G22920
			AT5G23010
			AT5G23060
			AT5G23070
			AT5G23120
			AT5G23220
			AT5G23310
			AT5G23340
			AT5G23350
			AT5G23360
			AT5G23530
			AT5G23820
			AT5G23830
			AT5G23840
			AT5G24120
			AT5G24210
			AT5G24490
			AT5G24530
			AT5G24570
			AT5G25110
			AT5G25190
			AT5G25350
			AT5G25440
			AT5G25460
			AT5G25610
			AT5G25810
			AT5G25930
			AT5G26200
			AT5G26270
			AT5G26340
			AT5G27220
			AT5G27380
			AT5G28080
			AT5G28450
			AT5G28770
			AT5G30510
			AT5G33355
			AT5G35170
			AT5G35735
			AT5G35940
			AT5G35970
			AT5G36910
			AT5G37600
			AT5G37690
			AT5G37990
			AT5G38020
			AT5G38030
			AT5G39050
			AT5G39580
			AT5G39610
			AT5G39660
			AT5G39860
			AT5G40390
			AT5G40450
			AT5G40645
			AT5G40690
			AT5G40850
			AT5G40950
			AT5G41080
			AT5G42070
			AT5G42270
			AT5G42750
			AT5G43180
			AT5G43350
			AT5G43370
			AT5G43890
			AT5G44190
			AT5G44260
			AT5G44420
			AT5G44550
			AT5G44680
			AT5G45380
			AT5G45680
			AT5G45820
			AT5G46050
			AT5G46110
			AT5G46330
			AT5G46390
			AT5G46710
			AT5G46790
			AT5G47040
			AT5G47190
			AT5G47330
			AT5G47370
			AT5G47530
			AT5G47560
			AT5G47650
			AT5G47980
			AT5G47990
			AT5G48000
			AT5G48010
			AT5G48150
			AT5G48430
			AT5G48900
			AT5G49350
			AT5G49360
			AT5G49450
			AT5G49480
			AT5G49630
			AT5G49700
			AT5G50200
			AT5G50250
			AT5G50335
			AT5G50760
			AT5G50915
			AT5G51010
			AT5G51110
			AT5G51390
			AT5G51500
			AT5G51720
			AT5G52050
			AT5G52190
			AT5G52390
			AT5G52520
			AT5G52900
			AT5G53050
			AT5G53460
			AT5G53490
			AT5G53550
			AT5G54160
			AT5G54230
			AT5G54270
			AT5G54280
			AT5G54300
			AT5G54500
			AT5G54510
			AT5G54600
			AT5G54630
			AT5G54660
			AT5G55180
			AT5G55930
			AT5G56080
			AT5G56100
			AT5G56270
			AT5G56620
			AT5G56860
			AT5G56870
			AT5G57220
			AT5G57240
			AT5G57345
			AT5G57500
			AT5G57660
			AT5G57710
			AT5G57760
			AT5G57770
			AT5G57785
			AT5G57930
			AT5G58070
			AT5G58250
			AT5G58550
			AT5G58560
			AT5G58570
			AT5G58860
			AT5G59010
			AT5G59750
			AT5G59820
			AT5G60520
			AT5G61160
			AT5G61410
			AT5G61440
			AT5G61590
			AT5G61820
			AT5G62280
			AT5G62350
			AT5G62360
			AT5G62480
			AT5G62670
			AT5G62720
			AT5G63180
			AT5G63560
			AT5G63570
			AT5G63590
			AT5G63600
			AT5G63800
			AT5G63850
			AT5G63970
			AT5G63980
			AT5G64040
			AT5G64100
			AT5G64120
			AT5G64250
			AT5G64330
			AT5G64410
			AT5G64700
			AT5G65010
			AT5G65220
			AT5G65280
			AT5G65310
			AT5G65380
			AT5G65390
			AT5G65410
			AT5G65730
			AT5G66190
			AT5G66570
			AT5G66690
			AT5G67420
			AT5G67450
			ATCG00070
			ATCG00570
			ATCG00580
			ATCG00680
