# Supplementary material for: Co-option and neofunctionalization of stomatal executors for defence against herbivores in Brassicales
Source: Nat Plants. 2025 Feb 24;11(3):483–504. doi: 10.1038/s41477-025-01921-1 (PMC11928322; doi:10.1038/s41477-025-01921-1)
Supplement: Supplementary file 9 — List of upregulated and downregulated genes in wsb mutants. [file 41477_2025_1921_MOESM9_ESM.xlsx]

## Sheet: UP_gene_list
ID (AGI)	Symbol	Full name
AT1G22690	AT1G22690	Gibberellin-regulated family protein
AT3G14210	ESM1	GDSL-like lipase/acylhydrolase superfamily protein
AT4G38420	sks9	SKU5 similar 9
AT3G62820	AT3G62820	Plant invertase/pectin methylesterase inhibitor superfamily protein
AT1G16960	AT1G16960	Ubiquitin domain-containing protein
AT3G32980	AT3G32980	Peroxidase superfamily protein
AT2G36120	DOT1	Glycine-rich protein family
AT5G25840	AT5G25840	DUF1677 family protein (DUF1677)
AT4G25100	FSD1	Fe superoxide dismutase 1
AT1G73330	DR4	drought-repressed 4
AT5G44020	AT5G44020	HAD superfamily, subfamily IIIB acid phosphatase
AT4G35720	AT4G35720	DUF241 domain protein, putative (DUF241)
AT5G26280	AT5G26280	TRAF-like family protein
AT3G01420	DOX1	Peroxidase superfamily protein
AT1G66280	BGLU22	Glycosyl hydrolase superfamily protein
AT4G18290	KAT2	potassium channel KAT1-like protein
AT5G44610	MAP18	microtubule-associated protein 18
AT3G16660	AT3G16660	Pollen Ole e 1 allergen and extensin family protein
AT4G12520	AT4G12520	Bifunctional inhibitor/lipid-transfer protein/seed storage 2S albumin superfamily protein
AT4G30170	AT4G30170	Peroxidase family protein
AT4G15610	AT4G15610	Uncharacterized protein family (UPF0497)
AT3G16420	PBP1	PYK10-binding protein 1
AT5G17820	AT5G17820	Peroxidase superfamily protein
AT5G50760	AT5G50760	SAUR-like auxin-responsive protein family
AT1G23720	AT1G23720	Proline-rich extensin-like family protein
AT4G12470	AZI1	azelaic acid induced 1
AT4G20860	AT4G20860	FAD-binding Berberine family protein
AT4G37800	XTH7	xyloglucan endotransglucosylase/hydrolase 7
AT4G12510	AT4G12510	Bifunctional inhibitor/lipid-transfer protein/seed storage 2S albumin superfamily protein
AT3G54580	AT3G54580	Proline-rich extensin-like family protein
AT1G16390	OCT3	organic cation/carnitine transporter 3
AT5G60530	AT5G60530	late embryogenesis abundant protein-related / LEA protein-like protein
AT2G36100	CASP1	Uncharacterized protein family (UPF0497)
AT1G66270	BGLU21	Glycosyl hydrolase superfamily protein
AT3G28550	AT3G28550	Proline-rich extensin-like family protein
AT1G23130	AT1G23130	Polyketide cyclase/dehydrase and lipid transport superfamily protein
AT2G18980	AT2G18980	Peroxidase superfamily protein
AT3G46230	HSP17.4	heat shock protein 17.4
AT5G26260	AT5G26260	TRAF-like family protein
AT1G62510	AT1G62510	Bifunctional inhibitor/lipid-transfer protein/seed storage 2S albumin superfamily protein
AT4G26200	ACS7	1-amino-cyclopropane-1-carboxylate synthase 7
AT4G12545	AT4G12545	Bifunctional inhibitor/lipid-transfer protein/seed storage 2S albumin superfamily protein
AT1G73260	KTI1	kunitz trypsin inhibitor 1
AT5G20790	AT5G20790	transmembrane protein
AT3G51910	HSFA7A	heat shock transcription factor A7A
AT5G43350	PHT1;1	phosphate transporter 1;1
AT3G48990	AAE3	AMP-dependent synthetase and ligase family protein
AT1G22400	UGT85A1	UDP-Glycosyltransferase superfamily protein
AT5G67400	RHS19	root hair specific 19
AT3G01190	AT3G01190	Peroxidase superfamily protein
AT4G28780	AT4G28780	GDSL-like Lipase/Acylhydrolase superfamily protein
AT3G05730	AT3G05730	defensin-like protein
AT1G15210	ABCG35	pleiotropic drug resistance 7
AT5G58960	GIL1	glucose-6-phosphate isomerase, putative (DUF641)
AT1G73120	AT1G73120	F-box/RNI superfamily protein
AT4G15390	AT4G15390	HXXXD-type acyl-transferase family protein
AT4G15550	IAGLU	indole-3-acetate beta-D-glucosyltransferase
AT3G09260	PYK10	Glycosyl hydrolase superfamily protein
AT4G04840	MSRB6	methionine sulfoxide reductase B6
AT4G02270	RHS13	root hair specific 13
AT1G05260	RCI3	Peroxidase superfamily protein
AT1G05250	AT1G05250	Peroxidase superfamily protein
AT4G39675	AT4G39675	hypothetical protein
AT1G07610	MT1C	metallothionein 1C
AT5G02760	AT5G02760	Protein phosphatase 2C family protein
AT5G23020	IMS2	2-isopropylmalate synthase 2
AT4G17870	PYR1	Polyketide cyclase/dehydrase and lipid transport superfamily protein
AT2G38300	AT2G38300	myb-like HTH transcriptional regulator family protein
AT1G53540	AT1G53540	HSP20-like chaperones superfamily protein
AT5G12020	HSP17.6II	17.6 kDa class II heat shock protein
AT1G52200	AT1G52200	PLAC8 family protein
AT5G40590	AT5G40590	Cysteine/Histidine-rich C1 domain family protein
AT1G32450	NRT1.5	nitrate transporter 1.5
AT3G21720	ICL	isocitrate lyase
AT4G12550	AIR1	Auxin-Induced in Root cultures 1
AT2G29090	CYP707A2	cytochrome P450, family 707, subfamily A, polypeptide 2
AT1G05240	AT1G05240	Peroxidase superfamily protein
AT1G12110	NRT1.1	nitrate transporter 1.1
AT5G57625	AT5G57625	CAP (Cysteine-rich secretory proteins, Antigen 5, and Pathogenesis-related 1 protein) superfamily protein
AT5G23820	AT5G23820	MD-2-related lipid recognition domain-containing protein
AT5G64100	AT5G64100	Peroxidase superfamily protein
AT5G43180	AT5G43180	transmembrane protein, putative (Protein of unknown function, DUF599)
AT3G15950	NAI2	DNA topoisomerase-like protein
AT5G12030	HSP17.6A	heat shock protein 17.6A
AT5G51440	AT5G51440	HSP20-like chaperones superfamily protein
AT4G40090	AGP3	arabinogalactan protein 3
AT5G43580	UPI	Serine protease inhibitor, potato inhibitor I-type family protein
AT4G30670	AT4G30670	Putative membrane lipoprotein
AT5G06630	AT5G06630	proline-rich extensin-like family protein
AT4G11290	AT4G11290	Peroxidase superfamily protein
AT1G75750	GASA1	GAST1 protein homolog 1
AT4G12480	EARLI1	Bifunctional inhibitor/lipid-transfer protein/seed storage 2S albumin superfamily protein
AT3G48340	CEP2	Cysteine proteinases superfamily protein
AT4G29700	AT4G29700	Alkaline-phosphatase-like family protein
AT3G16670	AT3G16670	Pollen Ole e 1 allergen and extensin family protein
AT3G22060	AT3G22060	Receptor-like protein kinase-related family protein
AT4G30270	XTH24	xyloglucan endotransglucosylase/hydrolase 24
AT2G47270	UPB1	transcription factor UPBEAT protein
AT2G19310	AT2G19310	HSP20-like chaperones superfamily protein
AT3G59930	AT3G59930	defensin-like protein
AT5G17780	AT5G17780	alpha/beta-Hydrolases superfamily protein
AT5G52640	HSP90.1	heat shock-like protein
AT2G25450	AT2G25450	2-oxoglutarate (2OG) and Fe(II)-dependent oxygenase superfamily protein
AT5G03545	AT5G03545	expressed in response to phosphate starvation protein
AT5G38940	AT5G38940	RmlC-like cupins superfamily protein
AT5G03860	MLS	malate synthase
AT4G16260	AT4G16260	Glycosyl hydrolase superfamily protein
AT3G55230	AT3G55230	Disease resistance-responsive (dirigent-like protein) family protein
AT5G56870	BGAL4	beta-galactosidase 4
AT1G22230	AT1G22230	nucleolar GTP-binding protein
AT5G14690	AT5G14690	transmembrane protein
AT5G24770	VSP2	vegetative storage protein 2
AT1G76090	SMT3	sterol methyltransferase 3
AT2G37130	AT2G37130	Peroxidase superfamily protein
AT5G58770	cPT4	Undecaprenyl pyrophosphate synthetase family protein
AT3G20370	AT3G20370	TRAF-like family protein
AT4G23700	CHX17	cation/H+ exchanger 17
AT4G10250	ATHSP22.0	HSP20-like chaperones superfamily protein
AT4G38770	PRP4	proline-rich protein 4
AT3G29034	AT3G29034	transmembrane protein
AT5G44575	AT5G44575	hypothetical protein
AT5G40010	AATP1	AAA-ATPase 1
AT3G12580	HSP70	heat shock protein 70
AT1G50090	BCAT7	D-aminoacid aminotransferase-like PLP-dependent enzymes superfamily protein
AT5G19890	AT5G19890	Peroxidase superfamily protein
AT1G19530	AT1G19530	DNA polymerase epsilon catalytic subunit A
AT1G22710	SUC2	sucrose-proton symporter 2
AT4G22212	AT4G22212	defensin-like protein
AT5G47530	AT5G47530	Auxin-responsive family protein
AT4G25200	HSP23.6-MITO	mitochondrion-localized small heat shock protein 23.6
AT4G22880	LDOX	leucoanthocyanidin dioxygenase
AT2G43610	AT2G43610	Chitinase family protein
AT1G51790	AT1G51790	Leucine-rich repeat protein kinase family protein
AT3G46280	AT3G46280	kinase-like protein
AT5G23830	AT5G23830	MD-2-related lipid recognition domain-containing protein
AT2G41380	AT2G41380	S-adenosyl-L-methionine-dependent methyltransferases superfamily protein
AT3G59220	PRN	pirin
AT3G13610	AT3G13610	2-oxoglutarate (2OG) and Fe(II)-dependent oxygenase superfamily protein
AT1G01600	CYP86A4	cytochrome P450, family 86, subfamily A, polypeptide 4
AT4G38810	AT4G38810	Calcium-binding EF-hand family protein
AT2G39980	AT2G39980	HXXXD-type acyl-transferase family protein
AT5G48560	AT5G48560	basic helix-loop-helix (bHLH) DNA-binding superfamily protein
AT5G42800	DFR	dihydroflavonol 4-reductase
AT2G16720	MYB7	myb domain protein 7
AT1G51913	AT1G51913	transmembrane protein
AT5G44380	AT5G44380	FAD-binding Berberine family protein
AT1G61580	RPL3B	R-protein L3 B
AT4G18970	AT4G18970	GDSL-like Lipase/Acylhydrolase superfamily protein
AT5G57480	AT5G57480	P-loop containing nucleoside triphosphate hydrolases superfamily protein
AT1G59860	AT1G59860	HSP20-like chaperones superfamily protein
AT5G47450	TIP2;3	tonoplast intrinsic protein 2;3
AT5G57760	AT5G57760	hypothetical protein
AT2G24580	AT2G24580	FAD-dependent oxidoreductase family protein
AT3G43270	AT3G43270	Plant invertase/pectin methylesterase inhibitor superfamily
AT4G28290	AT4G28290	hypothetical protein
AT5G06870	PGIP2	polygalacturonase inhibiting protein 2
AT5G12050	AT5G12050	rho GTPase-activating protein
AT5G44580	AT5G44580	transmembrane protein
AT4G25820	XTH14	xyloglucan endotransglucosylase/hydrolase 14
AT2G20560	AT2G20560	DNAJ heat shock family protein
AT5G56860	GNC	GATA type zinc finger transcription factor family protein
AT4G36700	AT4G36700	RmlC-like cupins superfamily protein
AT5G43520	AT5G43520	Cysteine/Histidine-rich C1 domain family protein
AT2G29940	ABCG31	pleiotropic drug resistance 3
AT1G10880	AT1G10880	core-2/I-branching beta-1,6-n-acetylglucosaminyltransferase family protein
AT1G13480	AT1G13480	hypothetical protein (DUF1262)
AT1G52342	AT1G52342	hypothetical protein
AT2G24980	EXT6	Proline-rich extensin-like family protein
AT3G62860	AT3G62860	alpha/beta-Hydrolases superfamily protein
AT3G29590	AT5MAT	HXXXD-type acyl-transferase family protein
AT5G54060	UF3GT	UDP-glucose:flavonoid 3-o-glucosyltransferase
AT3G22600	AT3G22600	Bifunctional inhibitor/lipid-transfer protein/seed storage 2S albumin superfamily protein
AT4G21870	AT4G21870	HSP20-like chaperones superfamily protein
AT1G30750	AT1G30750	TPRXL
AT4G26320	AGP13	arabinogalactan protein 13
AT2G45180	AT2G45180	Bifunctional inhibitor/lipid-transfer protein/seed storage 2S albumin superfamily protein
AT3G48360	BT2	BTB and TAZ domain protein 2
AT2G29290	AT2G29290	NAD(P)-binding Rossmann-fold superfamily protein
AT1G64370	AT1G64370	filaggrin-like protein
AT3G11930	AT3G11930	Adenine nucleotide alpha hydrolases-like superfamily protein
AT3G16470	JR1	Mannose-binding lectin superfamily protein
AT4G10120	ATSPS4F	Sucrose-phosphate synthase family protein
AT4G24310	AT4G24310	transmembrane protein, putative (DUF679)
AT2G05440	GRP9	GLYCINE RICH PROTEIN 9
AT2G22475	GEM	GRAM domain family protein
AT3G02020	AK3	aspartate kinase 3
AT1G19180	JAZ1	jasmonate-zim-domain protein 1
AT5G04950	NAS1	nicotianamine synthase 1
AT3G19710	BCAT4	branched-chain aminotransferase4
AT5G23010	MAM1	methylthioalkylmalate synthase 1
AT3G19700	IKU2	Leucine-rich repeat protein kinase family protein
AT3G55560	AGF2	AT-hook protein of GA feedback 2
AT1G52100	AT1G52100	Mannose-binding lectin superfamily protein
AT1G54020	AT1G54020	GDSL-like Lipase/Acylhydrolase superfamily protein
AT1G26680	AT1G26680	transcriptional factor B3 family protein
AT1G65860	FMO GS-OX1	flavin-monooxygenase glucosinolate S-oxygenase 1
AT4G12400	Hop3	stress-inducible protein
AT1G04800	AT1G04800	glycine-rich protein
AT3G16460	JAL34	Mannose-binding lectin superfamily protein
AT1G61590	AT1G61590	Protein kinase superfamily protein
AT5G03670	TRM28	histone-lysine N-methyltransferase SETD1B-like protein
AT2G29500	AT2G29500	HSP20-like chaperones superfamily protein
AT5G39610	NAC6	NAC domain containing protein 6
AT1G54050	AT1G54050	HSP20-like chaperones superfamily protein
AT2G04800	AT2G04800	hypothetical protein
AT4G24040	TRE1	trehalase 1
AT5G45820	CIPK20	CBL-interacting protein kinase 20
AT3G20300	AT3G20300	extracellular ligand-gated ion channel protein (DUF3537)
AT1G30870	AT1G30870	Peroxidase superfamily protein
AT5G57770	AT5G57770	auxin canalization protein (DUF828)
AT5G53750	AT5G53750	CBS domain-containing protein
AT5G24880	AT5G24880	chromo domain cec-like protein
AT2G27370	CASP3	Uncharacterized protein family (UPF0497)
AT3G50270	AT3G50270	HXXXD-type acyl-transferase family protein
AT5G02270	ABCI20	non-intrinsic ABC protein 9
AT1G30700	AT1G30700	FAD-binding Berberine family protein
AT4G24510	CER2	HXXXD-type acyl-transferase family protein
AT2G48130	AT2G48130	Bifunctional inhibitor/lipid-transfer protein/seed storage 2S albumin superfamily protein
AT1G15260	AT1G15260	LOW protein: ATP-dependent RNA helicase-like protein
AT5G62280	AT5G62280	DUF1442 family protein (DUF1442)
AT5G46900	AT5G46900	Bifunctional inhibitor/lipid-transfer protein/seed storage 2S albumin superfamily protein
AT2G36690	AT2G36690	2-oxoglutarate (2OG) and Fe(II)-dependent oxygenase superfamily protein
AT1G54010	AT1G54010	GDSL-like Lipase/Acylhydrolase superfamily protein
AT5G43290	WRKY49	WRKY DNA-binding protein 49
AT4G14090	AT4G14090	UDP-Glycosyltransferase superfamily protein
AT1G24400	LHT2	lysine histidine transporter 2
AT1G65390	PP2-A5	phloem protein 2 A5
AT4G12320	CYP706A6	cytochrome P450, family 706, subfamily A, polypeptide 6
AT2G30210	LAC3	laccase 3
AT5G01740	AT5G01740	Nuclear transport factor 2 (NTF2) family protein
AT1G16410	CYP79F1	cytochrome p450 79f1
AT3G22120	CWLP	cell wall-plasma membrane linker protein
AT3G15510	NAC2	NAC domain containing protein 2
AT4G01850	SAM-2	S-adenosylmethionine synthetase 2
AT1G53470	MSL4	mechanosensitive channel of small conductance-like 4
AT3G25190	AT3G25190	Vacuolar iron transporter (VIT) family protein
AT2G22510	AT2G22510	hydroxyproline-rich glycoprotein family protein
AT1G08430	ALMT1	aluminum-activated malate transporter 1
AT4G11780	TRM10	GAR2-like protein
AT1G69760	AT1G69760	suppressor SRP40-like protein
AT2G32430	AT2G32430	Galactosyltransferase family protein
AT2G26150	HSFA2	heat shock transcription factor A2
AT3G61430	PIP1A	plasma membrane intrinsic protein 1A
AT2G46240	BAG6	BCL-2-associated athanogene 6
AT1G13520	AT1G13520	hypothetical protein (DUF1262)
AT5G50335	AT5G50335	hypothetical protein
AT5G26270	AT5G26270	transmembrane protein
AT5G44440	AT5G44440	FAD-binding Berberine family protein
AT2G31110	AT2G31110	trichome birefringence-like protein (DUF828)
AT3G25930	AT3G25930	Adenine nucleotide alpha hydrolases-like superfamily protein
AT5G66400	RAB18	Dehydrin family protein
AT5G05600	AT5G05600	2-oxoglutarate (2OG) and Fe(II)-dependent oxygenase superfamily protein
AT5G64570	XYL4	beta-D-xylosidase 4
AT5G37670	AT5G37670	HSP20-like chaperones superfamily protein
AT5G55620	AT5G55620	hypothetical protein
AT2G40330	PYL6	PYR1-like 6
AT5G24420	PGL5	6-phosphogluconolactonase 5
AT2G27630	AT2G27630	Ubiquitin carboxyl-terminal hydrolase-related protein
AT3G48740	SWEET11	Nodulin MtN3 family protein
AT4G13840	AT4G13840	HXXXD-type acyl-transferase family protein
AT3G20380	AT3G20380	TRAF-like family protein
AT3G28290	AT14A	transmembrane protein, putative (DUF677)
AT3G45650	NAXT1	nitrate excretion transporter1
AT3G23050	IAA7	indole-3-acetic acid 7
AT4G04830	MSRB5	methionine sulfoxide reductase B5
AT3G16950	LPD1	lipoamide dehydrogenase 1
AT1G79270	ECT8	evolutionarily conserved C-terminal region 8
AT4G34250	KCS16	3-ketoacyl-CoA synthase 16
AT3G53720	CHX20	cation/H+ exchanger 20
AT4G35060	HIPP25	Heavy metal transport/detoxification superfamily protein
AT5G25450	AT5G25450	Cytochrome bd ubiquinol oxidase, 14kDa subunit
AT5G59520	ZIP2	ZRT/IRT-like protein 2
AT5G42180	PER64	Peroxidase superfamily protein
AT2G44380	AT2G44380	Cysteine/Histidine-rich C1 domain family protein
AT2G44010	AT2G44010	hypothetical protein
AT1G03440	AT1G03440	Leucine-rich repeat (LRR) family protein
AT5G14200	IMD1	isopropylmalate dehydrogenase 1
AT1G78970	LUP1	lupeol synthase 1
AT3G17110	AT3G17110
AT4G26010	AT4G26010	Peroxidase superfamily protein
AT5G47560	TDT	tonoplast dicarboxylate transporter
AT3G02910	AT3G02910	AIG2-like (avirulence induced gene) family protein
AT1G21000	AT1G21000	PLATZ transcription factor family protein
AT3G49845	WIH3	cysteine-rich TM module stress tolerance protein
AT1G04250	AXR3	AUX/IAA transcriptional regulator family protein
AT3G51600	LTP5	lipid transfer protein 5
AT2G44370	AT2G44370	Cysteine/Histidine-rich C1 domain family protein
AT2G37170	PIP2B	plasma membrane intrinsic protein 2
AT2G39518	AT2G39518	Uncharacterized protein family (UPF0497)
AT3G23450	AT3G23450	transmembrane protein
AT1G19620	AT1G19620	transmembrane protein
AT3G55290	AT3G55290	NAD(P)-binding Rossmann-fold superfamily protein
AT1G70890	MLP43	MLP-like protein 43
AT3G01290	HIR2	SPFH/Band 7/PHB domain-containing membrane-associated protein family
AT4G24480	AT4G24480	Protein kinase superfamily protein
AT4G18280	AT4G18280	glycine-rich cell wall protein-like protein
AT5G53250	AGP22	arabinogalactan protein 22
AT5G10580	AT5G10580	plant/protein (Protein of unknown function, DUF599)
AT5G51780	AT5G51780	basic helix-loop-helix (bHLH) DNA-binding superfamily protein
AT3G14440	NCED3	nine-cis-epoxycarotenoid dioxygenase 3
AT1G78090	TPPB	trehalose-6-phosphate phosphatase
AT1G20900	ESC	Putative AT-hook DNA-binding family protein
AT4G14465	AHL20	AT-hook motif nuclear-localized protein 20
AT3G20395	AT3G20395	RING/U-box superfamily protein
AT1G02820	LEA3	Late embryogenesis abundant 3 (LEA3) family protein
AT5G64667	IDL2	inflorescence deficient in abscission (IDA)-like 2
AT4G25260	AT4G25260	Plant invertase/pectin methylesterase inhibitor superfamily protein
AT4G10380	NIP5;1	NOD26-like intrinsic protein 5;1
AT5G56100	AT5G56100	glycine-rich protein / oleosin
AT1G02205	CER1	Fatty acid hydroxylase superfamily
AT4G08770	Prx37	Peroxidase superfamily protein
AT4G20820	AT4G20820	FAD-binding Berberine family protein
AT5G41280	AT5G41280	Receptor-like protein kinase-related family protein
AT5G22890	AT5G22890	C2H2 and C2HC zinc fingers superfamily protein
AT5G05500	MOP10	Pollen Ole e 1 allergen and extensin family protein
AT2G41640	AT2G41640	Glycosyltransferase family 61 protein
AT4G37980	ELI3-1	cinnamyl alcohol dehydrogenase 7
AT5G36910	THI2.2	thionin 2.2
AT3G16440	MLP-300B	myrosinase-binding protein-like protein-300B
AT1G30935	AT1G30935
AT5G55930	OPT1	oligopeptide transporter 1
AT1G19450	AT1G19450	Major facilitator superfamily protein
AT5G15290	CASP5	Uncharacterized protein family (UPF0497)
AT1G14200	AT1G14200	RING/U-box superfamily protein
AT3G46900	COPT2	copper transporter 2
AT5G49700	AT5G49700	Putative AT-hook DNA-binding family protein
AT4G38000	DOF4.7	DNA binding with one finger 4.7
AT3G49660	WDR5a	Transducin/WD40 repeat-like superfamily protein
AT5G20150	SPX1	SPX domain-containing protein 1
AT1G07400	AT1G07400	HSP20-like chaperones superfamily protein
AT1G74310	HSP101	heat shock protein 101
AT1G44350	ILL6	IAA-amino acid hydrolase ILR1-like 6
AT2G40610	EXPA8	expansin A8
AT3G21180	ACA9	autoinhibited Ca(2+)-ATPase 9
AT2G05540	AT2G05540	Glycine-rich protein family
AT4G14990	AT4G14990	Topoisomerase II-associated protein PAT1
AT2G10606	MIR396a
AT1G21130	IGMT4	O-methyltransferase family protein
AT5G48485	DIR1	Bifunctional inhibitor/lipid-transfer protein/seed storage 2S albumin superfamily protein
AT5G06300	LOG7	Putative lysine decarboxylase family protein
AT3G20200	AT3G20200	kinase with adenine nucleotide alpha hydrolases-like domain-containing protein
AT5G05690	CPD	Cytochrome P450 superfamily protein
AT2G24100	ASG1	ATP-dependent DNA helicase
AT4G35770	SEN1	Rhodanese/Cell cycle control phosphatase superfamily protein
AT5G10625	AT5G10625	flowering-promoting factor-like protein
AT1G21110	IGMT3	O-methyltransferase family protein
AT5G05410	DREB2A	DRE-binding protein 2A
AT4G38620	MYB4	myb domain protein 4
AT2G26680	AT2G26680	FkbM family methyltransferase
AT1G78460	AT1G78460	SOUL heme-binding family protein
AT1G04350	AT1G04350	2-oxoglutarate (2OG) and Fe(II)-dependent oxygenase superfamily protein
AT2G38390	AT2G38390	Peroxidase superfamily protein
AT2G29710	AT2G29710	UDP-Glycosyltransferase superfamily protein

## Sheet: UP_transcripts_original_data
ID (transcripts)	Annotation	logFC	FDR
AT1G22690.1	Gibberellin-regulated family protein	-3.32	7.57e-38
AT3G14210.1	epithiospecifier modifier 1	-3.91	2.16e-35
AT4G38420.1	SKU5 similar 9	-2.92	2.14e-26
AT3G62820.1	Plant invertase/pectin methylesterase inhibitor superfamily protein	-2.18	2.58e-17
AT1G16960.1	Ubiquitin domain-containing protein	-1.75	1.01e-11
AT3G32980.1	Peroxidase superfamily protein	-5.42	1.08e-10
AT2G36120.1	Glycine-rich protein family	-4.29	2.62e-10
AT5G25840.1	Protein of unknown function (DUF1677)	-2.33	2.62e-10
AT4G25100.3	Fe superoxide dismutase 1	-5.76	2.77e-10
AT1G73330.1	drought-repressed 4	-6.68	2.57e-09
AT4G25100.2	Fe superoxide dismutase 1	-5.36	6.09e-09
AT5G44020.1	HAD superfamily, subfamily IIIB acid phosphatase	-2.62	8.17e-09
AT4G35720.1	Arabidopsis protein of unknown function (DUF241)	-1.76	8.17e-09
AT4G25100.5	Fe superoxide dismutase 1	-4.8	8.61e-09
AT5G26280.2	TRAF-like family protein	-5.44	8.74e-09
AT3G01420.1	Peroxidase superfamily protein	-5.18	9.43e-09
AT1G66280.1	Glycosyl hydrolase superfamily protein	-5.77	1.09e-08
AT4G18290.1	potassium channel in Arabidopsis thaliana 2	-1.79	1.29e-08
AT5G44610.1	microtubule-associated protein 18	-5.59	1.74e-08
AT3G16660.1	Pollen Ole e 1 allergen and extensin family protein	-6.11	3.15e-08
AT4G12520.1	Bifunctional inhibitor/lipid-transfer protein/seed storage 2S albumin superfamily protein	-7.23	3.21e-08
AT4G30170.1	Peroxidase family protein	-6.04	3.95e-08
AT4G15610.1	Uncharacterised protein family (UPF0497)	-5.76	4.94e-08
AT4G25100.1	Fe superoxide dismutase 1	-4.39	5.8e-08
AT3G16420.1	PYK10-binding protein 1	-5.15	6.95e-08
AT5G17820.1	Peroxidase superfamily protein	-6.63	7.05e-08
AT5G50760.1	SAUR-like auxin-responsive protein family	-5.41	7.95e-08
AT1G23720.1	Proline-rich extensin-like family protein	-6.45	8.56e-08
AT4G12470.1	azelaic acid induced 1	-5.67	8.56e-08
AT4G20860.1	FAD-binding Berberine family protein	-4.67	8.56e-08
AT4G37800.1	xyloglucan endotransglucosylase/hydrolase 7	-2.52	9.05e-08
AT4G12510.1	Bifunctional inhibitor/lipid-transfer protein/seed storage 2S albumin superfamily protein	-6.97	9.89e-08
AT3G54580.1	Proline-rich extensin-like family protein	-5.3	9.89e-08
AT5G26280.1	TRAF-like family protein	-5.69	1.1e-07
AT1G16390.1	organic cation/carnitine transporter 3	-4.68	1.62e-07
AT5G60530.1	late embryogenesis abundant protein-related / LEA protein-related	-5.25	2.34e-07
AT2G36100.1	Uncharacterised protein family (UPF0497)	-5.2	2.34e-07
AT1G66270.1	Glycosyl hydrolase superfamily protein	-5.86	2.56e-07
AT3G28550.1	Proline-rich extensin-like family protein	-4.91	2.56e-07
AT1G23130.1	Polyketide cyclase/dehydrase and lipid transport superfamily protein	-3.87	2.56e-07
AT2G18980.1	Peroxidase superfamily protein	-5.19	3.48e-07
AT3G46230.1	heat shock protein 17.4	-7.5	3.73e-07
AT1G66270.2	Glycosyl hydrolase superfamily protein	-5.98	3.73e-07
AT5G26260.1	TRAF-like family protein	-5.14	3.73e-07
AT1G62510.1	Bifunctional inhibitor/lipid-transfer protein/seed storage 2S albumin superfamily protein	-5.13	5.68e-07
AT4G26200.1	1-amino-cyclopropane-1-carboxylate synthase 7	-5.28	5.96e-07
AT4G12545.1	Bifunctional inhibitor/lipid-transfer protein/seed storage 2S albumin superfamily protein	-6.12	6.88e-07
AT1G73260.1	kunitz trypsin inhibitor 1	-4.66	6.91e-07
AT5G20790.1	unknown protein	-5.6	7.74e-07
AT4G25100.4	Fe superoxide dismutase 1	-4.17	8.78e-07
AT3G51910.1	heat shock transcription factor A7A	-4.25	9.21e-07
AT3G16420.3	PYK10-binding protein 1	-4.65	9.34e-07
AT5G43350.1	phosphate transporter 1;1	-6.05	9.39e-07
AT3G48990.1	AMP-dependent synthetase and ligase family protein	-0.7	9.39e-07
AT1G22400.1	UDP-Glycosyltransferase superfamily protein	-5.06	1.2e-06
AT5G67400.1	root hair specific 19	-6.22	1.41e-06
AT3G01190.1	Peroxidase superfamily protein	-4.96	1.41e-06
AT4G28780.1	GDSL-like Lipase/Acylhydrolase superfamily protein	-1.47	1.41e-06
AT3G05730.1	unknown protein	-6.01	1.48e-06
AT1G15210.1	pleiotropic drug resistance 7	-2.67	1.49e-06
AT5G58960.1	Plant protein of unknown function (DUF641)	-0.55	1.53e-06
AT1G73120.1	unknown protein	-4.99	2.63e-06
AT4G15390.1	HXXXD-type acyl-transferase family protein	-5.8	2.69e-06
AT4G15550.1	indole-3-acetate beta-D-glucosyltransferase	-0.82	3.29e-06
AT3G09260.1	Glycosyl hydrolase superfamily protein	-4.28	3.43e-06
AT4G04840.1	methionine sulfoxide reductase B6	-5.56	3.91e-06
AT3G16420.2	PYK10-binding protein 1	-4.47	4.28e-06
AT4G02270.1	root hair specific 13	-5.23	5.19e-06
AT1G05260.1	Peroxidase superfamily protein	-1.64	5.37e-06
AT1G05250.1	Peroxidase superfamily protein	-4.13	5.69e-06
AT4G39675.1	unknown protein	-6.57	6.93e-06
AT1G07610.1	metallothionein 1C	-4.52	6.97e-06
AT5G02760.1	Protein phosphatase 2C family protein	-2.55	8.16e-06
AT5G23020.1	2-isopropylmalate synthase 2	-3.67	8.94e-06
AT4G17870.1	Polyketide cyclase/dehydrase and lipid transport superfamily protein	-0.62	9.1e-06
AT2G38300.1	myb-like HTH transcriptional regulator family protein	-5.31	9.43e-06
AT1G53540.1	HSP20-like chaperones superfamily protein	-5.85	1.15e-05
AT5G12020.1	17.6 kDa class II heat shock protein	-5.67	1.27e-05
AT1G52200.1	PLAC8 family protein	-5.23	1.33e-05
AT5G40590.1	Cysteine/Histidine-rich C1 domain family protein	-4.08	1.4e-05
AT1G32450.1	nitrate transporter 1.5	-2.67	1.42e-05
AT3G21720.1	isocitrate lyase	-5.15	1.51e-05
AT4G12550.1	Auxin-Induced in Root cultures 1	-5.13	1.51e-05
AT2G29090.2	cytochrome P450, family 707, subfamily A, polypeptide 2	-2.04	1.51e-05
AT1G05240.1	Peroxidase superfamily protein	-4.65	1.59e-05
AT1G12110.1	nitrate transporter 1.1	-2.27	1.68e-05
AT5G57625.1	CAP (Cysteine-rich secretory proteins, Antigen 5, and Pathogenesis-related 1 protein) superfamily protein	-5.63	1.71e-05
AT5G23820.1	MD-2-related lipid recognition domain-containing protein	-1.74	1.9e-05
AT5G64100.1	Peroxidase superfamily protein	-3.84	1.93e-05
AT5G43180.1	Protein of unknown function, DUF599	-2.96	2.34e-05
AT3G15950.1	DNA topoisomerase-related	-2.09	2.52e-05
AT5G12030.1	heat shock protein 17.6A	-6.09	2.71e-05
AT5G51440.1	HSP20-like chaperones superfamily protein	-3.02	3.03e-05
AT4G40090.1	arabinogalactan protein 3	-5.59	3.14e-05
AT5G43580.1	Serine protease inhibitor, potato inhibitor I-type family protein	-4.27	3.44e-05
AT4G30670.1	Putative membrane lipoprotein	-2.33	3.56e-05
AT5G06630.1	proline-rich extensin-like family protein	-5.52	3.89e-05
AT4G11290.1	Peroxidase superfamily protein	-3.33	4.81e-05
AT1G75750.2	GAST1 protein homolog 1	-2.97	4.98e-05
AT4G12480.1	Bifunctional inhibitor/lipid-transfer protein/seed storage 2S albumin superfamily protein	-4.82	5.01e-05
AT3G48340.1	Cysteine proteinases superfamily protein	-4.21	5.01e-05
AT4G29700.1	Alkaline-phosphatase-like family protein	-0.93	6.37e-05
AT3G16670.1	Pollen Ole e 1 allergen and extensin family protein	-4.93	9.6e-05
AT3G22060.1	Receptor-like protein kinase-related family protein	-3.32	9.6e-05
AT4G30270.1	xyloglucan endotransglucosylase/hydrolase 24	-3.2	9.6e-05
AT2G47270.1	sequence-specific DNA binding transcription factors;transcription regulators	-4.16	0.0001
AT2G19310.1	HSP20-like chaperones superfamily protein	-1.65	0.0001
AT3G59930.1	unknown protein	-3.84	0.00011
AT5G17780.1	alpha/beta-Hydrolases superfamily protein	-1.6	0.00012
AT5G52640.1	heat shock protein 90.1	-2.75	0.00012
AT2G25450.1	2-oxoglutarate (2OG) and Fe(II)-dependent oxygenase superfamily protein	-2.1	0.00012
AT5G03545.1	unknown protein	-1.7	0.00013
AT5G38940.1	RmlC-like cupins superfamily protein	-3.98	0.00014
AT5G03860.1	malate synthase	-4.46	0.00014
AT4G16260.1	Glycosyl hydrolase superfamily protein	-5.09	0.00017
AT3G55230.1	Disease resistance-responsive (dirigent-like protein) family protein	-3.18	0.00017
AT5G56870.1	beta-galactosidase 4	-2.98	0.00021
AT1G22230.1	unknown protein	-1.01	0.00021
AT1G75750.1	GAST1 protein homolog 1	-2.78	0.00022
AT5G14690.1	unknown protein	-1.6	0.00023
AT5G24770.2	vegetative storage protein 2	-1.56	0.00025
AT1G76090.1	sterol methyltransferase 3	-0.84	0.00025
AT2G37130.1	Peroxidase superfamily protein	-4.98	0.00027
AT5G58770.1	Undecaprenyl pyrophosphate synthetase family protein	-2.91	0.00029
AT3G20370.1	TRAF-like family protein	-4.78	0.0003
AT4G23700.1	cation/H+ exchanger 17	-3.23	0.0003
AT4G10250.1	HSP20-like chaperones superfamily protein	-5.97	0.00033
AT3G15950.2	DNA topoisomerase-related	-2.26	0.00035
AT4G38770.1	proline-rich protein 4	-0.64	0.00036
AT3G29034.1	unknown protein	-3.91	0.00036
AT5G44575.1	unknown protein	-5.47	0.00037
AT5G40010.1	AAA-ATPase 1	-3.27	0.00039
AT3G12580.1	heat shock protein 70	-3.31	0.0004
AT1G50090.1	D-aminoacid aminotransferase-like PLP-dependent enzymes superfamily protein	-3.15	0.0004
AT5G19890.1	Peroxidase superfamily protein	-5.55	0.00041
AT1G19530.1	unknown protein	-4.99	0.00042
AT1G22710.1	sucrose-proton symporter 2	-0.58	0.00042
AT4G22212.1	Arabidopsis defensin-like protein	-2.06	0.00046
AT5G47530.1	Auxin-responsive family protein	-2.1	0.00046
AT4G25200.1	mitochondrion-localized small heat shock protein 23.6	-6.16	0.00047
AT4G22880.1	leucoanthocyanidin dioxygenase	-2.6	0.00048
AT2G43610.1	Chitinase family protein	-2.88	0.00053
AT1G51790.1	Leucine-rich repeat protein kinase family protein	-3.37	0.00053
AT3G46280.1	protein kinase-related	-4.3	0.00057
AT5G23830.2	MD-2-related lipid recognition domain-containing protein	-4.01	0.00063
AT2G41380.1	S-adenosyl-L-methionine-dependent methyltransferases superfamily protein	-1.83	0.00063
AT3G59220.1	pirin	-3.34	0.00063
AT3G13610.1	2-oxoglutarate (2OG) and Fe(II)-dependent oxygenase superfamily protein	-2.67	0.00066
AT1G01600.1	cytochrome P450, family 86, subfamily A, polypeptide 4	-0.92	0.00066
AT4G38810.2	Calcium-binding EF-hand family protein	-1.11	0.00084
AT2G39980.1	HXXXD-type acyl-transferase family protein	-1.11	0.00093
AT5G48560.1	basic helix-loop-helix (bHLH) DNA-binding superfamily protein	-1.6	0.00096
AT5G42800.1	dihydroflavonol 4-reductase	-3.08	0.001
AT2G16720.1	myb domain protein 7	-1.28	0.001
AT1G51913.1	unknown protein	-4.75	0.001
AT5G44380.1	FAD-binding Berberine family protein	-4.63	0.001
AT1G61580.1	R-protein L3 B	-0.46	0.001
AT4G18970.1	GDSL-like Lipase/Acylhydrolase superfamily protein	-0.46	0.001
AT5G57480.1	P-loop containing nucleoside triphosphate hydrolases superfamily protein	-2.21	0.001
AT1G59860.1	HSP20-like chaperones superfamily protein	-3.12	0.0011
AT5G47450.1	tonoplast intrinsic protein 2;3	-3.26	0.0011
AT5G57760.1	unknown protein	-4.64	0.0012
AT1G22690.2	Gibberellin-regulated family protein	-1.45	0.0012
AT2G24580.1	FAD-dependent oxidoreductase family protein	-0.57	0.0012
AT4G22880.2	leucoanthocyanidin dioxygenase	-2.32	0.0013
AT3G43270.1	Plant invertase/pectin methylesterase inhibitor superfamily	-1.22	0.0013
AT4G28290.1	unknown protein	-1.27	0.0014
AT5G06870.1	polygalacturonase inhibiting protein 2	-1.05	0.0014
AT5G12050.1	unknown protein	-0.79	0.0014
AT5G44580.1	unknown protein	-1.85	0.0014
AT4G25820.1	xyloglucan endotransglucosylase/hydrolase 14	-4.03	0.0015
AT2G20560.1	DNAJ heat shock family protein	-2.78	0.0015
AT5G24770.1	vegetative storage protein 2	-1.38	0.0015
AT5G56860.1	GATA type zinc finger transcription factor family protein	-0.65	0.0019
AT4G36700.1	RmlC-like cupins superfamily protein	-5.52	0.002
AT5G43520.1	Cysteine/Histidine-rich C1 domain family protein	-3.76	0.002
AT2G29940.1	pleiotropic drug resistance 3	-2.74	0.0021
AT1G10880.1	Core-2/I-branching beta-1,6-N-acetylglucosaminyltransferase family protein	-3.81	0.0021
AT1G13480.1	Protein of unknown function (DUF1262)	-4.93	0.0022
AT1G52342.1	unknown protein	-2.35	0.0023
AT2G24980.1	Proline-rich extensin-like family protein	-4.81	0.0024
AT3G62860.1	alpha/beta-Hydrolases superfamily protein	-1.39	0.0025
AT3G29590.1	HXXXD-type acyl-transferase family protein	-2.58	0.0026
AT5G54060.1	UDP-glucose:flavonoid 3-o-glucosyltransferase	-2.81	0.0026
AT3G22600.1	Bifunctional inhibitor/lipid-transfer protein/seed storage 2S albumin superfamily protein	-2.89	0.0029
AT4G21870.1	HSP20-like chaperones superfamily protein	-1.45	0.003
AT1G30750.1	unknown protein	-4.54	0.003
AT4G26320.1	arabinogalactan protein 13	-2.21	0.0031
AT2G45180.1	Bifunctional inhibitor/lipid-transfer protein/seed storage 2S albumin superfamily protein	-0.89	0.0031
AT3G48360.1	BTB and TAZ domain protein 2	-2.59	0.0034
AT2G29290.1	NAD(P)-binding Rossmann-fold superfamily protein	-3.53	0.0034
AT1G64370.1	unknown protein	-1.33	0.0035
AT3G11930.1	Adenine nucleotide alpha hydrolases-like superfamily protein	-1.15	0.0036
AT3G16470.1	Mannose-binding lectin superfamily protein	-0.65	0.0036
AT2G29290.2	NAD(P)-binding Rossmann-fold superfamily protein	-3.13	0.0036
AT3G16470.2	Mannose-binding lectin superfamily protein	-0.62	0.0037
AT4G10120.2	Sucrose-phosphate synthase family protein	-1.98	0.0039
AT4G24310.1	Protein of unknown function (DUF679)	-3.03	0.0039
AT2G05440.7	GLYCINE RICH PROTEIN 9	-4.42	0.0039
AT2G22475.1	GRAM domain family protein	-0.7	0.0045
AT3G02020.1	aspartate kinase 3	-2.33	0.0045
AT1G19180.2	jasmonate-zim-domain protein 1	-1.86	0.0046
AT5G04950.1	nicotianamine synthase 1	-4.44	0.0047
AT3G19710.1	branched-chain aminotransferase4	-2.19	0.0047
AT5G23010.1	methylthioalkylmalate synthase 1	-2.07	0.0047
AT3G19700.1	Leucine-rich repeat protein kinase family protein	-2	0.005
AT3G55560.1	AT-hook protein of GA feedback 2	-0.89	0.005
AT1G52100.1	Mannose-binding lectin superfamily protein	-4.45	0.0051
AT1G54020.3	GDSL-like Lipase/Acylhydrolase superfamily protein	-1.04	0.0051
AT1G26680.1	transcriptional factor B3 family protein	-2.8	0.0051
AT1G65860.1	flavin-monooxygenase glucosinolate S-oxygenase 1	-1.79	0.0053
AT4G12400.2	stress-inducible protein, putative	-1.57	0.0053
AT1G04800.1	glycine-rich protein	-0.54	0.0056
AT3G16460.1	Mannose-binding lectin superfamily protein	-2.52	0.0056
AT1G61590.1	Protein kinase superfamily protein	-4.31	0.0061
AT5G03670.1	unknown protein	-0.69	0.0061
AT2G29500.1	HSP20-like chaperones superfamily protein	-1.91	0.0062
AT4G38810.1	Calcium-binding EF-hand family protein	-1.04	0.0064
AT5G39610.1	NAC domain containing protein 6	-4.48	0.0067
AT1G54050.1	HSP20-like chaperones superfamily protein	-1.53	0.0067
AT2G04800.2	unknown protein	-4.33	0.007
AT4G24040.1	trehalase 1	-1.78	0.0073
AT5G45820.1	CBL-interacting protein kinase 20	-4.33	0.0073
AT3G20300.1	Protein of unknown function (DUF3537)	-1.36	0.0075
AT1G30870.1	Peroxidase superfamily protein	-3.61	0.0075
AT5G57770.1	Plant protein of unknown function (DUF828) with plant pleckstrin homology-like region	-4.33	0.0076
AT5G53750.1	CBS domain-containing protein	-1.41	0.0078
AT5G24880.1	unknown protein	-4.53	0.0078
AT2G27370.1	Uncharacterised protein family (UPF0497)	-2.42	0.0082
AT3G50270.1	HXXXD-type acyl-transferase family protein	-0.87	0.0083
AT5G02270.2	non-intrinsic ABC protein 9	-0.56	0.0092
AT1G30700.1	FAD-binding Berberine family protein	-4.36	0.0092
AT4G24510.1	HXXXD-type acyl-transferase family protein	-0.39	0.0092
AT2G48130.1	Bifunctional inhibitor/lipid-transfer protein/seed storage 2S albumin superfamily protein	-4.36	0.0093
AT1G15260.1	unknown protein	-0.78	0.0093
AT5G62280.1	Protein of unknown function (DUF1442)	-1.99	0.0093
AT5G46900.1	Bifunctional inhibitor/lipid-transfer protein/seed storage 2S albumin superfamily protein	-4.5	0.0094
AT2G36690.1	2-oxoglutarate (2OG) and Fe(II)-dependent oxygenase superfamily protein	-4.36	0.0095
AT4G12400.1	stress-inducible protein, putative	-1.62	0.0097
AT1G54010.1	GDSL-like Lipase/Acylhydrolase superfamily protein	-0.91	0.01
AT5G43290.1	WRKY DNA-binding protein 49	-1.55	0.01
AT4G14090.1	UDP-Glycosyltransferase superfamily protein	-1.52	0.01
AT1G24400.1	lysine histidine transporter 2	-1.88	0.01
AT3G16470.3	Mannose-binding lectin superfamily protein	-0.57	0.01
AT1G65390.2	phloem protein 2 A5	-3.09	0.01
AT4G12320.1	cytochrome P450, family 706, subfamily A, polypeptide 6	-1.14	0.01
AT2G30210.1	laccase 3	-4.21	0.011
AT5G01740.1	Nuclear transport factor 2 (NTF2) family protein	-2.32	0.011
AT2G05440.2	GLYCINE RICH PROTEIN 9	-4.21	0.011
AT1G16410.1	cytochrome p450 79f1	-2.04	0.011
AT3G22120.1	cell wall-plasma membrane linker protein	-0.65	0.011
AT3G15510.1	NAC domain containing protein 2	-1.92	0.012
AT4G01850.2	S-adenosylmethionine synthetase 2	-0.48	0.012
AT1G53470.1	mechanosensitive channel of small conductance-like 4	-2.87	0.012
AT3G25190.1	Vacuolar iron transporter (VIT) family protein	-2.12	0.012
AT2G22510.1	hydroxyproline-rich glycoprotein family protein	-4.23	0.012
AT1G08430.1	aluminum-activated malate transporter 1	-3.51	0.012
AT4G11780.1	unknown protein	-2.37	0.013
AT1G69760.1	unknown protein	-0.43	0.013
AT2G32430.1	Galactosyltransferase family protein	-1.03	0.013
AT2G26150.2	heat shock transcription factor A2	-3.02	0.013
AT3G61430.1	plasma membrane intrinsic protein 1A	-0.56	0.013
AT2G46240.1	BCL-2-associated athanogene 6	-1.54	0.013
AT1G13520.1	Protein of unknown function (DUF1262)	-4.56	0.013
AT5G50335.1	unknown protein	-0.76	0.014
AT5G26270.1	unknown protein	-2	0.014
AT5G44440.1	FAD-binding Berberine family protein	-4.92	0.014
AT2G31110.2	Plant protein of unknown function (DUF828)	-0.67	0.014
AT3G25930.1	Adenine nucleotide alpha hydrolases-like superfamily protein	-2.11	0.014
AT5G66400.2	Dehydrin family protein	-1.94	0.014
AT5G05600.1	2-oxoglutarate (2OG) and Fe(II)-dependent oxygenase superfamily protein	-2.74	0.014
AT5G64570.1	beta-D-xylosidase 4	-0.6	0.015
AT5G37670.1	HSP20-like chaperones superfamily protein	-1.68	0.015
AT5G55620.1	unknown protein	-0.51	0.015
AT2G40330.1	PYR1-like 6	-1.25	0.015
AT5G24420.1	6-phosphogluconolactonase 5	-1.01	0.015
AT2G27630.1	Ubiquitin carboxyl-terminal hydrolase-related protein	-1.96	0.016
AT3G48740.1	Nodulin MtN3 family protein	-2.43	0.016
AT4G13840.1	HXXXD-type acyl-transferase family protein	-0.94	0.016
AT3G20380.1	TRAF-like family protein	-3.05	0.016
AT3G28290.1	Protein of unknown function (DUF677)	-3.43	0.017
AT3G45650.1	nitrate excretion transporter1	-2.19	0.017
AT3G23050.2	indole-3-acetic acid 7	-0.42	0.017
AT4G04830.1	methionine sulfoxide reductase B5	-1.59	0.017
AT3G16950.1	lipoamide dehydrogenase 1	-0.28	0.017
AT1G79270.1	evolutionarily conserved C-terminal region 8	-0.56	0.018
AT4G34250.1	3-ketoacyl-CoA synthase 16	-4.09	0.018
AT3G53720.1	cation/H+ exchanger 20	-0.57	0.019
AT4G35060.1	Heavy metal transport/detoxification superfamily protein	-2.95	0.019
AT5G25450.2	Cytochrome bd ubiquinol oxidase, 14kDa subunit	-2.51	0.019
AT5G59520.1	ZRT/IRT-like protein 2	-2.77	0.019
AT5G42180.1	Peroxidase superfamily protein	-2.94	0.02
AT2G44380.1	Cysteine/Histidine-rich C1 domain family protein	-4.11	0.02
AT2G44010.1	unknown protein	-2.16	0.02
AT1G03440.1	Leucine-rich repeat (LRR) family protein	-0.67	0.02
AT5G14200.1	isopropylmalate dehydrogenase 1	-1.19	0.02
AT1G78970.2	lupeol synthase 1	-0.57	0.02
AT3G17110.1	pseudogene	-4.19	0.021
AT4G26010.1	Peroxidase superfamily protein	-2.36	0.021
AT5G47560.1	tonoplast dicarboxylate transporter	-0.94	0.021
AT3G02910.1	AIG2-like (avirulence induced gene) family protein	-0.8	0.021
AT1G21000.1	PLATZ transcription factor family protein	-1.43	0.022
AT3G49845.1	unknown protein	-2.39	0.022
AT1G04250.1	AUX/IAA transcriptional regulator family protein	-0.55	0.022
AT3G51600.1	lipid transfer protein 5	-0.38	0.022
AT3G16460.2	Mannose-binding lectin superfamily protein	-2.22	0.022
AT2G44370.1	Cysteine/Histidine-rich C1 domain family protein	-2.41	0.024
AT3G11930.4	Adenine nucleotide alpha hydrolases-like superfamily protein	-0.92	0.024
AT2G37130.2	Peroxidase superfamily protein	-2.57	0.024
AT5G14200.2	isopropylmalate dehydrogenase 1	-1.2	0.025
AT2G37170.1	plasma membrane intrinsic protein 2	-0.83	0.025
AT2G39518.1	Uncharacterised protein family (UPF0497)	-4.14	0.025
AT3G23450.1	unknown protein	-0.39	0.025
AT1G19620.1	unknown protein	-3.48	0.025
AT3G55290.1	NAD(P)-binding Rossmann-fold superfamily protein	-0.65	0.025
AT1G70890.1	MLP-like protein 43	-0.65	0.026
AT3G01290.1	SPFH/Band 7/PHB domain-containing membrane-associated protein family	-2.14	0.027
AT4G24480.1	Protein kinase superfamily protein	-1.06	0.027
AT4G18280.1	glycine-rich cell wall protein-related	-0.74	0.027
AT5G53250.1	arabinogalactan protein 22	-1.32	0.027
AT5G10580.1	Protein of unknown function, DUF599	-4.08	0.027
AT5G51780.1	basic helix-loop-helix (bHLH) DNA-binding superfamily protein	-1.89	0.028
AT3G14440.1	nine-cis-epoxycarotenoid dioxygenase 3	-2.08	0.028
AT1G78090.1	trehalose-6-phosphate phosphatase	-1.37	0.028
AT1G20900.1	Predicted AT-hook DNA-binding family protein	-3.14	0.028
AT4G14465.1	AT-hook motif nuclear-localized protein 20	-3.14	0.028
AT3G20395.1	RING/U-box superfamily protein	-1.94	0.028
AT1G02820.1	Late embryogenesis abundant 3 (LEA3) family protein	-1.95	0.029
AT5G64667.1	inflorescence deficient in abscission (IDA)-like 2	-0.78	0.029
AT4G25260.1	Plant invertase/pectin methylesterase inhibitor superfamily protein	-0.57	0.03
AT4G10380.1	NOD26-like intrinsic protein 5;1	-0.83	0.031
AT5G56100.1	glycine-rich protein / oleosin	-1.19	0.032
AT1G02205.3	Fatty acid hydroxylase superfamily	-0.48	0.032
AT4G08770.1	Peroxidase superfamily protein	-2.45	0.032
AT1G19180.1	jasmonate-zim-domain protein 1	-1.64	0.033
AT4G20820.1	FAD-binding Berberine family protein	-1.63	0.033
AT5G41280.1	Receptor-like protein kinase-related family protein	-3.62	0.033
AT5G22890.1	C2H2 and C2HC zinc fingers superfamily protein	-3.16	0.033
AT5G05500.1	Pollen Ole e 1 allergen and extensin family protein	-3.98	0.034
AT2G41640.2	Glycosyltransferase family 61 protein	-0.94	0.034
AT4G37980.1	elicitor-activated gene 3-1	-1.12	0.035
AT5G36910.1	thionin 2.2	-1.88	0.035
AT3G16440.1	myrosinase-binding protein-like protein-300B	-3.99	0.035
AT1G30935.1	pseudogene	-1.57	0.036
AT5G55930.1	oligopeptide transporter 1	-1.1	0.036
AT1G19450.1	Major facilitator superfamily protein	-0.31	0.036
AT5G15290.1	Uncharacterised protein family (UPF0497)	-3.17	0.037
AT1G14200.1	RING/U-box superfamily protein	-1.54	0.037
AT3G46900.1	copper transporter 2	-2.2	0.037
AT5G49700.1	Predicted AT-hook DNA-binding family protein	-2.23	0.038
AT4G38000.1	DNA binding with one finger 4.7	-2.1	0.038
AT3G49660.1	Transducin/WD40 repeat-like superfamily protein	-0.61	0.038
AT5G20150.1	SPX domain gene 1	-0.88	0.039
AT1G07400.1	HSP20-like chaperones superfamily protein	-1.79	0.04
AT1G74310.1	heat shock protein 101	-1.45	0.04
AT1G44350.1	IAA-leucine resistant (ILR)-like gene 6	-1.28	0.04
AT2G40610.1	expansin A8	-0.82	0.041
AT3G21180.1	autoinhibited Ca(2+)-ATPase 9	-4	0.042
AT5G23830.1	MD-2-related lipid recognition domain-containing protein	-2.09	0.042
AT2G05540.1	Glycine-rich protein family	-3.18	0.042
AT4G14990.1	Topoisomerase II-associated protein PAT1	-0.43	0.043
AT2G10606.1	MIR396A; miRNA	-3.31	0.044
AT1G21130.1	O-methyltransferase family protein	-1.79	0.044
AT5G48485.1	Bifunctional inhibitor/lipid-transfer protein/seed storage 2S albumin superfamily protein	-0.53	0.045
AT5G06300.1	Putative lysine decarboxylase family protein	-1.7	0.045
AT3G20200.1	Protein kinase protein with adenine nucleotide alpha hydrolases-like domain	-0.94	0.045
AT5G05690.3	Cytochrome P450 superfamily protein	-0.41	0.045
AT2G24100.1	unknown protein	-0.97	0.045
AT4G35770.1	Rhodanese/Cell cycle control phosphatase superfamily protein	-2.77	0.046
AT5G10625.1	unknown protein	-3.2	0.047
AT1G21110.1	O-methyltransferase family protein	-2.6	0.048
AT3G11930.3	Adenine nucleotide alpha hydrolases-like superfamily protein	-0.68	0.048
AT3G16950.2	lipoamide dehydrogenase 1	-0.32	0.048
AT5G05410.2	DRE-binding protein 2A	-1.83	0.049
AT4G38620.1	myb domain protein 4	-0.47	0.049
AT2G26680.1	unknown protein	-0.44	0.049
AT1G78460.1	SOUL heme-binding family protein	-3.04	0.049
AT1G04350.1	2-oxoglutarate (2OG) and Fe(II)-dependent oxygenase superfamily protein	-0.7	0.049
AT2G38390.1	Peroxidase superfamily protein	-2.3	0.049
AT2G29710.1	UDP-Glycosyltransferase superfamily protein	-0.68	0.049

## Sheet: DOWN_gene_list
ID (AGI)	Symbol	Full name
AT5G25980	TGG2	glucoside glucohydrolase 2
AT5G26000	TGG1	thioglucoside glucohydrolase 1
AT1G71050	HIPP20	Heavy metal transport/detoxification superfamily protein
AT2G47260	WRKY23	WRKY DNA-binding protein 23
AT3G57600	AT3G57600	Integrase-type DNA-binding superfamily protein
AT5G53870	ENODL1	early nodulin-like protein 1
AT5G28490	LSH1	LIGHT-DEPENDENT SHORT HYPOCOTYLS-like protein (DUF640)
AT3G52430	PAD4	alpha/beta-Hydrolases superfamily protein
AT3G30720	QQS	qua-quine starch
AT2G31940	AT2G31940	oxidoreductase/transition metal ion-binding protein
AT3G01345	AT3G01345	Expressed protein
AT1G23170	AT1G23170	transmembrane protein (Protein of unknown function DUF2359, transmembrane)
AT1G04920	SPS3F	sucrose phosphate synthase 3F
AT2G28420	GLYI8	Lactoylglutathione lyase / glyoxalase I family protein
AT3G55500	EXPA16	expansin A16
AT5G60220	TET4	tetraspanin4
AT2G41180	SIB2	VQ motif-containing protein
AT5G26690	AT5G26690	Heavy metal transport/detoxification superfamily protein
AT3G56620	UMAMIT10	nodulin MtN21 /EamA-like transporter family protein
AT4G01440	UMAMIT31	nodulin MtN21 /EamA-like transporter family protein
AT2G04450	NUDT6	nudix hydrolase homolog 6
AT2G14960	GH3.1	Auxin-responsive GH3 family protein
AT5G60800	AT5G60800	Heavy metal transport/detoxification superfamily protein
AT1G76040	CPK29	calcium-dependent protein kinase 29
AT5G53592	AT5G53592	FBD-like domain family protein
AT2G26190	AT2G26190	calmodulin-binding family protein
AT1G28480	GRX480	Thioredoxin superfamily protein
AT4G36500	AT4G36500	hypothetical protein
AT1G08050	AT1G08050	Zinc finger (C3HC4-type RING finger) family protein
AT5G55450	AT5G55450	Bifunctional inhibitor/lipid-transfer protein/seed storage 2S albumin superfamily protein
AT3G58000	AT3G58000	VQ motif-containing protein
AT5G61740	ABCA10	ABC2 homolog 14
AT4G02410	AT4G02410	Concanavalin A-like lectin protein kinase family protein
AT2G15830	AT2G15830	hypothetical protein
AT2G33390	AT2G33390	hypothetical protein
AT5G06330	AT5G06330	Late embryogenesis abundant (LEA) hydroxyproline-rich glycoprotein family
AT2G24600	AT2G24600	Ankyrin repeat family protein
AT5G60440	AGL62	AGAMOUS-like 62
AT3G49120	PRXCB	peroxidase CB
AT1G28330	DYL1	dormancy-associated protein-like 1
AT1G11450	UMAMIT27	nodulin MtN21 /EamA-like transporter family protein
AT2G46600	AT2G46600	Calcium-binding EF-hand family protein
AT4G34480	AT4G34480	O-Glycosyl hydrolases family 17 protein
AT4G35600	CST	Protein kinase superfamily protein
AT1G17147	AT1G17147	VQ motif-containing protein
AT1G08930	ERD6	Major facilitator superfamily protein
AT1G76970	AT1G76970	Target of Myb protein 1
AT5G44400	AT5G44400	FAD-binding Berberine family protein
AT5G62630	HIPL2	hipl2 protein precursor
AT5G06790	AT5G06790	cotton fiber protein
AT1G33811	AT1G33811	GDSL-like Lipase/Acylhydrolase superfamily protein
AT5G07780	FH19	Actin-binding FH2 (formin homology 2) family protein
AT5G19250	AT5G19250	Glycoprotein membrane precursor GPI-anchored
AT5G04720	ADR1-L2	ADR1-like 2
AT4G25940	AT4G25940	ENTH/ANTH/VHS superfamily protein
AT2G17040	NAC036	NAC domain containing protein 36
AT1G70020	AT1G70020	transmembrane protein, putative (DUF1163)
AT5G22380	NAC090	NAC domain containing protein 90
AT2G34810	AT2G34810	FAD-binding Berberine family protein
AT4G00330	CRCK2	calmodulin-binding receptor-like cytoplasmic kinase 2
AT2G32680	RLP23	receptor like protein 23
AT5G54710	AT5G54710	Ankyrin repeat family protein
AT2G10608	AT2G10608	transmembrane protein
AT5G08330	TCP11	TCP family transcription factor
AT1G33055	AT1G33055	hypothetical protein
AT4G02330	ATPMEPCRB	Plant invertase/pectin methylesterase inhibitor superfamily
AT1G27770	ACA1	autoinhibited Ca2+-ATPase 1
AT1G56240	PP2-B13	phloem protein 2-B13
AT2G33530	scpl46	serine carboxypeptidase-like 46
AT5G48380	BIR1	BAK1-interacting receptor-like kinase 1
AT5G52760	AT5G52760	Copper transport protein family
AT1G25440	BBX15	B-box type zinc finger protein with CCT domain-containing protein
AT1G08450	CRT3	calreticulin 3
AT1G56150	AT1G56150	SAUR-like auxin-responsive protein family
AT3G45640	MPK3	mitogen-activated protein kinase 3
AT3G19680	AT3G19680	hypothetical protein (DUF1005)
AT2G19810	OZF1	CCCH-type zinc finger family protein
AT1G68520	BBX14	B-box type zinc finger protein with CCT domain-containing protein
AT5G55460	AT5G55460	Bifunctional inhibitor/lipid-transfer protein/seed storage 2S albumin superfamily protein
AT1G56250	PP2-B14	phloem protein 2-B14
AT5G22545	AT5G22545	hypothetical protein
AT1G19400	AT1G19400	Erythronate-4-phosphate dehydrogenase family protein
AT5G05460	ENGase85A	Glycosyl hydrolase family 85
AT3G20600	NDR1	Late embryogenesis abundant (LEA) hydroxyproline-rich glycoprotein family
AT1G07520	AT1G07520	GRAS family transcription factor
AT1G76360	AT1G76360	Protein kinase superfamily protein
AT5G25440	AT5G25440	Protein kinase superfamily protein
AT3G60520	AT3G60520	zinc ion-binding protein
AT5G19190	AT5G19190	hypothetical protein
AT2G26240	AT2G26240	Transmembrane proteins 14C
AT3G60720	PDLP8	plasmodesmata-located protein 8
AT4G31730	GDU1	glutamine dumper 1
AT4G31800	WRKY18	WRKY DNA-binding protein 18
AT2G41430	ERD15	dehydration-induced protein (ERD15)
AT1G35710	AT1G35710	kinase family with leucine-rich repeat domain-containing protein
AT3G16340	ABCG29	pleiotropic drug resistance 1
AT3G29250	SDR4	NAD(P)-binding Rossmann-fold superfamily protein
AT4G14365	XBAT34	hypothetical protein
AT3G06435	AT3G06435	Expressed protein
AT4G28330	AT4G28330	pyrroline-5-carboxylate reductase
AT1G07220	AT1G07220	O-glucosyltransferase rumi-like protein (DUF821)
AT2G44570	GH9B12	glycosyl hydrolase 9B12
AT2G15890	MEE14	maternal effect embryo arrest 14
AT3G47570	AT3G47570	Leucine-rich repeat protein kinase family protein
AT1G69840	AT1G69840	SPFH/Band 7/PHB domain-containing membrane-associated protein family
AT5G10760	AT5G10760	Eukaryotic aspartyl protease family protein
AT3G18690	MKS1	MAP kinase substrate 1
AT5G16880	AT5G16880	Target of Myb protein 1
AT3G50950	ZAR1	HOPZ-ACTIVATED RESISTANCE 1
AT2G38790	AT2G38790	hypothetical protein
AT3G26170	CYP71B19	cytochrome P450, family 71, subfamily B, polypeptide 19
AT2G32200	AT2G32200	cysteine-rich/transmembrane domain A-like protein
AT4G28150	AT4G28150	hypothetical protein (DUF789)
AT5G40942	RNR2B
AT1G69050	AT1G69050	hypothetical protein
AT2G32800	AP4.3A	protein kinase family protein
AT3G60420	AT3G60420	phosphoglycerate mutase family protein
AT2G01450	MPK17	MAP kinase 17
AT1G73805	SARD1	Calmodulin binding protein-like protein
AT1G13210	ACA.l	autoinhibited Ca2+/ATPase II
AT3G02680	NBS1	nijmegen breakage syndrome 1
AT3G59310	AT3G59310	solute carrier family 35 protein (DUF914)
AT1G70520	CRK2	cysteine-rich RLK (RECEPTOR-like protein kinase) 2
AT2G17120	LYM2	lysm domain GPI-anchored protein 2 precursor
AT3G50650	AT3G50650	GRAS family transcription factor
AT3G13980	AT3G13980	SKI/DACH domain protein
AT4G12720	NUDT7	MutT/nudix family protein
AT1G72430	AT1G72430	SAUR-like auxin-responsive protein family
AT5G45100	BRG1	SBP (S-ribonuclease binding protein) family protein
AT1G72100	AT1G72100	late embryogenesis abundant domain-containing protein / LEA domain-containing protein
AT2G41100	TCH3	Calcium-binding EF hand family protein
AT3G51890	AT3G51890	Clathrin light chain protein
AT4G12900	AT4G12900	Gamma interferon responsive lysosomal thiol (GILT) reductase family protein
AT3G62280	AT3G62280	GDSL-like Lipase/Acylhydrolase superfamily protein
AT3G07360	PUB9	plant U-box 9
AT5G49280	AT5G49280	hydroxyproline-rich glycoprotein family protein
AT1G31130	AT1G31130	polyadenylate-binding protein 1-B-binding protein
AT5G46510	AT5G46510	Disease resistance protein (TIR-NBS-LRR class) family
AT3G56400	WRKY70	WRKY DNA-binding protein 70
AT4G23180	CRK10	cysteine-rich RLK (RECEPTOR-like protein kinase) 10
AT2G37430	ZAT11	C2H2 and C2HC zinc fingers superfamily protein
AT3G48080	AT3G48080	alpha/beta-Hydrolases superfamily protein
AT2G29995	AT2G29995	PSY3-like protein
AT5G39890	AT5G39890	2-aminoethanethiol dioxygenase, putative (DUF1637)
AT4G37870	PCK1	phosphoenolpyruvate carboxykinase 1
AT3G62780	AT3G62780	Calcium-dependent lipid-binding (CaLB domain) family protein
AT5G43500	ARP9	actin-related protein 9
AT1G03610	AT1G03610	plant/protein (DUF789)
AT2G38470	WRKY33	WRKY DNA-binding protein 33
AT2G17442	AT2G17442	hypothetical protein
AT3G25600	AT3G25600	Calcium-binding EF-hand family protein
AT3G57540	AT3G57540	Remorin family protein
AT3G10040	AT3G10040	sequence-specific DNA binding transcription factor
AT1G19330	AT1G19330	histone deacetylase complex subunit
AT2G23320	WRKY15	WRKY DNA-binding protein 15
AT3G02480	AT3G02480	Late embryogenesis abundant protein (LEA) family protein
AT3G26830	PAD3	Cytochrome P450 superfamily protein
AT3G48090	EDS1	alpha/beta-Hydrolases superfamily protein
AT5G10380	RING1	RING/U-box superfamily protein
AT5G06750	AT5G06750	Protein phosphatase 2C family protein
AT4G01120	GBF2	G-box binding factor 2
AT1G61100	AT1G61100	disease resistance protein (TIR class)
AT3G24982	RLP40	receptor like protein 40
AT1G31580	ECS1	ECS1
AT1G05675	AT1G05675	UDP-Glycosyltransferase superfamily protein
AT5G24530	DMR6	2-oxoglutarate (2OG) and Fe(II)-dependent oxygenase superfamily protein
AT2G36420	TRM27	nucleolin-like protein
AT4G17900	AT4G17900	PLATZ transcription factor family protein
AT4G08950	EXO	Phosphate-responsive 1 family protein
AT5G65350	HTR11	histone 3 11
AT5G48657	AT5G48657	defense protein-like protein
AT2G15960	AT2G15960	stress-induced protein
AT3G56210	AT3G56210	ARM repeat superfamily protein
AT3G46600	AT3G46600	GRAS family transcription factor
AT1G67850	AT1G67850	lysine ketoglutarate reductase trans-splicing protein (DUF707)
AT4G24060	AT4G24060	Dof-type zinc finger DNA-binding family protein
AT5G45380	DUR3	urea-proton symporter DEGRADATION OF UREA 3 (DUR3)
AT3G04210	AT3G04210	Disease resistance protein (TIR-NBS class)
AT1G06475	AT1G06475	transmembrane protein
AT4G10270	AT4G10270	Wound-responsive family protein
AT1G07000	EXO70B2	exocyst subunit exo70 family protein B2
AT1G21270	WAK2	wall-associated kinase 2
AT1G78410	AT1G78410	VQ motif-containing protein
AT1G55450	AT1G55450	S-adenosyl-L-methionine-dependent methyltransferases superfamily protein
AT1G11050	AT1G11050	Protein kinase superfamily protein
AT4G30290	XTH19	xyloglucan endotransglucosylase/hydrolase 19
AT2G41410	AT2G41410	Calcium-binding EF-hand family protein
AT4G21740	AT4G21740	transmembrane protein
AT1G56060	AT1G56060	cysteine-rich/transmembrane domain protein B
AT1G23830	AT1G23830	transmembrane protein
AT2G16060	HB1	hemoglobin 1
AT5G04760	AT5G04760	Duplicated homeodomain-like superfamily protein
AT2G39690	AT2G39690	ternary complex factor MIP1 leucine-zipper protein (Protein of unknown function, DUF547)
AT5G66210	CPK28	calcium-dependent protein kinase 28
AT2G18660	PNP-A	plant natriuretic peptide A
AT1G11260	STP1	sugar transporter 1
AT4G11300	AT4G11300	ROH1, putative (DUF793)
AT5G52750	AT5G52750	Heavy metal transport/detoxification superfamily protein
AT1G59620	CW9	Disease resistance protein (CC-NBS-LRR class) family
AT4G27740	AT4G27740	Yippee family putative zinc-binding protein
AT3G16400	NSP1	nitrile specifier protein 1
AT1G11090	AT1G11090	alpha/beta-Hydrolases superfamily protein
AT2G32160	AT2G32160	S-adenosyl-L-methionine-dependent methyltransferases superfamily protein
AT3G03020	AT3G03020	hypothetical protein
AT3G11420	AT3G11420	beta-1,3-N-acetylglucosaminyltransferase lunatic protein, putative (DUF604)
AT1G59590	ZCF37	ZCF37
AT2G41110	CAM2	calmodulin 2
AT2G46400	WRKY46	WRKY DNA-binding protein 46
AT5G15120	AT5G15120	2-aminoethanethiol dioxygenase, putative (DUF1637)
AT2G30930	AT2G30930	hypothetical protein
AT5G55060	AT5G55060	Rab3 GTPase-activating protein catalytic subunit
AT2G20950	AT2G20950	phospholipase-like protein (PEARLI 4) family protein
AT1G04770	AT1G04770	Tetratricopeptide repeat (TPR)-like superfamily protein
AT2G15840	AT2G15840
AT5G17830	AT5G17830	Plasma-membrane choline transporter family protein
AT4G33300	ADR1-L1	ADR1-like 1
AT5G21940	AT5G21940	hybrid signal transduction histidine kinase M-like protein
AT1G29340	PUB17	plant U-box 17
AT5G44568	AT5G44568	transmembrane protein
AT3G44630	AT3G44630	Disease resistance protein (TIR-NBS-LRR class) family
AT5G17760	AT5G17760	P-loop containing nucleoside triphosphate hydrolases superfamily protein
AT2G15042	AT2G15042	Leucine-rich repeat (LRR) family protein
AT4G38550	AT4G38550	phospholipase-like protein (PEARLI 4) family protein
AT4G17230	SCL13	SCARECROW-like 13
AT5G45110	NPR3	NPR1-like protein 3
AT2G24160	AT2G24160
AT1G22280	PAPP2C	phytochrome-associated protein phosphatase type 2C
AT2G31880	SOBIR1	Leucine-rich repeat protein kinase family protein
AT4G07825	AT4G07825	transmembrane protein
AT3G10190	AT3G10190	Calcium-binding EF-hand family protein
AT1G22220	AUF2	F-box family protein
AT3G46110	AT3G46110	UPSTREAM OF FLC-like protein (DUF966)
AT1G35230	AGP5	arabinogalactan protein 5
AT5G19120	AT5G19120	Eukaryotic aspartyl protease family protein
AT3G11820	SYP121	syntaxin of plants 121
AT5G49630	AAP6	amino acid permease 6
AT2G04515	AT2G04515	transmembrane protein
AT1G11330	AT1G11330	S-locus lectin protein kinase family protein
AT5G40040	AT5G40040	60S acidic ribosomal protein family
AT5G03360	AT5G03360	cysteine/histidine-rich C1 domain protein
AT3G60470	AT3G60470	transmembrane protein, putative (DUF247)
AT1G24150	FH4	formin homologue 4
AT3G44735	PSK3	PHYTOSULFOKINE 3 PRECURSOR
AT1G23380	KNAT6	homeobox protein knotted-1-like 6
AT2G46590	DAG2	Dof-type zinc finger DNA-binding family protein
AT1G52618	AT1G52618	hypothetical protein
AT5G37070	AT5G37070	hypothetical protein (Protein of unknown function, DUF538)
AT3G07650	COL9	CONSTANS-like 9
AT2G22300	SR1	signal responsive 1
AT2G17130	IDH2	isocitrate dehydrogenase subunit 2
AT2G43570	CHI	chitinase
AT1G77660	AT1G77660	Histone H3 K4-specific methyltransferase SET7/9 family protein
AT5G64360	EIP9	Chaperone DnaJ-domain superfamily protein
AT4G01480	PPa5	pyrophosphorylase 5
AT4G13820	AT4G13820	Leucine-rich repeat (LRR) family protein
AT5G60900	RLK1	receptor-like protein kinase 1
AT5G52200	I-2	phosphoprotein phosphatase inhibitor
AT5G19930	AT5G19930	integral membrane protein (Protein of unknown function DUF92, transmembrane)
AT3G21810	AT3G21810	Zinc finger C-x8-C-x5-C-x3-H type family protein
AT1G01240	AT1G01240	transmembrane protein
AT4G13900	RLP49
AT5G42440	AT5G42440	Protein kinase superfamily protein
AT5G41750	AT5G41750	Disease resistance protein (TIR-NBS-LRR class) family
AT5G38900	AT5G38900	Thioredoxin superfamily protein
AT5G51550	EXL3	EXORDIUM like 3
AT3G20330	PYRB	PYRIMIDINE B
AT5G61590	AT5G61590	Integrase-type DNA-binding superfamily protein
AT5G02290	NAK	Protein kinase superfamily protein
AT3G60540	AT3G60540	Preprotein translocase Sec, Sec61-beta subunit protein
AT5G66675	AT5G66675	transmembrane protein, putative (DUF677)
AT3G02550	LBD41	LOB domain-containing protein 41
AT5G64810	WRKY51	WRKY DNA-binding protein 51
AT2G32030	AT2G32030	Acyl-CoA N-acyltransferases (NAT) superfamily protein
AT4G15120	AT4G15120	VQ motif-containing protein
AT4G23140	CRK6	cysteine-rich RLK (RECEPTOR-like protein kinase) 6
AT4G39640	GGT1	gamma-glutamyl transpeptidase 1
AT3G25780	AOC3	allene oxide cyclase 3
AT2G44180	MAP2A	methionine aminopeptidase 2A
AT2G38290	AMT2	ammonium transporter 2
AT1G23390	AT1G23390	Kelch repeat-containing F-box family protein
AT3G46640	PCL1	Homeodomain-like superfamily protein
AT3G07520	GLR1.4	glutamate receptor 1.4
AT5G66440	AT5G66440	tRNA-methyltransferase non-catalytic subunit trm6MTase subunit
AT3G15450	AT3G15450	aluminum induced protein with YGL and LRDR motifs
AT5G44070	CAD1	phytochelatin synthase 1 (PCS1)
AT5G38310	AT5G38310	hypothetical protein
AT1G33600	AT1G33600	Leucine-rich repeat (LRR) family protein
AT2G15970	COR413-PM1	cold regulated 413 plasma membrane 1
AT2G20630	PIA1	PP2C induced by AVRRPM1
AT4G34390	XLG2	extra-large GTP-binding protein 2
AT1G24140	AT1G24140	Matrixin family protein
AT1G03730	AT1G03730	pyrroline-5-carboxylate reductase
AT3G57530	CPK32	calcium-dependent protein kinase 32
AT4G23720	AT4G23720	transmembrane protein, putative (DUF1191)
AT1G04980	PDIL2-2	PDI-like 2-2
AT3G16720	ATL2	TOXICOS EN LEVADURA 2
AT3G49530	NAC062	NAC domain containing protein 62
AT2G21850	AT2G21850	Cysteine/Histidine-rich C1 domain family protein
AT1G77410	BGAL16	beta-galactosidase 16
AT4G39830	AT4G39830	Cupredoxin superfamily protein
AT2G05632	AT2G05632	hypothetical protein
AT1G12990	AT1G12990	beta-1,4-N-acetylglucosaminyltransferase family protein
AT5G45800	MEE62	Leucine-rich repeat protein kinase family protein
AT5G53130	CNGC1	cyclic nucleotide gated channel 1
AT5G26170	WRKY50	WRKY DNA-binding protein 50
AT1G31335	AT1G31335	transmembrane protein
AT4G35480	RHA3B	RING-H2 finger A3B
AT1G25550	AT1G25550	myb-like transcription factor family protein
AT3G44670	AT3G44670	Disease resistance protein (TIR-NBS-LRR class) family
AT5G22530	AT5G22530	hypothetical protein
AT5G54860	AT5G54860	Major facilitator superfamily protein
AT3G50770	CML41	calmodulin-like 41
AT4G24026	AT4G24026	hypothetical protein
AT2G20142	AT2G20142	Toll-Interleukin-Resistance (TIR) domain family protein
AT3G56710	SIB1	sigma factor binding protein 1
AT5G44582	AT5G44582	hypothetical protein
AT2G43290	MSS3	Calcium-binding EF-hand family protein
AT1G73200	AT1G73200	testis-expressed sequence 2-like protein (DUF2404)
AT2G25510	AT2G25510	transmembrane protein
AT1G70740	AT1G70740	Protein kinase superfamily protein
AT1G01660	AT1G01660	RING/U-box superfamily protein
AT1G78260	AT1G78260	RNA-binding (RRM/RBD/RNP motifs) family protein
AT2G47130	SDR3	NAD(P)-binding Rossmann-fold superfamily protein
AT1G29690	CAD1	MAC/Perforin domain-containing protein
AT3G22910	AT3G22910	ATPase E1-E2 type family protein / haloacid dehalogenase-like hydrolase family protein
AT2G37930	AT2G37930	hypothetical protein (DUF3527)
AT5G10030	TGA4	TGACG motif-binding factor 4
AT3G05200	ATL6	RING/U-box superfamily protein
AT5G54510	DFL1	Auxin-responsive GH3 family protein
AT3G57070	AT3G57070	Glutaredoxin family protein
AT1G09210	CRT1b	calreticulin 1b
AT1G67330	AT1G67330	glucuronoxylan 4-O-methyltransferase-like protein (DUF579)
AT3G42725	AT3G42725	Putative membrane lipoprotein
AT4G28400	AT4G28400	Protein phosphatase 2C family protein
AT4G22780	ACR7	ACT domain repeat 7
AT4G31520	AT4G31520	SDA1 family protein
AT3G15358	AT3G15358	transmembrane protein
AT1G59870	PEN3	ABC-2 and Plant PDR ABC-type transporter family protein
AT1G23840	AT1G23840	transmembrane protein
AT2G30250	WRKY25	WRKY DNA-binding protein 25
AT4G21980	APG8A	Ubiquitin-like superfamily protein
AT4G16860	RPP4	Disease resistance protein (TIR-NBS-LRR class) family
AT2G24570	WRKY17	WRKY DNA-binding protein 17
AT1G51700	DOF1	DOF zinc finger protein 1
AT1G67970	HSFA8	heat shock transcription factor A8
AT4G20830	AT4G20830	FAD-binding Berberine family protein
AT5G66630	DAR5	DA1-related protein 5
AT3G29140	AT3G29140	hypothetical protein
AT4G29900	ACA10	autoinhibited Ca(2+)-ATPase 10
AT3G43840	AT3G43840	3-oxo-5-alpha-steroid 4-dehydrogenase family protein
AT5G20830	SUS1	sucrose synthase 1
AT3G14950	TTL2	tetratricopetide-repeat thioredoxin-like 2
AT3G58780	SHP1	K-box region and MADS-box transcription factor family protein
AT1G74840	AT1G74840	Homeodomain-like superfamily protein
AT5G24110	WRKY30	WRKY DNA-binding protein 30
AT2G24790	COL3	CONSTANS-like 3
AT3G61898	AT3G61898	transmembrane protein
AT5G17150	AT5G17150	Cystatin/monellin superfamily protein
AT1G71040	LPR2	Cupredoxin superfamily protein
AT5G19140	AILP1	aluminum induced protein with YGL and LRDR motifs
AT1G66970	SVL2	SHV3-like 2
AT1G26260	CIB5	cryptochrome-interacting basic-helix-loop-helix 5
AT1G53710	AT1G53710	Calcineurin-like metallo-phosphoesterase superfamily protein
AT5G11970	AT5G11970	ABC family ABC transporter, putative (DUF3511)
AT5G60680	AT5G60680	transcription initiation factor TFIID subunit (Protein of unknown function, DUF584)
AT1G10340	AT1G10340	Ankyrin repeat family protein
AT4G27230	HTA2	histone H2A 2
AT5G59790	AT5G59790	UPSTREAM OF FLC protein (DUF966)
AT3G47250	AT3G47250	transmembrane protein, putative (DUF247)
AT1G05570	CALS1	callose synthase 1
AT5G64340	SAC51	transcription factor SAC51
AT2G45880	BAM7	beta-amylase 7
AT5G58120	AT5G58120	Disease resistance protein (TIR-NBS-LRR class) family
AT4G37640	ACA2	calcium ATPase 2
AT1G02530	ABCB12	P-glycoprotein 12
AT5G14270	BET9	bromodomain and extraterminal domain protein 9
AT2G40020	AT2G40020	Nucleolar histone methyltransferase-related protein
AT5G21090	AT5G21090	Leucine-rich repeat (LRR) family protein
AT5G25250	FLOT1	SPFH/Band 7/PHB domain-containing membrane-associated protein family
AT2G25900	ATCTH	Zinc finger C-x8-C-x5-C-x3-H type family protein
AT5G19280	KAPP	kinase associated protein phosphatase
AT4G30940	AT4G30940	BTB/POZ domain with WD40/YVTN repeat-like protein
AT2G44290	AT2G44290	Bifunctional inhibitor/lipid-transfer protein/seed storage 2S albumin superfamily protein

## Sheet: DOWN_transcripts_original_data
ID (transcripts)	Annotation	logFC	FDR
AT5G25980.2	glucoside glucohydrolase 2	9.81	1.95e-275
AT5G26000.2	thioglucoside glucohydrolase 1	8.88	4.49e-248
AT5G26000.1	thioglucoside glucohydrolase 1	8.7	9.41e-216
AT5G25980.1	glucoside glucohydrolase 2	10.01	5.87e-207
AT5G25980.3	glucoside glucohydrolase 2	9.22	5.49e-164
AT1G71050.1	Heavy metal transport/detoxification superfamily protein	7.21	5.96e-87
AT2G47260.1	WRKY DNA-binding protein 23	3.14	1.18e-32
AT3G57600.1	Integrase-type DNA-binding superfamily protein	4.5	1.53e-29
AT5G53870.1	early nodulin-like protein 1	4.43	1.88e-26
AT5G28490.1	Protein of unknown function (DUF640)	2.11	4.56e-21
AT3G52430.1	alpha/beta-Hydrolases superfamily protein	1.37	3.76e-18
AT3G30720.1	qua-quine starch	3.74	9.36e-18
AT2G31940.1	unknown protein	2.06	2.17e-17
AT3G01345.1	Expressed protein	8.64	1.93e-14
AT1G23170.2	Protein of unknown function DUF2359, transmembrane	1.06	3.16e-12
AT1G04920.1	sucrose phosphate synthase 3F	4.17	1.16e-11
AT2G28420.1	Lactoylglutathione lyase / glyoxalase I family protein	2.62	3.3e-10
AT3G55500.1	expansin A16	6.01	1.07e-09
AT5G60220.1	tetraspanin4	4.01	1.07e-09
AT2G41180.1	VQ motif-containing protein	1.44	1.57e-09
AT5G26690.1	Heavy metal transport/detoxification superfamily protein	2.15	2.04e-09
AT3G56620.1	nodulin MtN21 /EamA-like transporter family protein	1.78	2.71e-09
AT4G01440.1	nodulin MtN21 /EamA-like transporter family protein	1.98	6.09e-09
AT2G04450.1	nudix hydrolase homolog 6	1.65	1.28e-08
AT2G14960.1	Auxin-responsive GH3 family protein	3.48	3.62e-08
AT5G60800.1	Heavy metal transport/detoxification superfamily protein	1.04	7.43e-08
AT1G76040.2	calcium-dependent protein kinase 29	1.21	8.51e-08
AT5G53592.1	FBD-like domain family protein	5.8	9.89e-08
AT2G26190.1	calmodulin-binding family protein	1.62	8.41e-07
AT1G28480.1	Thioredoxin superfamily protein	2.68	9.53e-07
AT4G36500.1	unknown protein	2.1	1.26e-06
AT1G08050.1	Zinc finger (C3HC4-type RING finger) family protein	1.66	1.33e-06
AT5G55450.1	Bifunctional inhibitor/lipid-transfer protein/seed storage 2S albumin superfamily protein	1.37	1.34e-06
AT3G58000.1	VQ motif-containing protein	4.9	1.61e-06
AT5G61740.1	ABC2 homolog 14	4.32	1.61e-06
AT4G02410.1	Concanavalin A-like lectin protein kinase family protein	1.95	4e-06
AT2G15830.1	unknown protein	1.18	4.02e-06
AT2G33390.1	unknown protein	0.82	4.52e-06
AT5G06330.1	Late embryogenesis abundant (LEA) hydroxyproline-rich glycoprotein family	3.45	5.19e-06
AT2G24600.4	Ankyrin repeat family protein	2.41	5.37e-06
AT5G60440.1	AGAMOUS-like 62	1.08	5.84e-06
AT5G60800.2	Heavy metal transport/detoxification superfamily protein	1.01	6e-06
AT3G49120.1	peroxidase CB	1.18	6.9e-06
AT1G28330.3	dormancy-associated protein-like 1	1.31	7.11e-06
AT1G28330.2	dormancy-associated protein-like 1	1.31	7.12e-06
AT1G11450.1	nodulin MtN21 /EamA-like transporter family protein	5.31	8.2e-06
AT1G28330.1	dormancy-associated protein-like 1	1.28	8.29e-06
AT2G46600.1	Calcium-binding EF-hand family protein	1.05	9.53e-06
AT4G34480.1	O-Glycosyl hydrolases family 17 protein	0.61	1.18e-05
AT4G35600.1	Protein kinase superfamily protein	0.81	1.93e-05
AT1G28330.5	dormancy-associated protein-like 1	1.22	2.07e-05
AT1G17147.1	VQ motif-containing protein	3.39	2.09e-05
AT1G08930.2	Major facilitator superfamily protein	1.07	4.22e-05
AT1G76970.1	Target of Myb protein 1	1.14	5.07e-05
AT5G44400.1	FAD-binding Berberine family protein	1.16	5.63e-05
AT5G62630.1	hipl2 protein precursor	0.99	5.72e-05
AT5G06790.1	unknown protein	0.96	6.08e-05
AT1G08930.1	Major facilitator superfamily protein	1.07	6.11e-05
AT1G33811.1	GDSL-like Lipase/Acylhydrolase superfamily protein	1	6.64e-05
AT5G07780.1	Actin-binding FH2 (formin homology 2) family protein	1.46	6.96e-05
AT5G19250.1	Glycoprotein membrane precursor GPI-anchored	0.48	8.25e-05
AT5G04720.1	ADR1-like 2	0.99	8.83e-05
AT4G25940.1	ENTH/ANTH/VHS superfamily protein	1.22	0.00012
AT2G17040.1	NAC domain containing protein 36	1.99	0.00013
AT1G70020.1	Protein of unknown function (DUF1163)	3.93	0.00013
AT5G22380.1	NAC domain containing protein 90	2.67	0.00013
AT2G34810.1	FAD-binding Berberine family protein	0.89	0.00014
AT4G00330.1	calmodulin-binding receptor-like cytoplasmic kinase 2	0.82	0.00015
AT2G32680.1	receptor like protein 23	2.38	0.00017
AT5G54710.1	Ankyrin repeat family protein	1.85	0.00019
AT2G10608.2	unknown protein	2.82	0.00019
AT5G08330.1	TCP family transcription factor	0.62	0.0002
AT1G33055.1	unknown protein	2.6	0.00021
AT4G02330.1	Plant invertase/pectin methylesterase inhibitor superfamily	1.29	0.00021
AT1G11450.2	nodulin MtN21 /EamA-like transporter family protein	4.83	0.00022
AT2G24600.2	Ankyrin repeat family protein	2.02	0.00025
AT1G27770.2	autoinhibited Ca2+-ATPase 1	0.85	0.00032
AT1G56240.1	phloem protein 2-B13	3	0.00041
AT2G33530.1	serine carboxypeptidase-like 46	0.82	0.00042
AT5G48380.1	BAK1-interacting receptor-like kinase 1	0.72	0.00042
AT5G52760.1	Copper transport protein family	2.02	0.00048
AT1G25440.1	B-box type zinc finger protein with CCT domain	0.69	0.00048
AT1G08450.1	calreticulin 3	0.79	0.00053
AT1G56150.1	SAUR-like auxin-responsive protein family	1.74	0.00055
AT3G45640.1	mitogen-activated protein kinase 3	1.28	0.00055
AT3G19680.1	Protein of unknown function (DUF1005)	1.16	0.00055
AT2G19810.1	CCCH-type zinc finger family protein	0.79	0.00055
AT1G68520.1	B-box type zinc finger protein with CCT domain	0.63	0.00057
AT5G55460.1	Bifunctional inhibitor/lipid-transfer protein/seed storage 2S albumin superfamily protein	2.29	0.0006
AT1G56250.1	phloem protein 2-B14	3.15	0.00065
AT1G08450.2	calreticulin 3	0.66	0.00067
AT5G22545.1	unknown protein	2.22	0.0007
AT1G19400.2	Erythronate-4-phosphate dehydrogenase family protein	0.43	0.00073
AT5G05460.1	Glycosyl hydrolase family 85	0.81	0.00084
AT3G20600.1	Late embryogenesis abundant (LEA) hydroxyproline-rich glycoprotein family	0.83	0.00091
AT1G07520.1	GRAS family transcription factor	0.81	0.00092
AT1G76360.1	Protein kinase superfamily protein	1.55	0.00094
AT1G76040.1	calcium-dependent protein kinase 29	1.02	0.001
AT5G25440.1	Protein kinase superfamily protein	1.34	0.001
AT3G60520.1	unknown protein	1.19	0.001
AT5G19190.1	unknown protein	1.29	0.0011
AT2G26240.1	Transmembrane proteins 14C	0.46	0.0011
AT3G60720.1	plasmodesmata-located protein 8	2.09	0.0012
AT4G31730.1	glutamine dumper 1	0.8	0.0014
AT4G31800.2	WRKY DNA-binding protein 18	1.25	0.0014
AT2G41430.2	dehydration-induced protein (ERD15)	0.7	0.0015
AT1G35710.1	Protein kinase family protein with leucine-rich repeat domain	1.85	0.0015
AT3G16340.2	pleiotropic drug resistance 1	0.62	0.0015
AT3G29250.1	NAD(P)-binding Rossmann-fold superfamily protein	1.77	0.0017
AT4G14365.1	XB3 ortholog 4 in Arabidopsis thaliana	1.86	0.0017
AT2G41430.4	dehydration-induced protein (ERD15)	0.68	0.0018
AT3G06435.1	Expressed protein	1.05	0.0018
AT4G28330.1	unknown protein	0.73	0.0019
AT1G07220.1	Arabidopsis thaliana protein of unknown function (DUF821)	0.51	0.0022
AT2G44570.1	glycosyl hydrolase 9B12	4.62	0.0022
AT2G15890.2	maternal effect embryo arrest 14	0.91	0.0022
AT3G47570.1	Leucine-rich repeat protein kinase family protein	0.73	0.0022
AT1G69840.3	SPFH/Band 7/PHB domain-containing membrane-associated protein family	0.69	0.0022
AT2G10608.1	unknown protein	3.03	0.0023
AT5G10760.1	Eukaryotic aspartyl protease family protein	2.28	0.0023
AT3G18690.1	MAP kinase substrate 1	0.6	0.0023
AT2G41430.5	dehydration-induced protein (ERD15)	0.7	0.0023
AT5G16880.2	Target of Myb protein 1	0.47	0.0024
AT3G50950.2	HOPZ-ACTIVATED RESISTANCE 1	0.73	0.0025
AT2G38790.1	unknown protein	1.54	0.0025
AT3G26170.1	cytochrome P450, family 71, subfamily B, polypeptide 19	1.08	0.0026
AT2G32200.1	unknown protein	3.41	0.0026
AT4G28150.2	Protein of unknown function (DUF789)	1.26	0.0028
AT5G40942.1	RNR2B (ribonucleotide reductase 2B)	0.54	0.0028
AT1G69050.1	unknown protein	0.81	0.003
AT2G32800.1	protein kinase family protein	1.36	0.003
AT3G60420.1	Phosphoglycerate mutase family protein	1.33	0.0031
AT2G01450.3	MAP kinase 17	0.54	0.0031
AT1G73805.1	Calmodulin binding protein-like	1.81	0.0031
AT1G13210.1	autoinhibited Ca2+/ATPase II	0.82	0.0031
AT3G02680.1	nijmegen breakage syndrome 1	0.53	0.0032
AT3G59310.2	Eukaryotic protein of unknown function (DUF914)	0.8	0.0032
AT1G70520.1	cysteine-rich RLK (RECEPTOR-like protein kinase) 2	0.9	0.0034
AT2G17120.1	lysm domain GPI-anchored protein 2 precursor	0.6	0.0034
AT3G50650.1	GRAS family transcription factor	0.58	0.0035
AT2G15890.1	maternal effect embryo arrest 14	0.96	0.0035
AT3G13980.1	unknown protein	0.62	0.0036
AT4G12720.4	MutT/nudix family protein	1.17	0.0036
AT1G72430.1	SAUR-like auxin-responsive protein family	1.23	0.0036
AT5G45100.1	SBP (S-ribonuclease binding protein) family protein	0.64	0.0037
AT1G72100.1	late embryogenesis abundant domain-containing protein / LEA domain-containing protein	1.98	0.0038
AT2G41100.2	Calcium-binding EF hand family protein	1.14	0.0038
AT3G51890.1	Clathrin light chain protein	0.93	0.0038
AT4G12900.1	Gamma interferon responsive lysosomal thiol (GILT) reductase family protein	1.5	0.004
AT3G62280.1	GDSL-like Lipase/Acylhydrolase superfamily protein	1.85	0.0042
AT1G69840.1	SPFH/Band 7/PHB domain-containing membrane-associated protein family	0.64	0.0043
AT3G07360.2	plant U-box 9	0.58	0.0044
AT3G07360.1	plant U-box 9	0.55	0.0044
AT5G49280.1	hydroxyproline-rich glycoprotein family protein	0.5	0.0044
AT1G31130.1	unknown protein	0.54	0.0045
AT4G31800.1	WRKY DNA-binding protein 18	1.17	0.0045
AT5G46510.1	Disease resistance protein (TIR-NBS-LRR class) family	0.47	0.0046
AT2G41430.3	dehydration-induced protein (ERD15)	0.75	0.0047
AT2G41430.1	dehydration-induced protein (ERD15)	0.64	0.0047
AT3G56400.1	WRKY DNA-binding protein 70	1.2	0.0048
AT4G23180.1	cysteine-rich RLK (RECEPTOR-like protein kinase) 10	0.94	0.0049
AT2G37430.1	C2H2 and C2HC zinc fingers superfamily protein	2.53	0.0049
AT3G48080.1	alpha/beta-Hydrolases superfamily protein	1.31	0.005
AT2G29995.1	unknown protein	1.2	0.005
AT5G39890.1	Protein of unknown function (DUF1637)	1.09	0.005
AT4G37870.1	phosphoenolpyruvate carboxykinase 1	0.44	0.0051
AT3G62780.1	Calcium-dependent lipid-binding (CaLB domain) family protein	1.94	0.0052
AT5G43500.2	actin-related protein 9	0.72	0.0052
AT1G03610.1	Protein of unknown function (DUF789)	0.71	0.0053
AT2G38470.1	WRKY DNA-binding protein 33	1.64	0.0053
AT2G17442.4	unknown protein	0.51	0.0055
AT3G25600.1	Calcium-binding EF-hand family protein	0.86	0.0055
AT3G57540.1	Remorin family protein	1.72	0.0056
AT3G10040.1	sequence-specific DNA binding transcription factors	1.81	0.0056
AT1G19330.2	unknown protein	0.92	0.0057
AT2G23320.1	WRKY DNA-binding protein 15	1.05	0.0058
AT3G02480.1	Late embryogenesis abundant protein (LEA) family protein	3.44	0.0058
AT4G12720.2	MutT/nudix family protein	0.99	0.0059
AT3G26830.1	Cytochrome P450 superfamily protein	4.94	0.006
AT3G50950.1	HOPZ-ACTIVATED RESISTANCE 1	0.6	0.0061
AT3G48090.2	alpha/beta-Hydrolases superfamily protein	0.73	0.0061
AT5G10380.1	RING/U-box superfamily protein	1.53	0.0063
AT5G06750.3	Protein phosphatase 2C family protein	1.11	0.0063
AT4G01120.1	G-box binding factor 2	0.52	0.0065
AT1G61100.2	disease resistance protein (TIR class), putative	0.57	0.0067
AT3G24982.1	receptor like protein 40	0.7	0.0067
AT1G31580.1	ECS1	0.81	0.0077
AT1G05675.1	UDP-Glycosyltransferase superfamily protein	2.84	0.0078
AT5G24530.1	2-oxoglutarate (2OG) and Fe(II)-dependent oxygenase superfamily protein	1	0.0078
AT2G36420.1	unknown protein	0.43	0.0078
AT4G17900.2	PLATZ transcription factor family protein	0.84	0.0078
AT4G08950.1	Phosphate-responsive 1 family protein	1.36	0.008
AT5G65350.1	histone 3 11	1.27	0.0082
AT5G48657.1	defense protein-related	1.39	0.0082
AT2G15960.1	unknown protein	0.83	0.0083
AT3G56210.2	ARM repeat superfamily protein	0.7	0.0084
AT3G46600.1	GRAS family transcription factor	1.12	0.0086
AT1G67850.2	Protein of unknown function (DUF707)	1.04	0.0086
AT4G24060.1	Dof-type zinc finger DNA-binding family protein	0.36	0.0087
AT5G45380.1	solute:sodium symporters;urea transmembrane transporters	1.16	0.0087
AT3G04210.1	Disease resistance protein (TIR-NBS class)	1.05	0.0089
AT1G06475.1	unknown protein	0.95	0.0089
AT4G10270.1	Wound-responsive family protein	1.26	0.009
AT1G07000.1	exocyst subunit exo70 family protein B2	0.93	0.009
AT1G21270.1	wall-associated kinase 2	1.18	0.0091
AT1G78410.1	VQ motif-containing protein	2.41	0.0091
AT1G55450.2	S-adenosyl-L-methionine-dependent methyltransferases superfamily protein	1.4	0.0092
AT1G11050.1	Protein kinase superfamily protein	1.2	0.0093
AT4G30290.1	xyloglucan endotransglucosylase/hydrolase 19	1.64	0.0093
AT2G41410.1	Calcium-binding EF-hand family protein	0.67	0.0093
AT4G21740.1	unknown protein	0.58	0.0095
AT1G56060.1	unknown protein	2.06	0.0099
AT1G23830.1	unknown protein	1.3	0.01
AT2G16060.1	hemoglobin 1	1.34	0.01
AT5G04760.1	Duplicated homeodomain-like superfamily protein	0.77	0.01
AT5G06750.2	Protein phosphatase 2C family protein	0.85	0.01
AT2G39690.2	Protein of unknown function, DUF547	2.44	0.01
AT2G41100.4	Calcium-binding EF hand family protein	0.95	0.01
AT2G39690.1	Protein of unknown function, DUF547	2.51	0.01
AT5G66210.4	calcium-dependent protein kinase 28	0.91	0.01
AT2G18660.1	plant natriuretic peptide A	2.07	0.01
AT1G11260.1	sugar transporter 1	0.74	0.01
AT4G11300.1	Protein of unknown function (DUF793)	0.68	0.011
AT5G52750.1	Heavy metal transport/detoxification superfamily protein	1.86	0.011
AT1G19400.1	Erythronate-4-phosphate dehydrogenase family protein	0.39	0.011
AT1G59620.1	Disease resistance protein (CC-NBS-LRR class) family	0.89	0.011
AT4G27740.1	Yippee family putative zinc-binding protein	0.62	0.011
AT3G16400.2	nitrile specifier protein 1	0.65	0.011
AT1G11090.1	alpha/beta-Hydrolases superfamily protein	0.45	0.012
AT2G32160.2	S-adenosyl-L-methionine-dependent methyltransferases superfamily protein	0.66	0.012
AT3G03020.2	unknown protein	0.55	0.012
AT3G11420.1	Protein of unknown function (DUF604)	0.46	0.012
AT1G59590.1	ZCF37	1.25	0.012
AT2G41110.1	calmodulin 2	0.41	0.012
AT2G46400.1	WRKY DNA-binding protein 46	1.42	0.012
AT3G16340.1	pleiotropic drug resistance 1	0.59	0.012
AT5G15120.1	Protein of unknown function (DUF1637)	1.01	0.013
AT2G30930.1	unknown protein	0.68	0.013
AT4G12720.3	MutT/nudix family protein	0.87	0.013
AT1G55450.1	S-adenosyl-L-methionine-dependent methyltransferases superfamily protein	1.43	0.013
AT5G55060.2	unknown protein	0.6	0.013
AT2G20950.4	Arabidopsis phospholipase-like protein (PEARLI 4) family	0.85	0.013
AT1G04770.1	Tetratricopeptide repeat (TPR)-like superfamily protein	0.95	0.013
AT2G15840.1	pseudogene	1.97	0.013
AT5G17830.1	Plasma-membrane choline transporter family protein	3.82	0.013
AT4G33300.2	ADR1-like 1	0.68	0.014
AT5G21940.1	unknown protein	1.25	0.014
AT1G29340.1	plant U-box 17	0.34	0.014
AT5G44568.1	unknown protein	1.48	0.014
AT3G44630.1	Disease resistance protein (TIR-NBS-LRR class) family	0.46	0.014
AT5G17760.1	P-loop containing nucleoside triphosphate hydrolases superfamily protein	0.94	0.014
AT2G15042.1	Leucine-rich repeat (LRR) family protein	1.94	0.014
AT4G33300.1	ADR1-like 1	0.69	0.014
AT4G38550.1	Arabidopsis phospholipase-like protein (PEARLI 4) family	0.78	0.014
AT4G17230.1	SCARECROW-like 13	0.77	0.014
AT5G45110.1	NPR1-like protein 3	0.69	0.014
AT2G24160.1	pseudogene	1.41	0.014
AT1G22280.3	phytochrome-associated protein phosphatase type 2C	0.62	0.014
AT3G46600.2	GRAS family transcription factor	1.01	0.015
AT2G31880.1	Leucine-rich repeat protein kinase family protein	1.11	0.015
AT4G07825.1	unknown protein	0.45	0.015
AT3G10190.1	Calcium-binding EF-hand family protein	0.54	0.015
AT1G22220.1	F-box family protein	1.17	0.015
AT3G46110.2	Domain of unknown function (DUF966)	1.19	0.016
AT1G35230.1	arabinogalactan protein 5	1.83	0.016
AT5G19120.1	Eukaryotic aspartyl protease family protein	1.18	0.016
AT3G44630.2	Disease resistance protein (TIR-NBS-LRR class) family	0.49	0.016
AT3G11820.1	syntaxin of plants 121	0.69	0.016
AT5G49630.1	amino acid permease 6	0.54	0.016
AT2G04515.1	unknown protein	2.6	0.016
AT1G11330.1	S-locus lectin protein kinase family protein	0.97	0.016
AT1G69840.6	SPFH/Band 7/PHB domain-containing membrane-associated protein family	0.61	0.016
AT5G40040.1	60S acidic ribosomal protein family	0.87	0.017
AT5G03360.2	DC1 domain-containing protein	1.31	0.017
AT1G27770.1	autoinhibited Ca2+-ATPase 1	0.69	0.017
AT1G08450.3	calreticulin 3	0.61	0.017
AT3G60470.1	Plant protein of unknown function (DUF247)	1.95	0.017
AT1G24150.1	formin homologue 4	0.89	0.017
AT3G44735.2	PHYTOSULFOKINE 3 PRECURSOR	0.51	0.017
AT1G23380.2	KNOTTED1-like homeobox gene 6	0.39	0.017
AT2G46590.1	Dof-type zinc finger DNA-binding family protein	0.38	0.017
AT1G52618.1	unknown protein	0.5	0.017
AT5G37070.1	Protein of unknown function, DUF538	0.49	0.017
AT3G07650.4	CONSTANS-like 9	0.64	0.018
AT2G22300.2	signal responsive 1	0.48	0.018
AT5G17760.2	P-loop containing nucleoside triphosphate hydrolases superfamily protein	0.84	0.018
AT2G17130.2	isocitrate dehydrogenase subunit 2	0.49	0.018
AT2G43570.1	chitinase, putative	2.26	0.019
AT1G77660.1	Histone H3 K4-specific methyltransferase SET7/9 family protein	0.45	0.019
AT5G64360.3	Chaperone DnaJ-domain superfamily protein	0.45	0.019
AT4G01480.1	pyrophosphorylase 5	0.53	0.019
AT2G01450.2	MAP kinase 17	0.48	0.019
AT4G13820.1	Leucine-rich repeat (LRR) family protein	1.45	0.019
AT5G60900.1	receptor-like protein kinase 1	1.47	0.019
AT5G52200.1	phosphoprotein phosphatase inhibitors	0.41	0.019
AT5G19930.2	Protein of unknown function DUF92, transmembrane	0.47	0.019
AT3G21810.1	Zinc finger C-x8-C-x5-C-x3-H type family protein	0.55	0.02
AT1G01240.3	unknown protein	0.61	0.02
AT4G13900.1	RLP49 (receptor like protein 49)	0.91	0.02
AT5G42440.1	Protein kinase superfamily protein	0.67	0.02
AT5G41750.1	Disease resistance protein (TIR-NBS-LRR class) family	1.99	0.021
AT5G38900.1	Thioredoxin superfamily protein	4.47	0.021
AT5G51550.1	EXORDIUM like 3	0.41	0.021
AT3G20330.1	PYRIMIDINE B	0.31	0.021
AT5G61590.1	Integrase-type DNA-binding superfamily protein	1.18	0.021
AT5G02290.2	Protein kinase superfamily protein	0.62	0.021
AT3G60540.2	Preprotein translocase Sec, Sec61-beta subunit protein	1.62	0.021
AT5G66675.1	Protein of unknown function (DUF677)	0.71	0.021
AT3G02550.1	LOB domain-containing protein 41	1.43	0.021
AT5G64810.1	WRKY DNA-binding protein 51	2.01	0.021
AT2G32030.1	Acyl-CoA N-acyltransferases (NAT) superfamily protein	1.62	0.021
AT4G15120.1	VQ motif-containing protein	1.66	0.022
AT4G23140.1	cysteine-rich RLK (RECEPTOR-like protein kinase) 6	2.77	0.022
AT4G39640.1	gamma-glutamyl transpeptidase 1	0.9	0.022
AT3G25780.1	allene oxide cyclase 3	0.86	0.022
AT2G44180.1	methionine aminopeptidase 2A	0.44	0.023
AT2G38290.2	ammonium transporter 2	0.53	0.023
AT1G23390.1	Kelch repeat-containing F-box family protein	0.93	0.023
AT3G46640.1	Homeodomain-like superfamily protein	0.72	0.023
AT3G07520.1	glutamate receptor 1.4	0.68	0.023
AT5G66440.1	unknown protein	0.75	0.023
AT3G15450.3	Aluminium induced protein with YGL and LRDR motifs	1.35	0.023
AT5G44070.1	phytochelatin synthase 1 (PCS1)	0.73	0.023
AT5G38310.1	unknown protein	1.8	0.024
AT1G33600.1	Leucine-rich repeat (LRR) family protein	1.15	0.024
AT2G15970.2	cold regulated 413 plasma membrane 1	0.49	0.024
AT3G46110.1	Domain of unknown function (DUF966)	1.04	0.024
AT2G41100.3	Calcium-binding EF hand family protein	1.1	0.024
AT2G20630.1	PP2C induced by AVRRPM1	0.37	0.024
AT4G34390.1	extra-large GTP-binding protein 2	0.53	0.025
AT1G24140.1	Matrixin family protein	2.28	0.025
AT1G03730.1	unknown protein	0.47	0.025
AT3G57530.1	calcium-dependent protein kinase 32	0.95	0.025
AT4G23720.1	Protein of unknown function (DUF1191)	0.66	0.025
AT1G04980.1	PDI-like 2-2	0.64	0.025
AT3G16720.1	TOXICOS EN LEVADURA 2	1.47	0.025
AT3G49530.1	NAC domain containing protein 62	0.79	0.025
AT2G21850.1	Cysteine/Histidine-rich C1 domain family protein	0.81	0.026
AT1G77410.1	beta-galactosidase 16	1.39	0.026
AT4G39830.1	Cupredoxin superfamily protein	1.5	0.026
AT2G05632.1	unknown protein	0.72	0.026
AT1G12990.1	beta-1,4-N-acetylglucosaminyltransferase family protein	0.3	0.026
AT5G45800.1	Leucine-rich repeat protein kinase family protein	0.34	0.026
AT5G53130.1	cyclic nucleotide gated channel 1	0.67	0.026
AT5G26170.1	WRKY DNA-binding protein 50	1.74	0.026
AT1G31335.1	unknown protein	0.26	0.026
AT4G35480.1	RING-H2 finger A3B	0.81	0.027
AT1G25550.1	myb-like transcription factor family protein	1.09	0.027
AT2G20950.2	Arabidopsis phospholipase-like protein (PEARLI 4) family	0.81	0.027
AT3G44670.2	Disease resistance protein (TIR-NBS-LRR class) family	0.37	0.028
AT5G22530.1	unknown protein	2.32	0.028
AT5G54860.1	Major facilitator superfamily protein	0.67	0.028
AT3G50770.1	calmodulin-like 41	1.9	0.029
AT4G24026.1	unknown protein	0.53	0.029
AT2G20142.1	Toll-Interleukin-Resistance (TIR) domain family protein	2	0.029
AT3G56710.1	sigma factor binding protein 1	1.54	0.029
AT5G44582.1	unknown protein	1.39	0.03
AT2G43290.1	Calcium-binding EF-hand family protein	0.56	0.03
AT1G73200.1	Putative integral membrane protein conserved region (DUF2404)	0.33	0.03
AT5G66210.1	calcium-dependent protein kinase 28	0.86	0.03
AT2G25510.1	unknown protein	1.12	0.031
AT1G70740.2	Protein kinase superfamily protein	0.97	0.031
AT1G01660.1	RING/U-box superfamily protein	0.79	0.031
AT1G78260.2	RNA-binding (RRM/RBD/RNP motifs) family protein	0.56	0.031
AT2G47130.1	NAD(P)-binding Rossmann-fold superfamily protein	1.26	0.032
AT2G24600.3	Ankyrin repeat family protein	1.7	0.032
AT1G29690.1	MAC/Perforin domain-containing protein	0.56	0.032
AT3G22910.1	ATPase E1-E2 type family protein / haloacid dehalogenase-like hydrolase family protein	1.67	0.033
AT2G37930.1	Protein of unknown function (DUF3527)	0.46	0.033
AT5G10030.2	TGACG motif-binding factor 4	0.77	0.033
AT3G05200.1	RING/U-box superfamily protein	0.88	0.033
AT1G69840.4	SPFH/Band 7/PHB domain-containing membrane-associated protein family	0.59	0.034
AT5G54510.1	Auxin-responsive GH3 family protein	0.55	0.034
AT2G41100.1	Calcium-binding EF hand family protein	1.03	0.034
AT3G57070.1	Glutaredoxin family protein	0.51	0.035
AT1G09210.1	calreticulin 1b	0.33	0.035
AT1G67330.1	Protein of unknown function (DUF579)	1.48	0.035
AT3G42725.1	Putative membrane lipoprotein	0.51	0.035
AT4G28400.1	Protein phosphatase 2C family protein	0.71	0.036
AT4G22780.1	ACT domain repeat 7	0.51	0.036
AT4G31520.1	SDA1 family protein	1.01	0.036
AT3G15358.1	unknown protein	0.88	0.036
AT1G59870.1	ABC-2 and Plant PDR ABC-type transporter family protein	0.61	0.036
AT3G56210.5	ARM repeat superfamily protein	0.67	0.036
AT3G56210.4	ARM repeat superfamily protein	0.62	0.036
AT1G23840.1	unknown protein	1.24	0.037
AT2G30250.1	WRKY DNA-binding protein 25	1.11	0.037
AT4G21980.1	Ubiquitin-like superfamily protein	0.48	0.037
AT4G16860.1	Disease resistance protein (TIR-NBS-LRR class) family	0.57	0.037
AT2G24570.1	WRKY DNA-binding protein 17	0.48	0.037
AT1G51700.1	DOF zinc finger protein 1	0.75	0.038
AT1G67970.1	heat shock transcription factor A8	0.8	0.038
AT4G20830.2	FAD-binding Berberine family protein	0.93	0.038
AT5G66630.1	DA1-related protein 5	0.79	0.038
AT3G29140.1	unknown protein	0.79	0.039
AT4G29900.1	autoinhibited Ca(2+)-ATPase 10	0.58	0.039
AT3G43840.1	3-oxo-5-alpha-steroid 4-dehydrogenase family protein	3.03	0.039
AT5G20830.1	sucrose synthase 1	0.73	0.039
AT1G69840.5	SPFH/Band 7/PHB domain-containing membrane-associated protein family	0.58	0.039
AT3G14950.1	tetratricopetide-repeat thioredoxin-like 2	2.9	0.039
AT3G58780.1	K-box region and MADS-box transcription factor family protein	1.61	0.04
AT1G74840.1	Homeodomain-like superfamily protein	0.48	0.04
AT5G24110.1	WRKY DNA-binding protein 30	3.55	0.04
AT2G24790.1	CONSTANS-like 3	0.3	0.04
AT3G61898.1	unknown protein	0.95	0.041
AT5G45100.2	SBP (S-ribonuclease binding protein) family protein	0.63	0.041
AT5G17150.1	Cystatin/monellin superfamily protein	1.92	0.042
AT1G71040.1	Cupredoxin superfamily protein	0.84	0.042
AT5G19140.1	Aluminium induced protein with YGL and LRDR motifs	0.4	0.042
AT4G21980.2	Ubiquitin-like superfamily protein	0.46	0.043
AT1G66970.1	SHV3-like 2	0.62	0.043
AT1G26260.2	cryptochrome-interacting basic-helix-loop-helix 5	0.43	0.043
AT1G53710.1	Calcineurin-like metallo-phosphoesterase superfamily protein	0.65	0.043
AT2G17442.1	unknown protein	0.43	0.043
AT5G11970.1	Protein of unknown function (DUF3511)	0.36	0.043
AT5G60680.1	Protein of unknown function, DUF584	0.75	0.044
AT1G10340.2	Ankyrin repeat family protein	1.85	0.044
AT2G15970.1	cold regulated 413 plasma membrane 1	0.41	0.044
AT5G41750.2	Disease resistance protein (TIR-NBS-LRR class) family	1.43	0.045
AT4G27230.1	histone H2A 2	0.32	0.045
AT5G59790.1	Domain of unknown function (DUF966)	0.43	0.045
AT3G47250.1	Plant protein of unknown function (DUF247)	1.25	0.046
AT1G05570.1	callose synthase 1	0.52	0.046
AT5G43500.1	actin-related protein 9	0.64	0.046
AT5G64340.1	sequence-specific DNA binding transcription factors;transcription regulators	0.43	0.046
AT2G45880.1	beta-amylase 7	0.37	0.046
AT3G48090.1	alpha/beta-Hydrolases superfamily protein	0.62	0.046
AT5G58120.1	Disease resistance protein (TIR-NBS-LRR class) family	1.08	0.047
AT4G37640.1	calcium ATPase 2	0.33	0.047
AT1G02530.1	P-glycoprotein 12	1.15	0.047
AT5G14270.1	bromodomain and extraterminal domain protein 9	0.36	0.047
AT2G40020.2	Nucleolar histone methyltransferase-related protein	0.48	0.048
AT5G21090.1	Leucine-rich repeat (LRR) family protein	0.3	0.049
AT5G25250.1	SPFH/Band 7/PHB domain-containing membrane-associated protein family	1.61	0.049
AT2G25900.1	Zinc finger C-x8-C-x5-C-x3-H type family protein	0.69	0.049
AT5G19280.2	kinase associated protein phosphatase	0.57	0.049
AT4G30940.1	BTB/POZ domain with WD40/YVTN repeat-like protein	0.46	0.049
AT2G44290.1	Bifunctional inhibitor/lipid-transfer protein/seed storage 2S albumin superfamily protein	0.58	0.049
AT5G20830.2	sucrose synthase 1	0.67	0.049
