# Supplementary material for: Co-option and neofunctionalization of stomatal executors for defence against herbivores in Brassicales
Source: Nat Plants. 2025 Feb 24;11(3):483–504. doi: 10.1038/s41477-025-01921-1 (PMC11928322; doi:10.1038/s41477-025-01921-1)
Supplement: Supplementary file 11 — List of WSB-binding sites. [file 41477_2025_1921_MOESM11_ESM.xlsx]

## Sheet: WSB_binding_sites
Region	Gene.symbol	Gene.ID	Gene.chrom	Gene.start	Gene.end	Gene.strand	Gene.distance	Gene.section	iWSB_es24_ChIP
1_14983_15291	NGA3	AT1G01030	1	11649	13714	-	1269	1to5kb	51.1739		3199 locus
1_20715_21424	DCL1	AT1G01040	1	23121	31227	+	1697	1to5kb	112.044		3034 unique
1_1171435_1171703	AT1G04360	AT1G04360	1	1167288	1169034	-	2401	1to5kb	72.7208
1_1942372_1942839	AT1G06360	AT1G06360	1	1938862	1940496	-	1876	1to5kb	74.8755		1to5kb	193
1_2520686_2520997	ACA7	AT1G08080	1	2516991	2518611	-	2075	1to5kb	59.7927		promoter	1921
1_3249344_3250369	LRR XI-23	AT1G09970	1	3252098	3255782	+	1729	1to5kb	166.45		5UTR	114
1_3361822_3362203	GRP23	AT1G10270	1	3363432	3366493	+	1229	1to5kb	63.0247		exon	24
1_3721204_3721676	SUB	AT1G11130	1	3722708	3727450	+	1032	1to5kb	91.0357		intron	44
1_3773672_3773935	STP1	AT1G11260	1	3777236	3780823	+	3301	1to5kb	65.1794		Intronexonboundary	266
1_4167227_4167478	NAC007	AT1G12260	1	4162826	4165928	-	1299	1to5kb	50.6353		3UTR	297
1_4231283_4231576	ACR8	AT1G12420	1	4226239	4229211	-	2072	1to5kb	70.5662		intergenic	340
1_4316221_4316472	AT1G12672	AT1G12672	1	4318309	4319090	+	1837	1to5kb	68.4115		sum	3199
1_4553959_4554263	DOT5	AT1G13290	1	4550153	4551620	-	2339	1to5kb	61.4087
1_5348540_5348916	GA3OX1	AT1G15550	1	5344388	5346342	-	2198	1to5kb	101.809
1_5360443_5360715	CYCA2%3B3	AT1G15570	1	5361865	5365559	+	1150	1to5kb	50.0966
1_6014895_6015398	AT1G17500	AT1G17500	1	6017808	6023503	+	2410	1to5kb	79.1849
1_6103037_6103294	AT1G17744	AT1G17744	1	6100961	6101983	-	1054	1to5kb	45.7872
1_6876336_6876621	AT1G19840	AT1G19840	1	6872275	6873358	-	2978	1to5kb	59.254
1_7312089_7312353	AT1G20970	AT1G20970	1	7313901	7319921	+	1548	1to5kb	60.3314
1_7322336_7322603	SPL14	AT1G20980	1	7324471	7329441	+	1868	1to5kb	51.7126
1_7947491_7947935	ATL15	AT1G22500	1	7949476	7950900	+	1541	1to5kb	71.1048
1_10165765_10166170	AT1G29090	AT1G29090	1	10162795	10164452	-	1313	1to5kb	75.4142
1_10489799_10490200	AT1G29950	AT1G29950	1	10491698	10494598	+	1498	1to5kb	72.7208
1_11211202_11211452	LBD4	AT1G31320	1	11212958	11214567	+	1506	1to5kb	59.7927
1_11472592_11473323	AT1G31940	AT1G31940	1	11470056	11471481	-	1111	1to5kb	133.052
1_11649973_11650281	GulLO1	AT1G32300	1	11651327	11653380	+	1046	1to5kb	62.4861
1_12040573_12040827	AT1G33220	AT1G33220	1	12044872	12045879	+	4045	1to5kb	56.022
1_17630832_17631088	ATE2F2	AT1G47870	1	17634697	17637809	+	3609	1to5kb	43.6325
1_19303260_19303643	IAA18	AT1G51950	1	19305081	19307518	+	1438	1to5kb	94.2678
1_19433030_19433446	AT1G52190	AT1G52190	1	19434480	19439031	+	1034	1to5kb	69.4888
1_20046585_20047016	WAG1	AT1G53700	1	20048434	20050294	+	1418	1to5kb	82.417
1_20096888_20097220	PME2	AT1G53830	1	20098522	20100978	+	1302	1to5kb	64.6408
1_20239804_20240076	ATG12A	AT1G54210	1	20241226	20242641	+	1150	1to5kb	63.0247
1_21444290_21444549	PUP18	AT1G57990	1	21441179	21443036	-	1254	1to5kb	49.5579
1_21449118_21449385	AT1G58007	AT1G58007	1	21445821	21447502	-	1616	1to5kb	48.4806
1_22844449_22844735	AT1G61840	AT1G61840	1	22847247	22849989	+	2512	1to5kb	71.1048
1_22887066_22887374	AT1G61920	AT1G61920	1	22888452	22889037	+	1078	1to5kb	58.7154
1_23097771_23098022	AT1G62421	AT1G62421	1	23099484	23099889	+	1462	1to5kb	71.1048
1_23126589_23126877	AT1G62480	AT1G62480	1	23128651	23129759	+	1774	1to5kb	49.5579
1_23908317_23908651	GH9C2	AT1G64390	1	23911024	23915236	+	2373	1to5kb	78.6463
1_23909648_23909932	GH9C2	AT1G64390	1	23911024	23915236	+	1092	1to5kb	64.1021
1_24326718_24327038	FAS1	AT1G65470	1	24319396	24324091	-	2627	1to5kb	54.9446
1_25689944_25690215	AT1G68490	AT1G68490	1	25693449	25696250	+	3234	1to5kb	58.7154
1_25699657_25699967	AT1G68500	AT1G68500	1	25701770	25702778	+	1803	1to5kb	73.7982
1_26241989_26242252	AT1G69760	AT1G69760	1	26239260	26240843	-	1146	1to5kb	67.8728
1_26372236_26372580	AT1G70020	AT1G70020	1	26377370	26378359	+	4790	1to5kb	61.9474
1_26373276_26373595	AT1G70020	AT1G70020	1	26377370	26378359	+	3775	1to5kb	56.022
1_26475915_26476375	TPS8	AT1G70290	1	26470795	26474833	-	1082	1to5kb	88.3424
1_26777197_26777476	FAB1C	AT1G71010	1	26782048	26788973	+	4572	1to5kb	59.7927
1_26961774_26962036	AT1G71695	AT1G71695	1	26964087	26966688	+	2051	1to5kb	63.5634
1_27161187_27161457	AT1G72180	AT1G72180	1	27162820	27167430	+	1363	1to5kb	58.1767
1_27223005_27223344	PSY1R	AT1G72300	1	27217368	27221265	-	1740	1to5kb	81.8783
1_27301239_27301612	AT1G72510	AT1G72510	1	27303323	27304927	+	1711	1to5kb	89.4197
1_27363731_27364084	AT1G72700	AT1G72700	1	27365772	27371784	+	1688	1to5kb	80.8009
1_27657986_27658400	PIN1	AT1G73590	1	27659673	27663253	+	1273	1to5kb	80.8009
1_27711546_27711879	CDKD1%3B1	AT1G73690	1	27714910	27717420	+	3031	1to5kb	74.8755
1_28355533_28355801	SRS5	AT1G75520	1	28351522	28353549	-	1984	1to5kb	54.9446
1_28929781_28930037	ACR3	AT1G76990	1	28932119	28936371	+	2082	1to5kb	61.9474
1_29384753_29385332	AUF1	AT1G78100	1	29387672	29389222	+	2340	1to5kb	105.58
1_29385752_29386077	AUF1	AT1G78100	1	29387672	29389222	+	1595	1to5kb	81.3396
1_29441889_29442138	AT1G78260	AT1G78260	1	29446861	29450515	+	4723	1to5kb	71.1048
2_1382385_1382638	AT2G04115	AT2G04115	2	1385438	1386071	+	2800	1to5kb	48.4806
2_1731763_1732028	AT2G04925	AT2G04925	2	1729666	1730190	-	1573	1to5kb	48.4806
2_2291460_2291742	RIPK	AT2G05940	2	2287238	2289636	-	1824	1to5kb	54.9446
2_3396928_3397234	AT2G07642	AT2G07642	2	3400797	3400838	+	3563	1to5kb	144.903
2_7579538_7579809	RHA3A	AT2G17450	2	7576388	7577846	-	1692	1to5kb	59.254
2_7580214_7580600	RHA3A	AT2G17450	2	7576388	7577846	-	2368	1to5kb	71.6435
2_7603223_7603567	AT2G17500	AT2G17500	2	7606728	7609278	+	3161	1to5kb	63.0247
2_7721048_7721367	BZIP27	AT2G17770	2	7722825	7724323	+	1458	1to5kb	57.0993
2_7862731_7862991	AT2G18090	AT2G18090	2	7864175	7867820	+	1184	1to5kb	52.7899
2_8106280_8106717	TPS11	AT2G18700	2	8108898	8112010	+	2181	1to5kb	80.8009
2_8219696_8220092	HA1	AT2G18960	2	8221514	8227622	+	1422	1to5kb	91.0357
2_8331641_8331984	FRK1	AT2G19190	2	8326049	8329944	-	1697	1to5kb	65.7181
2_8332360_8332621	FRK1	AT2G19190	2	8326049	8329944	-	2416	1to5kb	52.2513
2_8543512_8543780	AT2G19802	AT2G19802	2	8538776	8539217	-	4295	1to5kb	44.1712
2_8753364_8753700	XIG	AT2G20290	2	8742885	8752315	-	1049	1to5kb	61.4087
2_9709835_9710130	AT2G22805	AT2G22805	2	9712264	9713135	+	2134	1to5kb	56.022
2_9933864_9934166	DEAR3	AT2G23340	2	9937792	9938997	+	3626	1to5kb	43.6325
2_10307929_10308236	AT2G24240	AT2G24240	2	10310482	10312573	+	2246	1to5kb	68.4115
2_10706354_10706730	AT2G25150	AT2G25150	2	10702341	10704825	-	1529	1to5kb	61.4087
2_11163127_11163409	AT2G26230	AT2G26230	2	11164575	11167346	+	1166	1to5kb	49.0192
2_11176304_11176594	3BETAHSD/D2	AT2G26260	2	11178064	11183278	+	1470	1to5kb	56.5607
2_11363450_11363808	AT2G26695	AT2G26695	2	11364996	11366030	+	1188	1to5kb	83.4943
2_12788520_12788809	FAD3	AT2G29980	2	12781524	12785190	-	3330	1to5kb	71.1048
2_12819595_12819900	MAPKKK14	AT2G30040	2	12821569	12823169	+	1669	1to5kb	69.4888
2_13312046_13312328	ERF15	AT2G31230	2	13306431	13307572	-	4474	1to5kb	85.1103
2_14780584_14780866	KUP11	AT2G35060	2	14775041	14779106	-	1478	1to5kb	52.7899
2_15099176_15099736	EDA12	AT2G35950	2	15104716	15106119	+	4980	1to5kb	133.052
2_15276327_15276759	AT2G36410	AT2G36410	2	15278517	15280726	+	1758	1to5kb	108.812
2_15333717_15334018	AT2G36570	AT2G36570	2	15335284	15337995	+	1266	1to5kb	70.5662
2_15375023_15375539	AT2G36680	AT2G36680	2	15368792	15371033	-	3990	1to5kb	105.58
2_15377264_15377630	AT2G36690	AT2G36690	2	15379660	15382131	+	2030	1to5kb	89.9584
2_15512657_15512918	AT2G36930	AT2G36930	2	15509898	15511607	-	1050	1to5kb	60.3314
2_15616192_15616555	RD28	AT2G37180	2	15617635	15619155	+	1080	1to5kb	80.2623
2_16361795_16362089	MLO12	AT2G39200	2	16356041	16359943	-	1852	1to5kb	83.4943
2_16759457_16759732	AT2G40120	AT2G40120	2	16754891	16757599	-	1858	1to5kb	60.3314
2_17003702_17004093	WRKY54	AT2G40750	2	17000419	17002528	-	1174	1to5kb	75.9529
2_17163728_17164144	SIB2	AT2G41180	2	17165191	17166110	+	1047	1to5kb	96.4225
2_17906925_17907278	IBH1	AT2G43060	2	17909007	17910210	+	1729	1to5kb	58.1767
2_18650942_18651221	AT2G45220	AT2G45220	2	18644061	18646606	-	4336	1to5kb	60.3314
2_19216268_19216543	GulLO6	AT2G46760	2	19212881	19215210	-	1058	1to5kb	74.8755
2_19408868_19409391	WRKY23	AT2G47260	2	19404802	19407098	-	1770	1to5kb	119.585
3_905200_905769	AT3G03680	AT3G03680	3	907384	910928	+	1615	1to5kb	99.6545
3_2352674_2352947	PUB9	AT3G07360	3	2354640	2356884	+	1693	1to5kb	67.3341
3_3404117_3404661	AT3G10880	AT3G10880	3	3405800	3407921	+	1139	1to5kb	92.6517
3_3691604_3692002	AT3G11680	AT3G11680	3	3686773	3689405	-	2199	1to5kb	86.1877
3_4313216_4313471	CAX2	AT3G13320	3	4314505	4318487	+	1034	1to5kb	70.5662
3_4439390_4439834	AT3G13590	AT3G13590	3	4435316	4437334	-	2056	1to5kb	79.1849
3_4483707_4484118	AT3G13690	AT3G13690	3	4485623	4490420	+	1505	1to5kb	77.5689
3_4723962_4724574	AT3G14205	AT3G14205	3	4715650	4721003	-	2959	1to5kb	128.743
3_4725414_4725917	ESM1	AT3G14210	3	4729399	4731847	+	3482	1to5kb	117.969
3_4932124_4933017	CYP72A14	AT3G14680	3	4934330	4936644	+	1313	1to5kb	150.828
3_6379999_6380453	AT3G18535	AT3G18535	3	6375269	6377625	-	2374	1to5kb	68.4115
3_6381309_6381628	BRC1	AT3G18550	3	6383289	6385815	+	1661	1to5kb	61.9474
3_6493523_6493789	PMT5	AT3G18830	3	6488843	6491429	-	2094	1to5kb	57.0993
3_7397254_7397694	AT3G21100	AT3G21100	3	7398959	7402525	+	1265	1to5kb	82.9556
3_7711687_7712139	BBX31	AT3G21890	3	7708833	7709933	-	1754	1to5kb	70.5662
3_7911009_7911610	TIC	AT3G22380	3	7912905	7919707	+	1295	1to5kb	133.052
3_8218485_8218738	AT3G23090	AT3G23090	3	8214289	8217206	-	1279	1to5kb	46.8645
3_9807038_9807823	NUDX13	AT3G26690	3	9804253	9805781	-	1257	1to5kb	151.906
3_15991350_15991697	NIT3	AT3G44320	3	15993259	15995811	+	1562	1to5kb	74.8755
3_17507480_17507957	CDF3	AT3G47500	3	17503883	17506124	-	1356	1to5kb	98.5771
3_18069029_18069336	CDC2	AT3G48750	3	18071454	18074641	+	2118	1to5kb	89.9584
3_18751977_18752259	CRK	AT3G50530	3	18753337	18757145	+	1078	1to5kb	63.0247
3_19936979_19937356	AT3G53820	AT3G53820	3	19938564	19939231	+	1208	1to5kb	87.8037
3_21678653_21678906	TTL4	AT3G58620	3	21680027	21683280	+	1121	1to5kb	55.4833
3_21871122_21871438	AT3G59150	AT3G59150	3	21872831	21874422	+	1393	1to5kb	54.406
3_22323799_22324301	HAT3	AT3G60390	3	22320580	22322661	-	1138	1to5kb	86.7263
3_22363761_22364159	AT3G60520	AT3G60520	3	22361431	22362579	-	1182	1to5kb	93.1904
3_22993405_22993744	IAA30	AT3G62100	3	22995686	22996809	+	1942	1to5kb	81.8783
4_727509_727814	PPOX	AT4G01690	4	729863	732433	+	2049	1to5kb	64.1021
4_2415480_2415750	AT4G04745	AT4G04745	4	2412618	2413447	-	2033	1to5kb	50.6353
4_2658772_2659084	AT4G05150	AT4G05150	4	2660156	2662908	+	1072	1to5kb	54.9446
4_5495496_5495841	SULTR1%3B1	AT4G08620	4	5500313	5506313	+	4472	1to5kb	68.4115
4_7355728_7356104	SKU5	AT4G12420	4	7349187	7353135	-	2593	1to5kb	68.4115
4_7403323_7403580	AZI1	AT4G12470	4	7401087	7401951	-	1372	1to5kb	57.638
4_8786521_8786825	CYP705A4	AT4G15380	4	8788659	8790589	+	1834	1to5kb	50.0966
4_9836512_9837106	AT4G17670	AT4G17670	4	9833491	9834859	-	1653	1to5kb	93.7291
4_12475427_12475708	NLP7	AT4G24020	4	12479528	12484049	+	3820	1to5kb	70.0275
4_12476023_12476410	NLP7	AT4G24020	4	12479528	12484049	+	3118	1to5kb	81.3396
4_13652162_13652512	WES1	AT4G27260	4	13653579	13656285	+	1067	1to5kb	87.8037
4_14376336_14376685	IQD25	AT4G29150	4	14378706	14380512	+	2021	1to5kb	87.265
4_14794156_14794405	ATR2	AT4G30210	4	14796695	14800961	+	2290	1to5kb	64.6408
4_15198601_15199076	AT4G31330	AT4G31330	4	15202288	15203562	+	3212	1to5kb	69.4888
4_15381353_15381712	WRKY18	AT4G31800	4	15382777	15385100	+	1065	1to5kb	80.2623
4_15817695_15817955	AT4G32800	AT4G32800	4	15819489	15820879	+	1534	1to5kb	58.1767
4_16054007_16054284	AT4G33310	AT4G33310	4	16056156	16056416	+	1872	1to5kb	49.5579
4_16587816_16588645	AT4G34770	AT4G34770	4	16591179	16591910	+	2534	1to5kb	151.367
4_16645964_16646353	AT4G34950	AT4G34950	4	16642142	16644928	-	1036	1to5kb	67.8728
4_17319265_17319746	HB40	AT4G36740	4	17314453	17316441	-	2824	1to5kb	95.3451
4_17470376_17470630	AT4G37080	AT4G37080	4	17472980	17476979	+	2350	1to5kb	55.4833
4_18207904_18208308	VHA-A3	AT4G39080	4	18209399	18215204	+	1091	1to5kb	93.7291
4_18321382_18322297	BRI1	AT4G39400	4	18324457	18328831	+	2160	1to5kb	158.37
4_18391983_18392283	AT4G39600	AT4G39600	4	18388890	18390797	-	1186	1to5kb	53.3286
4_18453638_18453889	TPPH	AT4G39770	4	18448865	18451305	-	2333	1to5kb	57.638
5_346567_346827	AT5G01890	AT5G01890	5	341376	345457	-	1110	1to5kb	52.7899
5_968774_969375	AT5G03700	AT5G03700	5	965562	967432	-	1342	1to5kb	130.898
5_1116837_1117163	GYRB3	AT5G04110	5	1110342	1115007	-	1830	1to5kb	85.1103
5_1376031_1376351	AT5G04760	AT5G04760	5	1373530	1374787	-	1244	1to5kb	99.1158
5_2614371_2614930	AT5G08139	AT5G08139	5	2616134	2617951	+	1204	1to5kb	92.1131
5_3029723_3030126	AT5G09760	AT5G09760	5	3032019	3034578	+	1893	1to5kb	72.7208
5_4201544_4201805	AT5G13181	AT5G13181	5	4198752	4199513	-	2031	1to5kb	66.7954
5_5287903_5288174	CSLA11	AT5G16190	5	5283447	5286842	-	1061	1to5kb	64.6408
5_6188721_6188973	AT5G18610	AT5G18610	5	6192327	6195753	+	3354	1to5kb	61.9474
5_6190305_6190554	AT5G18610	AT5G18610	5	6192327	6195753	+	1773	1to5kb	69.4888
5_6365609_6365884	IPT5	AT5G19040	5	6361776	6363713	-	1896	1to5kb	59.254
5_8445704_8445962	EMB2820	AT5G24670	5	8447378	8451569	+	1416	1to5kb	46.3259
5_10356682_10357101	AT5G28410	AT5G28410	5	10358184	10359438	+	1083	1to5kb	81.3396
5_14551953_14552348	AT5G36907	AT5G36907	5	14550119	14550859	-	1094	1to5kb	73.2595
5_15032662_15032921	RSL1	AT5G37800	5	15036066	15037884	+	3145	1to5kb	44.7099
5_16388675_16388936	AT5G40900	AT5G40900	5	16391836	16393427	+	2900	1to5kb	49.0192
5_17576146_17576442	AT5G43745	AT5G43745	5	17569147	17575051	-	1095	1to5kb	47.4032
5_19413842_19414225	AT5G47940	AT5G47940	5	19409242	19412077	-	1765	1to5kb	63.0247
5_21304714_21305433	SCL8	AT5G52510	5	21307016	21309341	+	1583	1to5kb	137.362
5_21441435_21441811	AT5G52882	AT5G52882	5	21433859	21439133	-	2302	1to5kb	101.271
5_21622111_21622412	CRF3	AT5G53290	5	21617714	21619281	-	2830	1to5kb	50.6353
5_21665753_21666080	AT5G53410	AT5G53410	5	21667939	21668046	+	1859	1to5kb	70.5662
5_22134763_22135028	DFL1	AT5G54510	5	22130964	22133688	-	1075	1to5kb	49.0192
5_22258475_22258781	GPT1	AT5G54800	5	22261134	22263936	+	2353	1to5kb	52.7899
5_22633120_22633443	AT5G55900	AT5G55900	5	22637510	22639828	+	4067	1to5kb	66.7954
5_22643499_22643809	D6PK	AT5G55910	5	22639813	22642414	-	1085	1to5kb	61.4087
5_24084729_24085070	MYB59	AT5G59780	5	24081868	24083562	-	1167	1to5kb	70.5662
5_24384157_24384920	AT5G60680	AT5G60680	5	24386010	24387304	+	1090	1to5kb	152.983
5_25176748_25177107	TUB2	AT5G62690	5	25181296	25183811	+	4189	1to5kb	76.4916
5_25889960_25890261	ABR1	AT5G64750	5	25891449	25893888	+	1188	1to5kb	70.5662
5_26251134_26251409	IAA9	AT5G65670	5	26253408	26256544	+	1999	1to5kb	67.3341
5_26687183_26687552	AT5G66820	AT5G66820	5	26688943	26691180	+	1391	1to5kb	99.6545
5_26851385_26851751	AT5G67290	AT5G67290	5	26848127	26850040	-	1345	1to5kb	89.4197
Mt_3390_3663	None	ATMG00010	Mt	273	734	-	2656	1to5kb	468.645
Mt_4064_4378	None	ATMG00010	Mt	273	734	-	3330	1to5kb	502.043
Mt_10311_10621	None	ATMG00030	Mt	11918	12241	+	1297	1to5kb	547.83
Mt_343625_345360	None	ATMG01350	Mt	346757	347194	+	1397	1to5kb	1866.5
Mt_352873_353360	cox1	ATMG01360	Mt	349830	351413	-	1460	1to5kb	774.612
1_298111_298501	AT1G01830	AT1G01830	1	298451	302310	-	3809	3UTR	84.033
1_324914_325452	AT1G01940	AT1G01940	1	322886	324917	+	2028	3UTR	93.1904
1_658550_658861	GSTF7	AT1G02920	1	658578	659980	-	1119	3UTR	87.265
1_853829_854334	AT1G03440	AT1G03440	1	852151	854297	+	1678	3UTR	81.3396
1_868636_868934	LIN2	AT1G03475	1	868853	871308	-	2374	3UTR	64.6408
1_993037_993301	ABCI18	AT1G03900	1	991106	993126	+	1931	3UTR	51.1739
1_1148357_1148737	AT1G04300	AT1G04300	1	1148564	1154667	-	5930	3UTR	72.1822
1_1167127_1167530	AT1G04350	AT1G04350	1	1164910	1167135	+	2217	3UTR	94.2678
1_1418226_1418636	AT1G04990	AT1G04990	1	1418612	1421863	-	3227	3UTR	107.196
1_2052279_2052538	AT1G06700	AT1G06700	1	2052370	2055548	-	3010	3UTR	61.4087
1_2111332_2111694	AT1G06890	AT1G06890	1	2111323	2114686	-	2992	3UTR	81.3396
1_2160706_2160958	AT1G07040	AT1G07040	1	2160919	2163387	-	2429	3UTR	52.7899
1_2280870_2281144	HAI2	AT1G07430	1	2280746	2282828	-	1684	3UTR	67.8728
1_2498407_2498801	AT1G08050	AT1G08050	1	2498794	2501581	-	2780	3UTR	62.4861
1_2649438_2649834	AT1G08410	AT1G08410	1	2646144	2649440	+	3294	3UTR	66.2568
1_3117788_3118176	RAB11c	AT1G09630	1	3118155	3119815	-	1639	3UTR	74.3369
1_3236582_3237026	HEMA2	AT1G09940	1	3236908	3239554	-	2528	3UTR	82.417
1_3256005_3256530	AT1G09980	AT1G09980	1	3256189	3261741	-	5211	3UTR	91.0357
1_3333375_3333807	NFXL1	AT1G10170	1	3333504	3338188	-	4381	3UTR	91.0357
1_3919661_3919917	AT1G11655	AT1G11655	1	3919237	3919869	+	424	3UTR	49.0192
1_4150974_4151227	AT1G12230	AT1G12230	1	4147962	4151056	+	3012	3UTR	57.0993
1_4233512_4234013	ARK3	AT1G12430	1	4233717	4238795	-	4782	3UTR	92.6517
1_4367015_4367382	AT1G12805	AT1G12805	1	4366577	4367136	+	438	3UTR	73.2595
1_4425512_4425850	PIRL3	AT1G12970	1	4423540	4425936	+	1972	3UTR	82.417
1_4837484_4837950	UCP3	AT1G14140	1	4837927	4839633	-	1683	3UTR	86.7263
1_4945992_4946293	AT1G14450	AT1G14450	1	4946192	4947670	-	1377	3UTR	87.265
1_5151137_5151744	GAI	AT1G14920	1	5148982	5151415	+	2155	3UTR	126.588
1_5369830_5370116	AT1G15600	AT1G15600	1	5368923	5370344	+	907	3UTR	47.9419
1_5405560_5405858	AT1G15710	AT1G15710	1	5404130	5405910	+	1430	3UTR	62.4861
1_5429972_5430422	NRB4	AT1G15780	1	5430040	5436618	-	6196	3UTR	75.9529
1_5469094_5469525	FDM1	AT1G15910	1	5465251	5469180	+	3843	3UTR	74.8755
1_5954809_5955233	JAZ5	AT1G17380	1	5955155	5957511	-	2278	3UTR	80.8009
1_6063288_6063667	AT1G17620	AT1G17620	1	6061895	6063362	+	1393	3UTR	53.3286
1_6093218_6093612	ATB BETA	AT1G17720	1	6093185	6098443	-	4831	3UTR	66.7954
1_6298247_6298585	AT1G18290	AT1G18290	1	6297219	6298328	+	1028	3UTR	63.5634
1_6452997_6453257	MYB47	AT1G18710	1	6450585	6453263	+	2412	3UTR	74.8755
1_6626740_6627038	AT1G19210	AT1G19210	1	6626794	6627688	-	650	3UTR	63.5634
1_6799593_6800045	AT1G19660	AT1G19660	1	6799969	6802906	-	2861	3UTR	103.425
1_7398586_7398894	IGMT4	AT1G21130	1	7398814	7400736	-	1842	3UTR	58.7154
1_7847584_7847878	AUF2	AT1G22220	1	7846459	7847836	+	1125	3UTR	58.1767
1_7993876_7994178	ATSAC1	AT1G22620	1	7994166	8002989	-	8811	3UTR	79.7236
1_8103167_8103738	AT1G22900	AT1G22900	1	8103612	8104605	-	867	3UTR	102.348
1_8127104_8127514	AT1G22960	AT1G22960	1	8127442	8130456	-	2942	3UTR	85.649
1_9448691_9449450	AT1G27200	AT1G27200	1	9449338	9451768	-	2318	3UTR	174.53
1_9667457_9667710	AT1G27752	AT1G27752	1	9662021	9667550	+	5436	3UTR	43.6325
1_10289834_10290321	ML5	AT1G29400	1	10289998	10294630	-	4309	3UTR	132.514
1_11874350_11874855	CID11	AT1G32790	1	11874508	11877549	-	2694	3UTR	79.7236
1_12473577_12473932	EPF2	AT1G34245	1	12472868	12473974	+	709	3UTR	77.5689
1_12935772_12936049	AT1G35255	AT1G35255	1	12935647	12936586	-	537	3UTR	48.4806
1_17013189_17013684	AT1G45010	AT1G45010	1	17013385	17015520	-	1836	3UTR	78.6463
1_17168768_17169526	AT1G45230	AT1G45230	1	17169436	17171472	-	1946	3UTR	107.735
1_17688605_17688986	AT1G47970	AT1G47970	1	17686990	17688859	+	1615	3UTR	85.1103
1_18344436_18344827	AT1G49560	AT1G49560	1	18342451	18344452	+	1985	3UTR	65.7181
1_18356643_18356939	AT1G49590	AT1G49590	1	18354744	18356733	+	1899	3UTR	53.3286
1_18365505_18365818	ICK5	AT1G49620	1	18365336	18366744	-	926	3UTR	57.0993
1_18627375_18627682	AT1G50290	AT1G50290	1	18627551	18628452	-	770	3UTR	70.0275
1_19256989_19257461	AT1G51860	AT1G51860	1	19257403	19261794	-	4333	3UTR	105.58
1_19821248_19821616	ERF8	AT1G53170	1	19821337	19822399	-	783	3UTR	96.9611
1_19912559_19913296	AT1G53380	AT1G53380	1	19912990	19916686	-	3390	3UTR	115.815
1_20309199_20309724	AT1G54410	AT1G54410	1	20309473	20310850	-	1126	3UTR	77.0302
1_20597816_20598126	AT1G55210	AT1G55210	1	20597734	20598768	-	642	3UTR	67.3341
1_21044602_21044895	AT1G56220	AT1G56220	1	21042951	21044998	+	1651	3UTR	61.4087
1_22400624_22400903	AGD2	AT1G60860	1	22400857	22407824	-	6921	3UTR	47.4032
1_22593421_22593757	AT1G61260	AT1G61260	1	22593465	22595338	-	1581	3UTR	81.8783
1_22867736_22868088	AT1G61890	AT1G61890	1	22867689	22871358	-	3270	3UTR	60.3314
1_22994504_22995251	AT1G62250	AT1G62250	1	22994538	22997709	-	2458	3UTR	114.199
1_23172128_23172931	FMO GS-OX4	AT1G62570	1	23168767	23172175	+	3361	3UTR	116.353
1_23689678_23690076	AT1G63840	AT1G63840	1	23689603	23690807	-	731	3UTR	92.6517
1_25621404_25621710	AT1G68360	AT1G68360	1	25621533	25622593	-	883	3UTR	59.7927
1_25659467_25659751	AT1G68440	AT1G68440	1	25657757	25659484	+	1710	3UTR	81.3396
1_25695239_25696080	AT1G68490	AT1G68490	1	25693449	25696250	+	1790	3UTR	156.754
1_26001403_26001822	AT1G69160	AT1G69160	1	25999837	26001614	+	1566	3UTR	84.033
1_26260395_26260755	ATHB13	AT1G69780	1	26258788	26260781	+	1607	3UTR	78.6463
1_26394048_26394504	AT1G70080	AT1G70080	1	26394492	26397603	-	3099	3UTR	92.1131
1_26470641_26471220	TPS8	AT1G70290	1	26470795	26474833	-	3613	3UTR	107.735
1_26512221_26512683	PG2	AT1G70370	1	26512681	26515255	-	2572	3UTR	77.0302
1_27060624_27060959	SUC5	AT1G71890	1	27058381	27060786	+	2243	3UTR	68.4115
1_27118974_27119356	AT1G72060	AT1G72060	1	27118177	27119011	+	797	3UTR	69.4888
1_27619073_27619403	AT1G73450	AT1G73450	1	27613420	27619095	+	5653	3UTR	66.2568
1_28164495_28164810	AT1G75000	AT1G75000	1	28163344	28164814	+	1151	3UTR	56.5607
1_28193913_28194201	RRA2	AT1G75110	1	28194005	28196033	-	1832	3UTR	52.2513
1_28698553_28699204	HMG1	AT1G76490	1	28695760	28698852	+	2793	3UTR	94.2678
1_29270598_29270889	AT1G77840	AT1G77840	1	29268336	29270700	+	2262	3UTR	68.9501
1_29336402_29336908	AT1G78010	AT1G78010	1	29333412	29336484	+	2990	3UTR	106.119
1_29526242_29526682	AT1G78476	AT1G78476	1	29523982	29526284	+	2260	3UTR	105.58
1_29598652_29598917	At1g78690p	AT1G78690	1	29596478	29598662	+	2174	3UTR	55.4833
1_29724523_29724874	AT1G79010	AT1G79010	1	29724796	29727028	-	2154	3UTR	70.5662
1_29809674_29810163	AGC1.7	AT1G79250	1	29810134	29812683	-	2520	3UTR	92.1131
1_29844298_29844694	MC4	AT1G79340	1	29842587	29844638	+	1711	3UTR	78.1076
1_30027556_30027826	GC5	AT1G79830	1	30027569	30033907	-	6081	3UTR	47.9419
1_30097301_30097629	AT1G80000	AT1G80000	1	30092807	30097323	+	4494	3UTR	85.1103
1_30104566_30105286	AT1G80030	AT1G80030	1	30104830	30109087	-	3801	3UTR	93.7291
1_30134860_30135212	HP6	AT1G80100	1	30133718	30134937	+	1142	3UTR	65.1794
1_30139913_30140194	AT1G80120	AT1G80120	1	30138818	30140360	+	1095	3UTR	53.8673
2_188969_189220	HB17	AT2G01430	2	187608	190369	-	1149	3UTR	42.0165
2_387321_387599	EXGT-A3	AT2G01850	2	385171	387478	+	2150	3UTR	54.406
2_469148_469484	GAD3	AT2G02000	2	469370	472070	-	2586	3UTR	73.7982
2_2287090_2287393	RIPK	AT2G05940	2	2287238	2289636	-	2243	3UTR	53.3286
2_3412559_3412935	AT2G07715	AT2G07715	2	3410597	3413161	+	1962	3UTR	204.157
2_6947866_6948151	AT2G15960	AT2G15960	2	6947096	6947866	+	770	3UTR	59.7927
2_7245527_7246106	ADF5	AT2G16700	2	7244500	7246069	+	1027	3UTR	90.4971
2_8911700_8912108	AT2G20670	AT2G20670	2	8911860	8913747	-	1639	3UTR	77.0302
2_9363042_9363485	RKP	AT2G22010	2	9363109	9369461	-	5976	3UTR	73.7982
2_9553812_9554061	CYCD2%3B1	AT2G22490	2	9553797	9556167	-	2106	3UTR	59.254
2_10847283_10847691	EBF1	AT2G25490	2	10847375	10850797	-	3106	3UTR	120.124
2_11005565_11005849	AT2G25800	AT2G25800	2	11005775	11009861	-	4012	3UTR	60.3314
2_11042863_11043138	ATCTH	AT2G25900	2	11041331	11043256	+	1532	3UTR	56.022
2_11567000_11567527	AT2G27080	AT2G27080	2	11563933	11567504	+	3067	3UTR	103.425
2_11683563_11683846	AT2G27310	AT2G27310	2	11683772	11685342	-	1496	3UTR	60.3314
2_11832811_11833070	AT2G27770	AT2G27770	2	11832543	11834427	-	1357	3UTR	59.254
2_11960385_11960761	AT2G28080	AT2G28080	2	11960571	11963440	-	2679	3UTR	70.0275
2_12897563_12897812	AT2G30230	AT2G30230	2	12897054	12898172	+	509	3UTR	51.7126
2_12908923_12909611	RDM4	AT2G30280	2	12909551	12912416	-	2805	3UTR	177.223
2_13306324_13306649	ERF15	AT2G31230	2	13306431	13307572	-	923	3UTR	88.3424
2_13560505_13560778	XIF	AT2G31900	2	13560370	13570469	-	9691	3UTR	54.9446
2_13641869_13642252	PUR ALPHA-1	AT2G32080	2	13642237	13644421	-	2169	3UTR	84.033
2_14851841_14852239	AT2G35260	AT2G35260	2	14849357	14852045	+	2484	3UTR	66.7954
2_15072542_15072976	AT2G35910	AT2G35910	2	15072887	15074140	-	1164	3UTR	86.1877
2_15337865_15338134	AT2G36570	AT2G36570	2	15335284	15337995	+	2581	3UTR	50.0966
2_15673304_15673637	ABCG2	AT2G37360	2	15673410	15675920	-	2283	3UTR	58.1767
2_15831117_15831396	AT2G37750	AT2G37750	2	15830870	15831592	+	247	3UTR	56.5607
2_16570599_16570860	AT2G39725	AT2G39725	2	16569430	16570748	+	1169	3UTR	63.5634
2_16869048_16869466	AT2G40390	AT2G40390	2	16867293	16869104	+	1755	3UTR	77.0302
2_17261581_17262242	AT2G41410	AT2G41410	2	17261728	17263017	-	775	3UTR	103.425
2_17639920_17640208	AT2G42350	AT2G42350	2	17639001	17640300	+	919	3UTR	61.4087
2_17855424_17855898	AT2G42900	AT2G42900	2	17854557	17855511	+	867	3UTR	97.4998
2_17868069_17868367	AT2G42960	AT2G42960	2	17868150	17871599	-	3232	3UTR	59.254
2_17996512_17996842	AT2G43320	AT2G43320	2	17996650	18000027	-	3185	3UTR	65.7181
2_18230622_18230916	AT2G44070	AT2G44070	2	18230865	18232630	-	1714	3UTR	77.0302
2_18261518_18262056	ASHH3	AT2G44150	2	18258569	18261542	+	2949	3UTR	81.3396
2_18672131_18672439	RAD51C	AT2G45280	2	18670009	18672469	+	2122	3UTR	66.2568
2_18806816_18807520	AGL20	AT2G45660	2	18807505	18811125	-	3605	3UTR	103.964
2_18814381_18814883	AT2G45670	AT2G45670	2	18814660	18818545	-	3662	3UTR	86.1877
2_19212326_19212940	GulLO6	AT2G46760	2	19212881	19215210	-	2270	3UTR	104.503
2_19319314_19319698	AT2G47020	AT2G47020	2	19319685	19322507	-	2809	3UTR	85.1103
2_19418286_19418581	AT2G47280	AT2G47280	2	19416775	19418383	+	1511	3UTR	53.8673
2_19498070_19498361	AT2G47500	AT2G47500	2	19492867	19498189	+	5203	3UTR	59.7927
2_19502199_19502554	FUM1	AT2G47510	2	19498229	19502488	+	3970	3UTR	62.4861
3_30706_31333	KIN10	AT3G01090	3	31145	34670	-	3337	3UTR	93.1904
3_508240_508510	AT3G02460	AT3G02460	3	505434	508723	+	2806	3UTR	57.0993
3_511526_511848	SAMDC	AT3G02470	3	508886	511561	+	2640	3UTR	65.1794
3_775183_775458	AT3G03305	AT3G03305	3	775368	778396	-	2938	3UTR	57.638
3_1034646_1034973	AT3G03990	AT3G03990	3	1033579	1035237	+	1067	3UTR	78.1076
3_1127319_1127699	AT3G04270	AT3G04270	3	1127681	1128125	-	426	3UTR	98.0385
3_2366138_2366645	AIR12	AT3G07390	3	2365301	2366496	+	837	3UTR	86.7263
3_2378627_2378912	AT3G07425	AT3G07425	3	2378219	2378805	+	408	3UTR	54.406
3_2573608_2574016	AT3G08490	AT3G08490	3	2573840	2575258	-	1242	3UTR	62.4861
3_2605426_2605745	AAC1	AT3G08580	3	2605435	2607895	-	2150	3UTR	53.3286
3_2644760_2645147	UBC12	AT3G08700	3	2643144	2644775	+	1616	3UTR	82.9556
3_3172909_3173306	GYRB1	AT3G10270	3	3173299	3179786	-	6480	3UTR	77.5689
3_3510442_3510693	AT3G11210	AT3G11210	3	3510663	3513379	-	2686	3UTR	53.8673
3_3628232_3628601	AT3G11530	AT3G11530	3	3628530	3630536	-	1935	3UTR	64.1021
3_4516236_4516515	BGAL1	AT3G13750	3	4510965	4516478	+	5271	3UTR	64.1021
3_4584420_4584758	AT3G13898	AT3G13898	3	4583315	4584487	+	1105	3UTR	77.5689
3_5252725_5252976	AT3G15530	AT3G15530	3	5252699	5254562	-	1586	3UTR	70.0275
3_5338549_5338828	AT3G15760	AT3G15760	3	5337475	5338562	+	1074	3UTR	63.0247
3_5583160_5583418	JAL31	AT3G16430	3	5581568	5583258	+	1592	3UTR	51.7126
3_6186808_6187103	AT3G18060	AT3G18060	3	6183612	6187151	+	3196	3UTR	58.1767
3_6280532_6281276	BTS	AT3G18290	3	6273966	6280562	+	6566	3UTR	117.969
3_6327570_6327836	AT3G18430	AT3G18430	3	6325858	6327692	+	1712	3UTR	52.7899
3_6714302_6714658	PUB25	AT3G19380	3	6714133	6716178	-	1520	3UTR	88.881
3_6747195_6747452	ATCAD4	AT3G19450	3	6744377	6747238	+	2818	3UTR	65.7181
3_7618560_7618890	TWD1	AT3G21640	3	7618851	7621477	-	2587	3UTR	51.1739
3_7632923_7633369	AT3G21680	AT3G21680	3	7633214	7634223	-	854	3UTR	92.1131
3_7908703_7908952	AOX1A	AT3G22370	3	7906521	7908746	+	2182	3UTR	67.3341
3_8476014_8476576	AT3G23600	AT3G23600	3	8473627	8476024	+	2387	3UTR	96.4225
3_8604977_8605313	GAE6	AT3G23820	3	8603212	8605810	+	1765	3UTR	109.889
3_8919467_8919794	ALDH2C4	AT3G24503	3	8919560	8923296	-	3502	3UTR	68.4115
3_9066105_9066368	AT3G24830	AT3G24830	3	9064525	9066180	+	1580	3UTR	53.3286
3_9827533_9827860	AT3G26730	AT3G26730	3	9823524	9827547	+	4009	3UTR	71.1048
3_9929980_9930292	DRB3	AT3G26932	3	9929996	9932249	-	1957	3UTR	56.5607
3_11011405_11011742	EXPA5	AT3G29030	3	11011262	11013451	-	1709	3UTR	59.254
3_16556831_16557196	AT3G45210	AT3G45210	3	16556684	16558169	-	973	3UTR	61.4087
3_17560518_17560947	TCP14	AT3G47620	3	17558793	17561259	+	1725	3UTR	92.1131
3_17868371_17868728	AT3G48240	AT3G48240	3	17867131	17868460	+	1240	3UTR	74.3369
3_18634997_18635310	CEJ1	AT3G50260	3	18634546	18635514	+	451	3UTR	47.9419
3_18814192_18814552	DWF4	AT3G50660	3	18813949	18817405	-	2853	3UTR	93.7291
3_18931664_18932095	BCS1	AT3G50930	3	18929526	18932181	+	2138	3UTR	98.5771
3_19147977_19148296	AT3G51620	AT3G51620	3	19143334	19148244	+	4643	3UTR	54.9446
3_19163814_19164085	AT3G51660	AT3G51660	3	19163995	19165322	-	1237	3UTR	56.022
3_20131742_20132103	AT3G54363	AT3G54363	3	20132068	20132535	-	432	3UTR	89.9584
3_20809977_20810362	AT3G56080	AT3G56080	3	20810309	20813110	-	2748	3UTR	71.6435
3_21251801_21252450	AT3G57420	AT3G57420	3	21252354	21255482	-	3032	3UTR	125.511
3_21344177_21344719	AT3G57640	AT3G57640	3	21344708	21346235	-	1516	3UTR	113.66
3_21716674_21716951	WRKY69	AT3G58710	3	21714911	21716916	+	1763	3UTR	64.1021
3_22102330_22102710	AT3G59830	AT3G59830	3	22102647	22105441	-	2731	3UTR	73.2595
3_22188590_22188888	AT3G60080	AT3G60080	3	22187275	22188934	+	1315	3UTR	66.7954
3_22281108_22281821	AT3G60286	AT3G60286	3	22281629	22283719	-	1898	3UTR	122.817
3_22787724_22787989	SLD1	AT3G61580	3	22786022	22787972	+	1702	3UTR	66.7954
3_22941229_22941597	AT3G61950	AT3G61950	3	22939388	22941508	+	1841	3UTR	69.4888
3_23016078_23016343	VGDH2	AT3G62170	3	23016174	23018509	-	2166	3UTR	54.9446
3_23452681_23452932	AT3G63510	AT3G63510	3	23450536	23452794	+	2145	3UTR	47.4032
4_299111_299414	ANL2	AT4G00730	4	299261	304612	-	5198	3UTR	53.3286
4_944281_944636	GATL6	AT4G02130	4	944324	947249	-	2613	3UTR	84.5717
4_2506676_2506997	None	AT4G04925	4	2505979	2506786	+	697	3UTR	67.3341
4_6561630_6561884	AT4G10613	AT4G10613	4	6560363	6561726	+	1267	3UTR	41.4778
4_7936367_7936704	UNE16	AT4G13640	4	7936592	7938705	-	2001	3UTR	68.9501
4_9459639_9459892	AT4G16810	AT4G16810	4	9459870	9462253	-	2361	3UTR	49.5579
4_9825002_9825444	AT4G17620	AT4G17620	4	9821874	9825039	+	3128	3UTR	115.276
4_9929548_9930093	PYR1	AT4G17870	4	9928587	9929875	+	961	3UTR	110.428
4_10913277_10913581	AT4G20210	AT4G20210	4	10913470	10918371	-	4790	3UTR	58.7154
4_10958925_10959230	AT4G20300	AT4G20300	4	10955311	10959239	+	3614	3UTR	70.0275
4_11546383_11546921	AT4G21740	AT4G21740	4	11545631	11546716	+	752	3UTR	150.828
4_11590743_11591163	MSRB9	AT4G21850	4	11591116	11592425	-	1262	3UTR	78.1076
4_11907898_11908195	AT4G22620	AT4G22620	4	11907355	11908357	+	543	3UTR	51.7126
4_12573035_12573595	WRKY7	AT4G24240	4	12571538	12573783	+	1497	3UTR	140.055
4_12609247_12609555	AT4G24340	AT4G24340	4	12607371	12609252	+	1876	3UTR	65.7181
4_12632975_12633340	AT4G24430	AT4G24430	4	12629951	12633132	+	3024	3UTR	77.0302
4_12792556_12792901	AT4G24830	AT4G24830	4	12792827	12796031	-	3130	3UTR	85.649
4_12876732_12877151	AT4G25070	AT4G25070	4	12872379	12876734	+	4353	3UTR	61.4087
4_13568341_13568601	AT4G27020	AT4G27020	4	13568367	13571495	-	2894	3UTR	56.5607
4_13614259_13614516	SESA4	AT4G27170	4	13613596	13614283	+	663	3UTR	51.7126
4_13791551_13791811	GTG2	AT4G27630	4	13791642	13797305	-	5494	3UTR	53.8673
4_13960691_13961140	AT4G28088	AT4G28088	4	13961134	13961611	-	471	3UTR	80.8009
4_14321552_14321876	emb2726	AT4G29060	4	14317226	14321575	+	4326	3UTR	73.7982
4_14708326_14708655	AT4G30090	AT4G30090	4	14708624	14711685	-	3030	3UTR	68.9501
4_14759899_14760194	VLN4	AT4G30160	4	14753232	14760236	+	6667	3UTR	61.9474
4_14770230_14770508	HA2	AT4G30190	4	14770395	14776247	-	5739	3UTR	64.6408
4_14850900_14851172	AT4G30350	AT4G30350	4	14847583	14851248	+	3317	3UTR	69.4888
4_14881552_14881928	GAE1	AT4G30440	4	14881689	14883583	-	1655	3UTR	77.0302
4_14971603_14971903	PDE327	AT4G30720	4	14971833	14975528	-	3625	3UTR	54.406
4_15275743_15276204	AT4G31510	AT4G31510	4	15276076	15277505	-	1301	3UTR	109.351
4_15589619_15589922	AT4G32290	AT4G32290	4	15589434	15591213	-	1291	3UTR	58.1767
4_15762715_15763238	AT4G32680	AT4G32680	4	15763237	15765169	-	1931	3UTR	100.732
4_15854428_15854785	nPAP	AT4G32850	4	15849711	15855194	+	4717	3UTR	57.638
4_16083159_16083468	SPPL1	AT4G33410	4	16080760	16083398	+	2399	3UTR	61.9474
4_16171341_16171727	AGD2	AT4G33680	4	16171681	16174723	-	2996	3UTR	74.8755
4_16354234_16354553	AT4G34140	AT4G34140	4	16350462	16354434	+	3772	3UTR	54.9446
4_16849147_16849588	PIRL4	AT4G35470	4	16846138	16849183	+	3009	3UTR	91.5744
4_17000493_17000838	LARP1c	AT4G35890	4	16997091	17000896	+	3402	3UTR	71.6435
4_17137102_17137458	FAH1	AT4G36220	4	17137313	17139777	-	2319	3UTR	67.3341
4_17194287_17194714	AT4G36390	AT4G36390	4	17194573	17197247	-	2533	3UTR	85.1103
4_17555973_17556239	CYP81H1	AT4G37310	4	17555899	17559104	-	2865	3UTR	68.9501
4_17769301_17769599	HAT22	AT4G37790	4	17768042	17769676	+	1259	3UTR	64.6408
5_266623_267006	AT5G01720	AT5G01720	5	266278	270646	-	3640	3UTR	91.0357
5_709552_709972	iqd2	AT5G03040	5	709948	713133	-	3161	3UTR	114.199
5_771475_771804	UBQ3	AT5G03240	5	771660	773515	-	1711	3UTR	87.265
5_1240347_1240657	AT5G04390	AT5G04390	5	1238820	1240517	+	1527	3UTR	70.5662
5_1578855_1579234	PRX52	AT5G05340	5	1578869	1580875	-	1641	3UTR	87.8037
5_2154557_2154966	AHBP-1B	AT5G06950	5	2150840	2154586	+	3717	3UTR	79.7236
5_2326331_2326879	AT5G07360	AT5G07360	5	2326687	2330462	-	3583	3UTR	76.4916
5_2777447_2777719	AT5G08565	AT5G08565	5	2775897	2777474	+	1550	3UTR	44.1712
5_2898754_2899174	PI-4KBETA2	AT5G09350	5	2899001	2906160	-	6986	3UTR	78.1076
5_3153475_3153869	AT5G10080	AT5G10080	5	3150586	3153494	+	2889	3UTR	73.7982
5_3181682_3181976	AT5G10150	AT5G10150	5	3181938	3184110	-	2134	3UTR	58.7154
5_3243595_3243938	AT5G10320	AT5G10320	5	3243915	3246839	-	2901	3UTR	74.3369
5_3335440_3336003	AT5G10560	AT5G10560	5	3336003	3339384	-	3381	3UTR	99.6545
5_3525627_3526078	AT5G11090	AT5G11090	5	3524677	3525846	+	950	3UTR	129.282
5_3679651_3679951	AT5G11500	AT5G11500	5	3676548	3679738	+	3103	3UTR	64.6408
5_3856918_3857256	LOG8	AT5G11950	5	3854388	3857243	+	2530	3UTR	64.1021
5_4153267_4153759	AT5G13090	AT5G13090	5	4153369	4154730	-	971	3UTR	106.657
5_4571048_4571333	MPL1	AT5G14180	5	4571294	4574679	-	3346	3UTR	60.3314
5_5251864_5252306	CXE17	AT5G16080	5	5252251	5253790	-	1484	3UTR	77.5689
5_5289140_5289743	AT5G16200	AT5G16200	5	5289401	5290506	-	763	3UTR	103.425
5_6719017_6719333	AT5G19875	AT5G19875	5	6718206	6719303	+	811	3UTR	59.254
5_7844004_7844391	AT5G23280	AT5G23280	5	7842607	7844649	+	1397	3UTR	71.6435
5_7913383_7913709	AT5G23460	AT5G23460	5	7912652	7913617	+	731	3UTR	71.1048
5_8558092_8558433	AT5G24890	AT5G24890	5	8557737	8559488	-	1055	3UTR	79.7236
5_9685283_9685683	CNI1	AT5G27420	5	9683988	9685742	+	1295	3UTR	86.1877
5_10292247_10292609	AT5G28300	AT5G28300	5	10292279	10295283	-	2674	3UTR	78.6463
5_15265420_15265685	AT5G38210	AT5G38210	5	15260750	15265630	+	4670	3UTR	58.7154
5_16732623_16732977	CIP1	AT5G41790	5	16725753	16732847	+	6870	3UTR	64.6408
5_17625184_17625471	HSFA6A	AT5G43840	5	17625353	17626487	-	1016	3UTR	64.1021
5_17790203_17790588	RLT2	AT5G44180	5	17782428	17790234	+	7775	3UTR	63.0247
5_17807395_17807657	ERF9	AT5G44210	5	17806397	17807541	+	998	3UTR	50.6353
5_18589341_18589628	DOG1	AT5G45830	5	18589418	18591506	-	1878	3UTR	65.7181
5_18779511_18779826	AT5G46295	AT5G46295	5	18779790	18780205	-	379	3UTR	67.8728
5_18926274_18926541	AT5G46640	AT5G46640	5	18924429	18926984	+	1845	3UTR	59.7927
5_18982892_18983610	PYL1	AT5G46790	5	18983540	18984923	-	1313	3UTR	160.525
5_19236504_19236828	AT5G47430	AT5G47430	5	19235555	19241263	-	4435	3UTR	64.6408
5_19627753_19628060	AT5G48430	AT5G48430	5	19627634	19629167	-	1107	3UTR	80.2623
5_20156252_20156549	XK-2	AT5G49650	5	20152731	20156613	+	3521	3UTR	65.7181
5_20323555_20323851	AT5G49960	AT5G49960	5	20323785	20327881	-	4030	3UTR	67.8728
5_20960869_20961222	PLE	AT5G51600	5	20960779	20964537	-	3315	3UTR	61.4087
5_21123701_21124254	AT5G52020	AT5G52020	5	21123958	21125065	-	811	3UTR	102.348
5_21151912_21152211	BAG1	AT5G52060	5	21152011	21154395	-	2184	3UTR	73.7982
5_21717864_21718310	AT5G53480	AT5G53480	5	21713245	21717878	+	4619	3UTR	116.353
5_22689632_22690440	HSP81-2	AT5G56030	5	22686473	22689671	+	3159	3UTR	143.826
5_23035419_23035738	NAP1%3B3	AT5G56950	5	23032449	23035693	+	2970	3UTR	62.4861
5_23439291_23439624	AT5G57860	AT5G57860	5	23437532	23439403	+	1759	3UTR	90.4971
5_23516721_23517197	AT5G58110	AT5G58110	5	23515150	23516751	+	1571	3UTR	97.4998
5_23833343_23833698	COPT1	AT5G59030	5	23833493	23834745	-	1047	3UTR	76.4916
5_23883086_23883401	AT5G59170	AT5G59170	5	23881988	23883122	+	1098	3UTR	82.9556
5_24325791_24326089	FLA12	AT5G60490	5	24325457	24326827	-	738	3UTR	66.2568
5_24453307_24453631	ABCF1	AT5G60790	5	24453258	24456115	-	2484	3UTR	80.8009
5_24510909_24511472	COB	AT5G60920	5	24511152	24514338	-	2866	3UTR	98.5771
5_24738770_24739156	AT5G61520	AT5G61520	5	24739026	24741401	-	2245	3UTR	65.7181
5_24878470_24878778	ML1	AT5G61960	5	24878507	24884852	-	6074	3UTR	59.7927
5_25111665_25112241	AT5G62560	AT5G62560	5	25109840	25112001	+	1825	3UTR	117.431
5_26002562_26002826	MAF5	AT5G65080	5	25997504	26002619	+	5058	3UTR	52.7899
5_26369706_26370147	AT5G65925	AT5G65925	5	26369045	26369854	+	661	3UTR	117.969
5_26426977_26427409	AT5G66090	AT5G66090	5	26425680	26427172	+	1297	3UTR	71.6435
5_26438637_26438889	AT5G66150	AT5G66150	5	26438839	26444434	-	5545	3UTR	49.5579
5_26452923_26453308	ARO2	AT5G66200	5	26453276	26456154	-	2846	3UTR	77.5689
5_26667380_26667648	AT5G66790	AT5G66790	5	26664842	26667809	+	2538	3UTR	68.9501
5_26863803_26864535	NRAMP4	AT5G67330	5	26861266	26863897	+	2537	3UTR	113.66
5_26877123_26877599	CGLD27	AT5G67370	5	26877272	26879639	-	2040	3UTR	83.4943
1_356421_356685	AT1G02030	AT1G02030	1	355124	357258	-	573	5UTR	49.5579
1_2212278_2212587	AT1G07200	AT1G07200	1	2208477	2212718	-	131	5UTR	77.0302
1_2927508_2927781	SRC2	AT1G09070	1	2927502	2929107	+	6	5UTR	69.4888
1_3323259_3323701	AT1G10140	AT1G10140	1	3322554	3323735	-	34	5UTR	131.436
1_5042334_5042601	BPC2	AT1G14685	1	5042240	5045556	+	94	5UTR	59.7927
1_6307851_6308233	EPR1	AT1G18330	1	6305814	6308243	-	10	5UTR	65.1794
1_7143559_7143868	CAT3	AT1G20620	1	7142972	7146540	+	587	5UTR	64.1021
1_8661849_8662118	AT1G24440	AT1G24440	1	8661838	8664007	+	11	5UTR	53.8673
1_9178228_9178514	BGLU40	AT1G26560	1	9178212	9181967	+	16	5UTR	48.4806
1_10727625_10728074	ABCC1	AT1G30400	1	10727317	10738092	+	308	5UTR	85.1103
1_11532381_11532629	PRK	AT1G32060	1	11532199	11534639	+	182	5UTR	56.5607
1_17910969_17911453	AT1G48460	AT1G48460	1	17910779	17913344	+	190	5UTR	152.444
1_18316430_18316815	RTV1	AT1G49480	1	18314117	18316861	-	46	5UTR	80.2623
1_19124824_19125266	AT1G51570	AT1G51570	1	19122161	19125375	-	109	5UTR	93.1904
1_19506458_19506739	AT1G52370	AT1G52370	1	19506356	19508934	+	102	5UTR	46.8645
1_20385085_20385373	PES1	AT1G54570	1	20380435	20385380	-	7	5UTR	54.406
1_20948065_20948374	NAC1	AT1G56010	1	20946571	20949281	-	907	5UTR	60.87
1_25875387_25875641	STN7	AT1G68830	1	25872412	25875662	-	21	5UTR	71.1048
1_26618142_26618528	AT1G70590	AT1G70590	1	26618099	26620421	+	43	5UTR	84.033
1_26887289_26887613	GDPD4	AT1G71340	1	26885170	26888364	-	751	5UTR	70.0275
1_27054073_27054374	SUC1	AT1G71880	1	27054030	27056464	+	43	5UTR	87.265
1_27581916_27582672	HDG11	AT1G73360	1	27578421	27582685	-	13	5UTR	96.4225
1_27741421_27741970	AT1G73760	AT1G73760	1	27739168	27742008	-	38	5UTR	93.1904
1_27886124_27886375	TRM4	AT1G74160	1	27885911	27891436	+	213	5UTR	56.5607
1_28705034_28705296	SOB3	AT1G76500	1	28704963	28706691	+	71	5UTR	60.3314
1_28865362_28865710	AT1G76880	AT1G76880	1	28865314	28868225	+	48	5UTR	103.425
1_29364083_29364463	RAP2.4	AT1G78080	1	29364072	29366207	+	11	5UTR	101.271
1_29558177_29558886	TPS1	AT1G78580	1	29552340	29560912	-	2026	5UTR	145.98
1_29860573_29860881	RGLG4	AT1G79380	1	29860491	29863316	+	82	5UTR	64.6408
2_216668_216931	AT2G01480	AT2G01480	2	216605	221002	+	63	5UTR	56.022
2_8706653_8706982	PIL5	AT2G20180	2	8704024	8707009	-	27	5UTR	83.4943
2_9517006_9517689	AT2G22426	AT2G22426	2	9516910	9517386	+	96	5UTR	159.986
2_10122153_10122419	LYK4	AT2G23770	2	10119973	10122479	-	60	5UTR	58.1767
2_11120662_11120954	AT2G26110	AT2G26110	2	11120523	11122146	+	139	5UTR	70.5662
2_11620290_11620613	AT2G27180	AT2G27180	2	11620076	11621174	+	214	5UTR	59.7927
2_12984789_12985215	HSI2	AT2G30470	2	12980428	12985277	-	62	5UTR	114.199
2_15514929_15515235	AT2G36950	AT2G36950	2	15514923	15517002	+	6	5UTR	66.7954
2_15549383_15549633	TRFL8	AT2G37025	2	15549052	15552160	+	331	5UTR	60.87
2_15897304_15897684	AT2G37980	AT2G37980	2	15893800	15897805	-	121	5UTR	98.5771
2_16701742_16702257	HSPRO2	AT2G40000	2	16700490	16702336	-	79	5UTR	122.279
2_17336298_17337472	ACA4	AT2G41560	2	17332050	17337492	-	20	5UTR	172.914
2_17909060_17909416	IBH1	AT2G43060	2	17909007	17910210	+	53	5UTR	71.1048
2_18786310_18786576	AT2G45590	AT2G45590	2	18785990	18789113	+	320	5UTR	61.4087
2_19433758_19434057	AT2G47350	AT2G47350	2	19433725	19437544	+	33	5UTR	64.6408
3_206793_207192	AT3G01516	AT3G01516	3	205314	208220	+	1479	5UTR	79.1849
3_288309_288646	AT3G01810	AT3G01810	3	288158	292770	+	151	5UTR	76.4916
3_551081_551493	LPP3	AT3G02600	3	550975	554697	+	106	5UTR	76.4916
3_1477195_1477593	ATL6	AT3G05200	3	1476960	1478850	+	235	5UTR	79.7236
3_1609062_1609457	AT3G05545	AT3G05545	3	1609050	1612607	+	12	5UTR	96.4225
3_1864196_1864556	AT3G06150	AT3G06150	3	1861759	1864566	-	10	5UTR	62.4861
3_2314722_2315232	AT3G07270	AT3G07270	3	2313998	2317364	+	724	5UTR	91.0357
3_2510602_2510919	AT3G07870	AT3G07870	3	2510570	2512479	+	32	5UTR	55.4833
3_2694981_2695304	RAPTOR1	AT3G08850	3	2686457	2695400	-	96	5UTR	55.4833
3_3591470_3591790	AT3G11420	AT3G11420	3	3591251	3594589	+	219	5UTR	92.1131
3_3890705_3890997	Nek7	AT3G12200	3	3886957	3891000	-	3	5UTR	66.7954
3_4201454_4201720	ABCC3	AT3G13080	3	4195770	4201734	-	14	5UTR	61.4087
3_4393888_4394161	AT3G13480	AT3G13480	3	4392463	4394367	-	206	5UTR	50.0966
3_4633741_4634077	ATBRXL2	AT3G14000	3	4630865	4634081	-	4	5UTR	67.8728
3_4705504_4705752	AT3G14172	AT3G14172	3	4698457	4705828	-	76	5UTR	60.3314
3_5003519_5003783	AT3G14870	AT3G14870	3	5002271	5005877	+	1248	5UTR	54.9446
3_6958543_6958836	AT3G19970	AT3G19970	3	6958509	6961684	+	34	5UTR	67.8728
3_8641339_8641841	BAM1	AT3G23920	3	8641181	8644449	+	158	5UTR	71.6435
3_10338168_10338497	AT3G27880	AT3G27880	3	10338148	10339528	+	20	5UTR	81.8783
3_11974172_11974446	AT3G30380	AT3G30380	3	11973971	11976909	+	201	5UTR	58.7154
3_18476699_18476979	AT3G49810	AT3G49810	3	18474305	18477032	-	53	5UTR	78.6463
3_18840479_18840804	IDD2	AT3G50700	3	18840411	18843053	+	68	5UTR	65.7181
3_19143355_19143674	AT3G51620	AT3G51620	3	19143334	19148244	+	21	5UTR	72.1822
3_20590306_20590579	RTFL7	AT3G55515	3	20590263	20591401	+	43	5UTR	55.4833
3_21109587_21109913	ARR9	AT3G57040	3	21109059	21111567	+	528	5UTR	64.6408
3_22249112_22249377	AT3G60200	AT3G60200	3	22248892	22250568	+	220	5UTR	58.7154
3_22602885_22603139	PP2-A13	AT3G61060	3	22602816	22604582	+	69	5UTR	45.7872
3_22658263_22658576	AT3G61200	AT3G61200	3	22657455	22658582	-	6	5UTR	70.0275
3_23374753_23375074	ATMRK1	AT3G63260	3	23372878	23375405	-	331	5UTR	68.4115
3_23377360_23377639	AT3G63270	AT3G63270	3	23375584	23377661	-	22	5UTR	49.0192
4_84480_84742	AT4G00200	AT4G00200	4	82309	84770	-	28	5UTR	54.9446
4_5640419_5640816	AT4G08850	AT4G08850	4	5636479	5640952	-	136	5UTR	67.3341
4_6434474_6434736	NIP5%3B1	AT4G10380	4	6431161	6435396	-	660	5UTR	58.1767
4_7945771_7946151	PRR2	AT4G13660	4	7945683	7948443	+	88	5UTR	56.5607
4_9302117_9302422	AT4G16500	AT4G16500	4	9300721	9302434	-	12	5UTR	56.022
4_9928646_9929071	PYR1	AT4G17870	4	9928587	9929875	+	59	5UTR	79.7236
4_11180718_11181040	AT4G20880	AT4G20880	4	11178992	11181049	-	9	5UTR	59.7927
4_12012470_12012938	FZR2	AT4G22910	4	12012408	12016012	+	62	5UTR	120.663
4_12563331_12563663	SLY1	AT4G24210	4	12563279	12564482	+	52	5UTR	70.0275
4_12571588_12571868	WRKY7	AT4G24240	4	12571538	12573783	+	50	5UTR	65.1794
4_13154777_13155065	PUM6	AT4G25880	4	13154708	13159382	+	69	5UTR	65.7181
4_13444820_13445076	AT4G26650	AT4G26650	4	13444797	13448212	+	23	5UTR	61.4087
4_14969412_14969722	QWRF8	AT4G30710	4	14965143	14969763	-	41	5UTR	71.6435
4_15291568_15291910	WRKY11	AT4G31550	4	15289788	15291934	-	24	5UTR	98.5771
4_17643182_17643641	AT4G37550	AT4G37550	4	17643110	17645830	+	72	5UTR	72.7208
4_18296615_18297051	CESA2	AT4G39350	4	18296388	18302192	+	227	5UTR	102.887
5_76905_77169	AT5G01200	AT5G01200	5	76872	78543	+	33	5UTR	57.0993
5_807133_807392	AT5G03330	AT5G03330	5	806964	810401	+	169	5UTR	48.4806
5_3256557_3256844	AT5G10350	AT5G10350	5	3255236	3257811	-	967	5UTR	56.022
5_3524691_3524944	AT5G11090	AT5G11090	5	3524677	3525846	+	14	5UTR	71.1048
5_4254830_4255334	CRN	AT5G13290	5	4252842	4255378	-	44	5UTR	81.3396
5_4582357_4582761	AT5G14210	AT5G14210	5	4578378	4582856	-	95	5UTR	77.5689
5_6868922_6869189	DCL4	AT5G20320	5	6859212	6869307	-	118	5UTR	59.7927
5_8342816_8343239	AT5G24430	AT5G24430	5	8338925	8343284	-	45	5UTR	85.649
5_16537679_16537969	AT5G41330	AT5G41330	5	16535339	16538016	-	47	5UTR	66.2568
5_17731083_17731377	AT5G44060	AT5G44060	5	17731005	17732298	+	78	5UTR	53.8673
5_18387583_18388353	UMAMIT1	AT5G45370	5	18387091	18390450	+	492	5UTR	140.055
5_19366162_19366496	FRA1	AT5G47820	5	19366133	19372815	+	29	5UTR	51.7126
5_20764221_20764599	ERD1	AT5G51070	5	20764096	20768764	+	125	5UTR	95.3451
5_22957629_22957894	NDL1	AT5G56750	5	22957629	22960916	+	0	5UTR	51.7126
5_23015638_23015997	AT5G56890	AT5G56890	5	23010423	23016015	-	18	5UTR	68.4115
5_23087133_23087385	ABI2	AT5G57050	5	23087122	23089631	+	11	5UTR	56.5607
5_23310599_23310861	AT5G57565	AT5G57565	5	23310284	23311855	+	315	5UTR	67.3341
5_23414059_23414319	AT5G57790	AT5G57790	5	23411887	23414811	-	492	5UTR	63.0247
5_23974570_23974869	AT5G59450	AT5G59450	5	23974458	23976791	+	112	5UTR	66.2568
5_23999869_24000128	RDUF2	AT5G59550	5	23998164	24000166	-	38	5UTR	46.8645
5_24884105_24884733	ML1	AT5G61960	5	24878507	24884852	-	119	5UTR	159.447
5_26644323_26644601	IDD1	AT5G66730	5	26641586	26644738	-	137	5UTR	68.9501
5_26833162_26833607	SKIP2	AT5G67250	5	26831185	26833903	-	296	5UTR	109.351
Mt_297426_298183	atp6-2	ATMG01170	Mt	296820	298204	-	21	5UTR	406.159
1_5339767_5340119	AT1G15530	AT1G15530	1	5339961	5341931	-	1812	Exon	70.0275
3_2008683_2009137	MYB108	AT3G06490	3	2003393	2006727	+	5290	Exon	107.196
3_21056017_21056443	AT3G56870	AT3G56870	3	21052434	21055721	+	3583	Exon	85.1103
3_21332924_21333623	AT3G57600	AT3G57600	3	21332774	21333918	+	150	Exon	162.679
3_22886972_22887289	AT3G61829	AT3G61829	3	22887191	22887322	-	33	Exon	92.6517
4_18127477_18127745	SAUR15	AT4G38850	4	18126057	18126829	+	1420	Exon	60.87
5_21101252_21101595	AT5G51930	AT5G51930	5	21101116	21103818	+	136	Exon	56.5607
5_24482556_24482849	OBP4	AT5G60850	5	24480291	24482163	+	2265	Exon	47.4032
Pt_69029_69707	rps12	ATCG00065	Pt	69611	69724	-	17	Exon	10755.7
Pt_18436_21473	rpoC1	ATCG00180	Pt	20251	23084	-	1611	Exon	45028.7
Pt_37925_41838	psaA	ATCG00350	Pt	39605	41857	-	19	Exon	64284.2
Pt_48635_49036	ndhJ	ATCG00420	Pt	48677	49153	-	117	Exon	7615.22
Pt_49458_49867	ndhK	ATCG00430	Pt	49257	49934	-	67	Exon	7812.37
Pt_52348_54080	atpB	ATCG00480	Pt	52660	54156	-	76	Exon	27547.7
Pt_54969_55447	rbcL	ATCG00490	Pt	54958	56397	+	11	Exon	9713.35
Pt_56067_56361	rbcL	ATCG00490	Pt	54958	56397	+	1109	Exon	7133.65
Pt_57878_58489	accD	ATCG00500	Pt	57075	58541	+	803	Exon	10212.2
Pt_59872_60847	ycf4	ATCG00520	Pt	59772	60326	+	100	Exon	14157.4
Pt_118614_118868	ndhG	ATCG01080	Pt	118377	118907	-	39	Exon	5252.6
Pt_124489_124823	TIC214	ATCG01130	Pt	123884	129244	-	4421	Exon	5264.99
Pt_125153_125780	TIC214	ATCG01130	Pt	123884	129244	-	3464	Exon	7752.04
Pt_126048_128240	TIC214	ATCG01130	Pt	123884	129244	-	1004	Exon	24830.1
Mt_190321_191145	None	ATMG00670	Mt	191055	191882	-	737	Exon	992.774
Mt_363902_364656	None	ATMG01400	Mt	363725	364042	+	177	Exon	910.896
1_68584_69241	AT1G01150	AT1G01150	1	69911	72138	-	2897	Intergenic	115.276
1_99271_99726	AT1G01230	AT1G01230	1	97412	99240	+	1859	Intergenic	78.6463
1_501337_501963	AT1G02460	AT1G02460	1	504463	507268	-	5305	Intergenic	113.121
1_687192_687677	PEX6	AT1G03000	1	687795	692660	-	4983	Intergenic	96.9611
1_978778_979275	PHB2	AT1G03860	1	979307	982002	-	2727	Intergenic	71.1048
1_1030381_1030718	PSAT1	AT1G04010	1	1030957	1036264	-	5546	Intergenic	63.5634
1_1102034_1102290	EIF2 GAMMA	AT1G04170	1	1096882	1099901	+	5152	Intergenic	54.406
1_1315889_1316273	KAB1	AT1G04690	1	1313443	1315823	+	2446	Intergenic	61.4087
1_1693746_1694046	AT1G05660	AT1G05660	1	1694070	1696191	-	2145	Intergenic	65.1794
1_1884542_1884812	AT1G06170	AT1G06170	1	1884981	1886904	-	2092	Intergenic	71.6435
1_1919916_1920194	LBD2	AT1G06280	1	1920307	1920949	-	755	Intergenic	53.3286
1_2457390_2457965	AT1G07920	AT1G07920	1	2454771	2457321	+	2619	Intergenic	81.8783
1_2573318_2573785	AXS2	AT1G08200	1	2573818	2576844	-	3059	Intergenic	99.1158
1_3261479_3262039	AT1G09995	AT1G09995	1	3262222	3263642	-	1603	Intergenic	118.508
1_3786939_3787284	AT1G11280	AT1G11280	1	3787318	3790935	-	3651	Intergenic	78.1076
1_3886083_3886637	AT1G11572	AT1G11572	1	3884342	3884960	+	1741	Intergenic	102.887
1_4039175_4039544	AT1G11960	AT1G11960	1	4039566	4044046	-	4502	Intergenic	67.8728
1_4060667_4061348	AT1G12020	AT1G12020	1	4061363	4063549	-	2201	Intergenic	134.13
1_4128364_4128684	AT1G12160	AT1G12160	1	4125990	4128310	+	2374	Intergenic	53.8673
1_4182552_4182981	AT1G12300	AT1G12300	1	4183010	4186247	-	3266	Intergenic	73.2595
1_4535779_4536088	GATL3	AT1G13250	1	4528485	4530222	-	5557	Intergenic	77.0302
1_4586870_4587160	AT1G13370	AT1G13370	1	4587780	4588661	-	1501	Intergenic	82.417
1_4692918_4693403	AT1G13680	AT1G13680	1	4690293	4692841	+	2625	Intergenic	150.29
1_4973576_4973964	PER4	AT1G14540	1	4974021	4975705	-	1741	Intergenic	107.735
1_5084559_5084811	AT1G14755	AT1G14755	1	5083676	5084342	+	883	Intergenic	56.5607
1_5646716_5647028	AT1G16515	AT1G16515	1	5647462	5648114	-	1086	Intergenic	91.0357
1_5722674_5723121	HAC12	AT1G16710	1	5713794	5722614	+	8880	Intergenic	82.9556
1_5998622_5999102	ELF4-L4	AT1G17455	1	5997057	5998599	+	1565	Intergenic	95.3451
1_6511798_6512339	WRKY61	AT1G18860	1	6508797	6511397	+	3001	Intergenic	113.66
1_6865621_6866151	AT1G19835	AT1G19835	1	6855899	6860563	-	5058	Intergenic	136.284
1_7236109_7236371	AT1G20816	AT1G20816	1	7233654	7235128	+	2455	Intergenic	43.0938
1_7540110_7540417	AT1G21528	AT1G21528	1	7542615	7543077	-	2660	Intergenic	65.1794
1_7637622_7637963	AT1G21730	AT1G21730	1	7630107	7636658	+	7515	Intergenic	63.5634
1_7975471_7975729	AT1G22570	AT1G22570	1	7976424	7978810	-	3081	Intergenic	49.0192
1_8215862_8216125	AT1G23170	AT1G23170	1	8212556	8215807	+	3306	Intergenic	54.406
1_8880823_8881084	AT1G25320	AT1G25320	1	8877790	8880388	+	3033	Intergenic	52.7899
1_8925068_8925519	CLE43	AT1G25425	1	8922416	8923879	+	2652	Intergenic	113.121
1_9095052_9095441	AT1G26300	AT1G26300	1	9095768	9099766	-	4325	Intergenic	69.4888
1_9353610_9353901	KDR	AT1G26945	1	9351160	9352833	+	2450	Intergenic	70.0275
1_10266941_10267271	PUB17	AT1G29340	1	10264043	10266917	+	2898	Intergenic	56.022
1_10296868_10297122	PAI3	AT1G29410	1	10297750	10300073	-	2951	Intergenic	49.5579
1_10384587_10384868	AT1G29700	AT1G29700	1	10384945	10387441	-	2573	Intergenic	60.3314
1_10456011_10456358	WRKY71	AT1G29860	1	10454433	10455874	+	1578	Intergenic	52.7899
1_10573873_10574122	NCED5	AT1G30100	1	10571310	10573365	+	2563	Intergenic	51.1739
1_10826944_10827439	G3Pp3	AT1G30560	1	10824637	10826405	+	2307	Intergenic	116.892
1_11348436_11348722	AT1G31690	AT1G31690	1	11343854	11347945	+	4582	Intergenic	47.4032
1_11620147_11620534	RCD1	AT1G32230	1	11611891	11617419	+	8256	Intergenic	65.1794
1_11807047_11807343	AT1G32650	AT1G32650	1	11810531	11810724	-	3381	Intergenic	59.254
1_12429733_12430003	IP5PI	AT1G34120	1	12426700	12429714	+	3033	Intergenic	67.3341
1_13075356_13075634	AT1G35510	AT1G35510	1	13071165	13074984	+	4191	Intergenic	60.87
1_13140325_13140612	AT1G35610	AT1G35610	1	13143061	13144988	-	4376	Intergenic	54.9446
1_14150232_14150493	NIA2	AT1G37130	1	14158452	14161938	+	7959	Intergenic	47.9419
1_17839807_17840246	AT1G48280	AT1G48280	1	17835032	17837781	+	4775	Intergenic	71.6435
1_18628297_18628552	TAF15	AT1G50300	1	18628555	18632039	-	3487	Intergenic	45.2485
1_19853257_19853736	mMDH1	AT1G53240	1	19854615	19857146	-	3410	Intergenic	82.417
1_20068601_20068958	AT1G53760	AT1G53760	1	20068965	20071171	-	2213	Intergenic	65.1794
1_20094084_20094500	AT1G53820	AT1G53820	1	20091491	20092423	+	2593	Intergenic	72.1822
1_20170028_20170338	MVP1	AT1G54030	1	20167597	20169684	+	2431	Intergenic	71.1048
1_20177722_20177982	AT1G54050	AT1G54050	1	20179357	20180566	-	2584	Intergenic	60.3314
1_20245316_20245939	AT1G54220	AT1G54220	1	20246026	20250345	-	4406	Intergenic	92.1131
1_20956684_20957023	AT1G56030	AT1G56030	1	20957098	20958550	-	1527	Intergenic	72.7208
1_22640869_22641155	AT1G61370	AT1G61370	1	22641843	22645922	-	4767	Intergenic	58.1767
1_22876919_22877175	AT1G61900	AT1G61900	1	22882176	22885125	-	7950	Intergenic	49.5579
1_23527006_23527336	AT1G63430	AT1G63430	1	23522449	23526832	+	4557	Intergenic	59.254
1_23539056_23539438	AT1G63480	AT1G63480	1	23539557	23542233	-	2795	Intergenic	83.4943
1_24011820_24012071	AT1G64620	AT1G64620	1	24006913	24009415	+	4907	Intergenic	41.4778
1_24356048_24356444	AT1G65490	AT1G65490	1	24354646	24355490	+	1402	Intergenic	56.5607
1_24487624_24488202	AT1G65820	AT1G65820	1	24485046	24486954	+	2578	Intergenic	103.425
1_24755079_24755448	MYB113	AT1G66370	1	24753589	24754761	+	1490	Intergenic	52.2513
1_24831085_24831472	WRKY67	AT1G66550	1	24828502	24829660	+	2583	Intergenic	67.8728
1_26136083_26136539	AT1G69526	AT1G69526	1	26131294	26133313	+	4789	Intergenic	86.7263
1_26144327_26144612	AGL94	AT1G69540	1	26145001	26147751	-	3139	Intergenic	59.7927
1_26776146_26776458	FAB1C	AT1G71010	1	26782048	26788973	+	5590	Intergenic	59.7927
1_26855266_26855528	AT1G71235	AT1G71235	1	26854559	26855222	+	707	Intergenic	59.7927
1_27638506_27638844	MKK9	AT1G73500	1	27639091	27640643	-	1799	Intergenic	78.6463
1_28391700_28391972	AT1G75600	AT1G75600	1	28390665	28391585	+	1035	Intergenic	58.7154
1_28521990_28522238	AT1G75980	AT1G75980	1	28522554	28524418	-	2180	Intergenic	46.3259
1_28676500_28676788	PHT1%3B9	AT1G76430	1	28678935	28682062	-	5274	Intergenic	54.9446
1_28925326_28925592	AT1G76980	AT1G76980	1	28925708	28927391	-	1799	Intergenic	56.5607
1_29466935_29467350	GSTU23	AT1G78320	1	29467412	29468394	-	1044	Intergenic	105.58
1_29602069_29602444	BEH4	AT1G78700	1	29599349	29601682	+	2720	Intergenic	69.4888
1_30156180_30156566	AT1G80180	AT1G80180	1	30156682	30157808	-	1242	Intergenic	108.273
2_877945_878237	AT2G03000	AT2G03000	2	875233	877207	+	2712	Intergenic	49.0192
2_1468125_1468424	XERICO	AT2G04240	2	1461548	1462944	-	5181	Intergenic	54.406
2_3110704_3110981	AT2G07505	AT2G07505	2	3125671	3126173	+	14690	Intergenic	63.5634
2_7905350_7905762	MPK7	AT2G18170	2	7907774	7910040	-	4278	Intergenic	88.3424
2_8215685_8216192	HPT1	AT2G18950	2	8207199	8210513	+	8486	Intergenic	110.967
2_8670415_8670667	AT2G20080	AT2G20080	2	8662892	8665026	-	5389	Intergenic	52.7899
2_9456925_9457553	AAT	AT2G22250	2	9457786	9460919	-	3366	Intergenic	109.889
2_9731533_9731837	GRF1	AT2G22840	2	9728480	9731301	+	3053	Intergenic	62.4861
2_10069389_10069787	AT2G23680	AT2G23680	2	10066117	10067737	+	3272	Intergenic	89.4197
2_10204552_10205004	AT2G23987	AT2G23987	2	10205031	10206259	-	1255	Intergenic	68.9501
2_10858025_10858298	AT2G25510	AT2G25510	2	10856271	10857217	+	1754	Intergenic	56.022
2_11549178_11549460	EIL1	AT2G27050	2	11545656	11548293	+	3522	Intergenic	52.2513
2_11839286_11839759	AT2G27775	AT2G27775	2	11842236	11843361	-	3602	Intergenic	78.1076
2_11947006_11947818	AT2G28060	AT2G28060	2	11949871	11952253	-	4435	Intergenic	120.663
2_12091210_12091773	AT2G28315	AT2G28315	2	12088667	12090765	+	2543	Intergenic	95.8838
2_12107319_12107780	GATA13	AT2G28340	2	12103672	12106262	+	3647	Intergenic	89.9584
2_12234220_12234663	RAD51B	AT2G28560	2	12235875	12239146	-	4483	Intergenic	129.82
2_12283783_12284121	EXO70H5	AT2G28640	2	12284281	12286842	-	2721	Intergenic	68.9501
2_12419706_12420102	AT2G28920	AT2G28920	2	12418017	12418576	+	1689	Intergenic	91.0357
2_12766840_12767346	ABCG31	AT2G29940	2	12759973	12766794	+	6867	Intergenic	77.0302
2_12997103_12997669	NET4B	AT2G30500	2	12998105	13000825	-	3156	Intergenic	113.121
2_13231445_13231791	CLE4	AT2G31081	2	13238021	13238628	+	6230	Intergenic	61.4087
2_13514016_13514339	ARI9	AT2G31770	2	13511579	13513550	+	2437	Intergenic	56.5607
2_14122483_14122732	PDLP3	AT2G33330	2	14122806	14125526	-	2794	Intergenic	45.2485
2_14461825_14462114	AT2G34240	AT2G34240	2	14459157	14461802	+	2668	Intergenic	67.8728
2_14506080_14506383	AT2G34357	AT2G34357	2	14498590	14505809	+	7490	Intergenic	57.638
2_14638381_14638762	PHB	AT2G34710	2	14639323	14644355	-	5593	Intergenic	59.254
2_14692779_14693120	WRKY35	AT2G34830	2	14693696	14696803	-	3683	Intergenic	62.4861
2_15237971_15238221	AT2G36340	AT2G36340	2	15235487	15237904	+	2484	Intergenic	43.0938
2_15977579_15978129	ATMAK3	AT2G38130	2	15978377	15980763	-	2634	Intergenic	112.044
2_16374051_16374385	PLP6	AT2G39220	2	16374881	16377168	-	2783	Intergenic	75.4142
2_16843420_16843920	PYL6	AT2G40330	2	16844588	16846194	-	2274	Intergenic	122.279
2_17137820_17138112	AT2G41105	AT2G41105	2	17138333	17139159	-	1047	Intergenic	68.4115
2_17188976_17189340	GLU2	AT2G41220	2	17177539	17188836	+	11437	Intergenic	67.3341
2_17236825_17237120	AT2G41360	AT2G41360	2	17234057	17236385	+	2768	Intergenic	50.6353
2_17615532_17616561	AT2G42290	AT2G42290	2	17616760	17619736	-	3175	Intergenic	202.541
2_18122944_18123441	SSI2	AT2G43710	2	18119873	18122889	+	3071	Intergenic	84.033
2_18174796_18175287	AT2G43880	AT2G43880	2	18172889	18174705	+	1907	Intergenic	101.809
2_18363411_18363986	BGLU17	AT2G44480	2	18359663	18363346	+	3748	Intergenic	131.436
2_18469159_18469498	AT2G44800	AT2G44800	2	18466820	18468551	+	2339	Intergenic	94.2678
2_18580127_18580458	AT2G45040	AT2G45040	2	18577500	18578945	+	2627	Intergenic	88.881
2_18627281_18627677	AT2G45180	AT2G45180	2	18626188	18627157	+	1093	Intergenic	85.1103
2_18998984_18999557	LRB1	AT2G46260	2	18995645	18998672	+	3339	Intergenic	124.972
2_19048479_19048748	CPC	AT2G46410	2	19049021	19050369	-	1621	Intergenic	64.1021
2_19173640_19174105	AT2G46690	AT2G46690	2	19180705	19181600	+	6600	Intergenic	89.4197
2_19650467_19651090	AT2G48060	AT2G48060	2	19651108	19662723	-	11633	Intergenic	106.119
3_321905_322252	AT3G01940	AT3G01940	3	322460	323282	-	1030	Intergenic	67.8728
3_429379_429772	BIG	AT3G02260	3	430877	448680	-	18908	Intergenic	77.5689
3_634084_634355	ILR1	AT3G02875	3	631824	634074	+	2260	Intergenic	72.1822
3_704971_705263	AT3G03100	AT3G03100	3	705381	707697	-	2434	Intergenic	49.0192
3_984836_985485	SAUR26	AT3G03850	3	983057	983768	+	1779	Intergenic	107.735
3_986219_986483	SAUR26	AT3G03850	3	983057	983768	+	3162	Intergenic	65.1794
3_1210683_1211088	AT3G04500	AT3G04500	3	1211762	1213907	-	2819	Intergenic	78.1076
3_1269130_1269514	CLPS3	AT3G04680	3	1269722	1273004	-	3490	Intergenic	81.3396
3_1358303_1358848	WNK1	AT3G04910	3	1354536	1358235	+	3767	Intergenic	113.66
3_1601414_1601681	CPA	AT3G05520	3	1598449	1601437	+	2965	Intergenic	56.022
3_1644217_1644723	RLP32	AT3G05650	3	1644882	1648742	-	4019	Intergenic	83.4943
3_1743276_1743633	ATSK12	AT3G05840	3	1739777	1743163	+	3499	Intergenic	105.58
3_1760632_1760882	AT3G05900	AT3G05900	3	1761205	1763984	-	3102	Intergenic	65.7181
3_1817391_1817684	NP3	AT3G06030	3	1818732	1822858	-	5174	Intergenic	55.4833
3_1818267_1818522	NP3	AT3G06030	3	1818732	1822858	-	4336	Intergenic	43.6325
3_2113246_2114047	AT3G06680	AT3G06680	3	2114151	2114948	-	901	Intergenic	147.058
3_2663200_2663457	LTP6	AT3G08770	3	2664069	2664888	-	1431	Intergenic	57.638
3_3262533_3262803	AT3G10470	AT3G10470	3	3260141	3261854	+	2392	Intergenic	67.8728
3_3545736_3546083	AT3G11320	AT3G11320	3	3546276	3548877	-	2794	Intergenic	63.5634
3_3825837_3826149	AT3G12010	AT3G12010	3	3820352	3825765	+	5485	Intergenic	55.4833
3_3981939_3982301	FDM3	AT3G12550	3	3978005	3981881	+	3934	Intergenic	84.5717
3_4106605_4106865	AT3G12900	AT3G12900	3	4104463	4106341	+	2142	Intergenic	61.9474
3_4745030_4745384	AT3G14250	AT3G14250	3	4745926	4746958	-	1574	Intergenic	70.0275
3_4890605_4891305	AT3G14560	AT3G14560	3	4889063	4890215	+	1542	Intergenic	113.121
3_4943465_4943854	AT3G14710	AT3G14710	3	4941481	4943064	+	1984	Intergenic	59.254
3_5564845_5565674	NSP3	AT3G16390	3	5562400	5564574	+	2445	Intergenic	176.146
3_6264902_6265253	CYP77A5P	AT3G18270	3	6261733	6264361	+	3169	Intergenic	65.7181
3_6394939_6395250	AT3G18560	AT3G18560	3	6393747	6394842	+	1192	Intergenic	84.5717
3_6619967_6620328	IPT8	AT3G19160	3	6621988	6623278	-	2950	Intergenic	87.265
3_6965218_6965569	FYPP3	AT3G19980	3	6961736	6965206	+	3482	Intergenic	58.7154
3_7263557_7263817	TOP6B	AT3G20780	3	7263900	7268750	-	4933	Intergenic	53.3286
3_7386514_7386968	AT3G21080	AT3G21080	3	7388258	7390031	-	3063	Intergenic	82.9556
3_7919938_7920618	TIC	AT3G22380	3	7912905	7919707	+	7033	Intergenic	123.356
3_8473654_8473913	RFR1	AT3G23590	3	8467398	8473627	+	6256	Intergenic	44.7099
3_9058494_9058882	PRT1	AT3G24800	3	9055509	9058020	+	2985	Intergenic	85.1103
3_9408196_9408488	AOC2	AT3G25770	3	9406669	9408071	+	1527	Intergenic	61.9474
3_9421675_9421927	PP2AA2	AT3G25800	3	9422476	9426049	-	4122	Intergenic	46.8645
3_9497609_9497964	AT3G25950	AT3G25950	3	9496102	9497271	+	1507	Intergenic	63.5634
3_9572169_9572500	CYP71B19	AT3G26170	3	9573263	9575215	-	2715	Intergenic	55.4833
3_9737522_9738299	AT3G26539	AT3G26539	3	9743608	9744204	-	5905	Intergenic	112.044
3_9738866_9739424	AT3G26539	AT3G26539	3	9743608	9744204	-	4780	Intergenic	102.887
3_10187304_10187620	AT3G27510	AT3G27510	3	10188134	10190348	-	2728	Intergenic	57.638
3_10439881_10440340	AT3G28040	AT3G28040	3	10434924	10438484	+	4957	Intergenic	72.7208
3_10935760_10936129	AT3G28918	AT3G28918	3	10932966	10933058	+	2794	Intergenic	69.4888
3_16204592_16204882	AT3G44630	AT3G44630	3	16195848	16201225	+	8744	Intergenic	51.7126
3_16412484_16412746	AT3G44940	AT3G44940	3	16413334	16415319	-	2573	Intergenic	57.638
3_16509772_16510044	AT3G45110	AT3G45110	3	16508170	16508625	+	1602	Intergenic	46.3259
3_16579612_16579897	AT3G45245	AT3G45245	3	16578384	16578734	+	1228	Intergenic	54.406
3_16875891_16876298	AT3G45910	AT3G45910	3	16876338	16877075	-	777	Intergenic	87.265
3_17177979_17178248	RDUF1	AT3G46620	3	17178601	17180559	-	2311	Intergenic	46.8645
3_17204014_17204272	AT3G46710	AT3G46710	3	17206183	17209203	-	4931	Intergenic	51.7126
3_17395228_17395630	AT3G47250	AT3G47250	3	17399757	17401871	-	6241	Intergenic	69.4888
3_18595069_18595387	AT3G50150	AT3G50150	3	18595731	18597646	-	2259	Intergenic	49.5579
3_18918870_18919555	AT3G50900	AT3G50900	3	18917782	18918811	+	1088	Intergenic	117.431
3_18924793_18925097	AT3G50925	AT3G50925	3	18925658	18926083	-	986	Intergenic	60.3314
3_19438877_19439258	PUB22	AT3G52450	3	19440617	19442427	-	3169	Intergenic	80.8009
3_19700753_19701080	UGT73C7	AT3G53160	3	19702332	19703976	-	2896	Intergenic	72.1822
3_19762633_19762887	CYP71B31	AT3G53300	3	19760475	19762357	+	2158	Intergenic	53.8673
3_19949207_19949509	AT3G53860	AT3G53860	3	19949557	19951350	-	1841	Intergenic	60.87
3_20655732_20656044	AT3G55665	AT3G55665	3	20653670	20654335	+	2062	Intergenic	63.5634
3_20797519_20797782	AT3G56050	AT3G56050	3	20797871	20801428	-	3646	Intergenic	59.254
3_21695249_21695513	TRM7	AT3G58650	3	21696072	21699998	-	4485	Intergenic	62.4861
3_22077603_22077905	SAC9	AT3G59770	3	22078972	22086236	-	8331	Intergenic	56.022
3_22175325_22175647	AT3G60040	AT3G60040	3	22175852	22179728	-	4081	Intergenic	52.7899
3_22726297_22726628	AT3G61420	AT3G61420	3	22726708	22732152	-	5524	Intergenic	64.1021
3_23175415_23175699	GATL7	AT3G62660	3	23172754	23174993	+	2661	Intergenic	61.4087
3_23224839_23225114	DRB4	AT3G62800	3	23225526	23227512	-	2398	Intergenic	52.2513
3_23292051_23292354	GID1B	AT3G63010	3	23289243	23291486	+	2808	Intergenic	77.5689
4_72035_72483	YAB3	AT4G00180	4	72545	75576	-	3093	Intergenic	77.5689
4_711259_711577	ABC1	AT4G01660	4	708357	711256	+	2902	Intergenic	68.4115
4_799608_800000	AT4G01860	AT4G01860	4	801032	808087	-	8087	Intergenic	72.7208
4_924401_924655	AT4G02090	AT4G02090	4	923122	923893	+	1279	Intergenic	47.4032
4_1200288_1200648	AT4G02715	AT4G02715	4	1200670	1203380	-	2732	Intergenic	83.4943
4_1561570_1561862	ATHM2	AT4G03520	4	1562203	1564204	-	2342	Intergenic	60.3314
4_5382181_5382451	MEKK3	AT4G08470	4	5383688	5387260	-	4809	Intergenic	63.5634
4_6441301_6441553	AT4G10390	AT4G10390	4	6441596	6443554	-	2001	Intergenic	58.7154
4_6752934_6753193	MTSSB	AT4G11060	4	6754515	6756595	-	3402	Intergenic	47.9419
4_6866346_6866769	ACS6	AT4G11280	4	6863979	6866116	+	2367	Intergenic	97.4998
4_7397276_7397556	ORP2B	AT4G12460	4	7391208	7396511	+	6068	Intergenic	53.3286
4_8003879_8004295	RLP47	AT4G13810	4	8004549	8007597	-	3302	Intergenic	67.8728
4_9130837_9131355	AT4G16141	AT4G16141	4	9131532	9133161	-	1806	Intergenic	108.273
4_9443483_9443779	HB-2	AT4G16780	4	9449114	9450905	+	5335	Intergenic	56.5607
4_10071182_10071572	PUP8	AT4G18195	4	10069458	10071115	+	1724	Intergenic	70.5662
4_10288095_10288469	CIPK12	AT4G18700	4	10288798	10291058	-	2589	Intergenic	89.4197
4_10524366_10524674	CYP707A1	AT4G19230	4	10521259	10523961	+	3107	Intergenic	58.1767
4_10672567_10672898	AT4G19590	AT4G19590	4	10670589	10672554	+	1978	Intergenic	84.5717
4_11155247_11155508	AT4G20835	AT4G20835	4	11155537	11157106	-	1598	Intergenic	61.9474
4_11283922_11284186	HAP6	AT4G21150	4	11278403	11283885	+	5519	Intergenic	51.1739
4_11417177_11417461	MYB102	AT4G21440	4	11418199	11419769	-	2308	Intergenic	73.7982
4_11745006_11745268	KT2/3	AT4G22200	4	11746490	11750698	-	5430	Intergenic	54.406
4_12412037_12412340	AT4G23860	AT4G23860	4	12408950	12411678	+	3087	Intergenic	63.0247
4_12769478_12770163	AT4G24780	AT4G24780	4	12770221	12772479	-	2316	Intergenic	103.964
4_12851334_12851793	AMY1	AT4G25000	4	12851795	12853845	-	2052	Intergenic	83.4943
4_13014766_13015064	CBF2	AT4G25470	4	13015250	13016235	-	1171	Intergenic	83.4943
4_13080529_13080781	ACD1-LIKE	AT4G25650	4	13080827	13083260	-	2479	Intergenic	67.8728
4_13183761_13184029	ABCB2	AT4G25960	4	13177356	13183692	+	6405	Intergenic	51.7126
4_13502608_13502876	AT4G26860	AT4G26860	4	13503053	13504876	-	2000	Intergenic	50.6353
4_13633587_13633864	AT4G27220	AT4G27220	4	13633941	13637119	-	3255	Intergenic	43.0938
4_14183641_14184135	XIH	AT4G28710	4	14171998	14182168	+	11643	Intergenic	67.3341
4_14236440_14236997	AT4G28830	AT4G28830	4	14232422	14234334	+	4018	Intergenic	109.351
4_14551616_14551875	PAO5	AT4G29720	4	14553211	14555276	-	3401	Intergenic	52.7899
4_14631939_14632240	AT4G29920	AT4G29920	4	14632413	14636101	-	3861	Intergenic	58.7154
4_14815948_14816287	AT4G30260	AT4G30260	4	14816575	14819084	-	2797	Intergenic	63.0247
4_14870177_14870803	AT4G30410	AT4G30410	4	14870984	14872267	-	1464	Intergenic	107.196
4_15415756_15416149	AT4G31880	AT4G31880	4	15418947	15424311	-	8162	Intergenic	86.7263
4_15485817_15486415	HSL1	AT4G32010	4	15479379	15485354	+	6438	Intergenic	146.519
4_16287009_16287297	AT4G33985	AT4G33985	4	16288112	16288971	-	1674	Intergenic	51.7126
4_16534394_16534671	SSR16	AT4G34620	4	16534855	16536224	-	1553	Intergenic	54.9446
4_16567405_16567670	AVA-P1	AT4G34720	4	16567792	16569334	-	1664	Intergenic	59.7927
4_16678469_16678888	AT4G35030	AT4G35030	4	16675377	16678206	+	3092	Intergenic	66.2568
4_17086128_17086441	AT4G36105	AT4G36105	4	17083841	17085184	+	2287	Intergenic	49.5579
4_17091981_17092632	AT4G36120	AT4G36120	4	17093074	17097301	-	4669	Intergenic	109.351
4_17175943_17176261	BGAL3	AT4G36360	4	17176342	17181466	-	5205	Intergenic	50.6353
4_17582403_17582741	BRU6	AT4G37390	4	17579618	17582022	+	2785	Intergenic	64.6408
4_17588727_17589359	AT4G37409	AT4G37409	4	17590769	17592911	-	3552	Intergenic	170.221
4_17607560_17608198	SRFR1	AT4G37460	4	17608378	17615946	-	7748	Intergenic	110.967
4_17799706_17800020	AT4G37860	AT4G37860	4	17800326	17801914	-	1894	Intergenic	73.2595
5_17412_17997	AT5G01050	AT5G01050	5	18086	20887	-	2890	Intergenic	107.196
5_159351_159628	AT5G01390	AT5G01390	5	160158	162354	-	2726	Intergenic	69.4888
5_210336_210931	LECRKA4.1	AT5G01540	5	210979	213472	-	2541	Intergenic	196.077
5_340295_340784	AT5G01881	AT5G01881	5	339838	340266	+	457	Intergenic	89.4197
5_537024_537278	AT5G02460	AT5G02460	5	539249	541316	-	4038	Intergenic	56.5607
5_553366_553655	HSC70-1	AT5G02500	5	553745	556623	-	2968	Intergenic	58.1767
5_952787_953036	TRM28	AT5G03670	5	947146	950239	+	5641	Intergenic	57.0993
5_1343541_1343953	AT5G04680	AT5G04680	5	1345688	1348895	-	4942	Intergenic	72.1822
5_1415629_1415892	CPK1	AT5G04870	5	1416564	1420554	-	4662	Intergenic	50.6353
5_1610887_1611207	PYL5	AT5G05440	5	1608988	1610527	+	1899	Intergenic	84.033
5_1712152_1712418	ATE1	AT5G05700	5	1712670	1715731	-	3313	Intergenic	53.3286
5_1761900_1762212	PIRL1	AT5G05850	5	1762405	1764774	-	2562	Intergenic	77.0302
5_1900050_1900372	AT5G06260	AT5G06260	5	1902565	1905277	-	4905	Intergenic	64.1021
5_2110275_2110585	AT5G06810	AT5G06810	5	2108493	2110259	+	1782	Intergenic	64.1021
5_2143937_2144301	FLA21	AT5G06920	5	2142858	2143919	+	1079	Intergenic	64.6408
5_2482888_2483358	FH19	AT5G07780	5	2479514	2482850	+	3374	Intergenic	93.1904
5_2716437_2716983	AT5G08420	AT5G08420	5	2713347	2716328	+	3090	Intergenic	92.1131
5_3610379_3610645	YUC4	AT5G11320	5	3611247	3613640	-	2995	Intergenic	47.4032
5_3662109_3662495	AT5G11470	AT5G11470	5	3662634	3668214	-	5719	Intergenic	65.7181
5_4634840_4635110	AGP6	AT5G14380	5	4635644	4636676	-	1566	Intergenic	70.0275
5_4690642_4690941	AT5G14550	AT5G14550	5	4691006	4694055	-	3114	Intergenic	58.7154
5_5204955_5205405	AT5G15940	AT5G15940	5	5202466	5204883	+	2489	Intergenic	81.8783
5_6170586_6170859	EMB269	AT5G18570	5	6171572	6174944	-	4085	Intergenic	52.7899
5_6274755_6275145	Cpn60alpha2	AT5G18820	5	6271386	6274599	+	3369	Intergenic	82.9556
5_6401637_6401955	AT5G19100	AT5G19100	5	6408007	6409666	-	7711	Intergenic	61.9474
5_7276650_7276904	TPR7	AT5G21990	5	7273071	7276579	+	3579	Intergenic	56.5607
5_7776927_7777189	AT5G23115	AT5G23115	5	7777595	7777623	-	434	Intergenic	54.406
5_7855835_7856125	AT5G23330	AT5G23330	5	7854056	7855813	+	1779	Intergenic	52.7899
5_8220384_8220697	AT5G24210	AT5G24210	5	8217191	8219720	+	3193	Intergenic	58.1767
5_8389890_8390501	BGLU32	AT5G24550	5	8392059	8395302	-	4801	Intergenic	108.812
5_8554700_8555209	AT5G24880	AT5G24880	5	8552647	8554275	+	2053	Intergenic	98.0385
5_9662949_9663575	SFP2	AT5G27360	5	9656949	9662663	+	6000	Intergenic	131.975
5_14755484_14756229	AT5G37270	AT5G37270	5	14757933	14758559	-	2330	Intergenic	161.063
5_15630574_15630930	ABCB27	AT5G39040	5	15625460	15629835	+	5114	Intergenic	80.2623
5_16206618_16207115	AT5G40470	AT5G40470	5	16208009	16209927	-	2812	Intergenic	98.5771
5_16620884_16621138	AT5G41560	AT5G41560	5	16621197	16622757	-	1619	Intergenic	48.4806
5_17323722_17324201	AT5G43140	AT5G43140	5	17321395	17323484	+	2327	Intergenic	88.881
5_17374969_17375246	GDPD3	AT5G43300	5	17376619	17379282	-	4036	Intergenic	56.5607
5_17791156_17791471	RLT2	AT5G44180	5	17782428	17790234	+	8728	Intergenic	63.0247
5_19810394_19810662	AT5G48860	AT5G48860	5	19811651	19812865	-	2203	Intergenic	53.3286
5_19997503_19997891	MYB111	AT5G49330	5	19998823	20001572	-	3681	Intergenic	74.3369
5_20068954_20069289	AT5G49470	AT5G49470	5	20063331	20068793	+	5623	Intergenic	75.4142
5_20419058_20419725	FRO8	AT5G50160	5	20415764	20418847	+	3294	Intergenic	89.9584
5_20438415_20438876	WR3	AT5G50200	5	20436180	20437815	+	2235	Intergenic	80.2623
5_20484727_20485102	AT5G50330	AT5G50330	5	20485134	20488702	-	3600	Intergenic	100.732
5_20898884_20899157	RGF5	AT5G51451	5	20898108	20898775	+	776	Intergenic	57.638
5_21029785_21030066	AHG1	AT5G51760	5	21026805	21029188	+	2980	Intergenic	51.1739
5_21146310_21146592	BAG1	AT5G52060	5	21152011	21154395	-	7803	Intergenic	47.9419
5_21412723_21413043	WRKY27	AT5G52830	5	21410769	21412526	+	1954	Intergenic	74.3369
5_21479278_21479622	AT5G52965	AT5G52965	5	21478841	21479203	+	437	Intergenic	73.7982
5_21585489_21585750	SPCH	AT5G53210	5	21586219	21589255	-	3505	Intergenic	54.406
5_21924850_21925238	AT5G54030	AT5G54030	5	21925460	21927524	-	2286	Intergenic	71.1048
5_22113742_22114099	BBX29	AT5G54470	5	22114304	22115539	-	1440	Intergenic	76.4916
5_22226441_22227064	AT5G54710	AT5G54710	5	22227483	22230663	-	3599	Intergenic	103.964
5_22245917_22246278	AT5G54760	AT5G54760	5	22243800	22245810	+	2117	Intergenic	61.4087
5_22323271_22323927	MYB120	AT5G55020	5	22324599	22326418	-	2491	Intergenic	116.353
5_22355359_22355743	MAPKKK15	AT5G55090	5	22356852	22358413	-	2670	Intergenic	95.3451
5_22571127_22571485	SRT1	AT5G55760	5	22567222	22571008	+	3905	Intergenic	78.6463
5_22644235_22644947	OLI2	AT5G55920	5	22645448	22649517	-	4570	Intergenic	117.969
5_22793239_22793494	PEX5	AT5G56290	5	22786496	22792306	+	6743	Intergenic	48.4806
5_23154318_23154733	ATLIG4	AT5G57160	5	23154965	23161826	-	7093	Intergenic	94.2678
5_23218046_23218440	VLN5	AT5G57320	5	23211952	23218041	+	6094	Intergenic	82.9556
5_23299671_23300036	XTH12	AT5G57530	5	23300321	23301689	-	1653	Intergenic	80.8009
5_23359427_23359971	AT5G57670	AT5G57670	5	23360400	23363839	-	3868	Intergenic	100.732
5_23365185_23365467	GDU3	AT5G57685	5	23365805	23367063	-	1596	Intergenic	60.87
5_23377947_23378232	AT5G57700	AT5G57700	5	23374873	23377229	+	3074	Intergenic	70.5662
5_23379869_23380154	AT5G57700	AT5G57700	5	23374873	23377229	+	4996	Intergenic	72.7208
5_23404886_23405187	P1R1	AT5G57780	5	23405189	23406479	-	1292	Intergenic	61.9474
5_23658712_23659233	AT5G58520	AT5G58520	5	23655140	23658256	+	3572	Intergenic	121.74
5_23838632_23838945	AT5G59050	AT5G59050	5	23839108	23842958	-	4013	Intergenic	68.9501
5_23944413_23944662	AT5G59360	AT5G59360	5	23945332	23946430	-	1768	Intergenic	54.9446
5_24248197_24248637	AT5G60215	AT5G60215	5	24247622	24247956	+	575	Intergenic	119.047
5_24315386_24316245	AT5G60460	AT5G60460	5	24316833	24318241	-	1996	Intergenic	199.309
5_24410081_24410362	AT5G60710	AT5G60710	5	24410581	24415145	-	4783	Intergenic	60.3314
5_24417013_24417442	AT5G60720	AT5G60720	5	24418195	24422274	-	4832	Intergenic	84.5717
5_24610415_24610932	AACT1	AT5G61160	5	24608605	24610329	+	1810	Intergenic	73.7982
5_24818085_24818414	PPAN	AT5G61770	5	24815541	24817728	+	2544	Intergenic	61.9474
5_24921146_24921607	AT5G62030	AT5G62030	5	24918479	24920955	+	2667	Intergenic	86.1877
5_24970047_24970620	AGL42	AT5G62165	5	24964646	24968607	+	5401	Intergenic	94.8064
5_25219978_25220311	AT5G62800	AT5G62800	5	25218634	25219967	+	1344	Intergenic	75.4142
5_25996222_25997654	MAF4	AT5G65070	5	25992193	25996202	+	4029	Intergenic	245.635
5_26014754_26015035	AT5G65120	AT5G65120	5	26012775	26014739	+	1979	Intergenic	51.1739
5_26031011_26031323	PLAT3	AT5G65158	5	26030075	26031003	+	936	Intergenic	71.6435
5_26627945_26628461	UGT72E2	AT5G66690	5	26625049	26626822	+	2896	Intergenic	107.735
5_26751973_26752263	AT5G67020	AT5G67020	5	26749826	26751339	+	2147	Intergenic	63.5634
5_26786537_26786799	ICU2	AT5G67100	5	26776953	26786431	+	9584	Intergenic	51.1739
5_26807888_26808155	DEAR2	AT5G67190	5	26808876	26810116	-	1961	Intergenic	80.8009
5_26838750_26839200	AT5G67265	AT5G67265	5	26839378	26839998	-	798	Intergenic	94.8064
5_26937222_26937549	AT5G67510	AT5G67510	5	26937621	26938498	-	949	Intergenic	68.4115
Pt_8755_9592	atpA	ATCG00120	Pt	9938	11461	-	1869	Intergenic	11129.5
Pt_47639_48360	ndhJ	ATCG00420	Pt	48677	49153	-	793	Intergenic	12575.3
Pt_51652_51912	atpE	ATCG00470	Pt	52265	52663	-	751	Intergenic	5553.72
Pt_110989_111482	None	ATCG01000	Pt	109405	110436	+	1584	Intergenic	6002.97
Pt_119470_119835	ndhA	ATCG01100	Pt	119847	122009	-	2174	Intergenic	6752.8
Pt_121069_123245	rps15	ATCG01120	Pt	123296	123562	-	317	Intergenic	31998.8
1_77553_77843	AT1G01180	AT1G01180	1	75390	76845	+	2163	Intron	74.3369
1_7904953_7905205	UGT85A1	AT1G22400	1	7903660	7906969	-	1764	Intron	61.4087
1_8386756_8387009	AT1G23710	AT1G23710	1	8385188	8386522	+	1568	Intron	49.0192
1_11628942_11629191	KAN2	AT1G32240	1	11625616	11630745	-	1554	Intron	50.6353
1_19210731_19210982	AT1G51790	AT1G51790	1	19206615	19211971	-	989	Intron	58.7154
1_22519759_22520201	NAC025	AT1G61110	1	22516602	22518292	+	3157	Intron	66.2568
1_22799421_22800060	AT1G61740	AT1G61740	1	22798035	22801416	-	1356	Intron	116.892
1_23963401_23963661	AT1G64530	AT1G64530	1	23959627	23963083	+	3774	Intron	51.7126
1_24952226_24952627	AT1G66880	AT1G66880	1	24946928	24955694	+	5298	Intron	77.0302
1_28566633_28566921	AMY2	AT1G76130	1	28560629	28564159	+	6004	Intron	60.87
1_28859003_28859397	AT1G76870	AT1G76870	1	28856839	28858851	+	2164	Intron	76.4916
1_30302308_30302589	AT1G80610	AT1G80610	1	30300714	30304428	-	1839	Intron	53.8673
2_368677_369016	WOL	AT2G01830	2	362983	369707	-	691	Intron	63.0247
2_2361014_2361264	OPR3	AT2G06050	2	2359114	2362375	-	1111	Intron	41.4778
2_6894669_6894969	AT2G15830	AT2G15830	2	6893949	6894685	+	720	Intron	74.3369
2_6895462_6895722	AT2G15830	AT2G15830	2	6893949	6894685	+	1513	Intron	58.7154
2_12797736_12798033	AT2G29995	AT2G29995	2	12796503	12799441	-	1408	Intron	57.638
2_14388668_14389417	TBL37	AT2G34070	2	14387194	14390339	-	922	Intron	140.594
2_15818867_15819121	TBL15	AT2G37720	2	15818082	15821311	+	785	Intron	45.7872
2_16586870_16587244	BPM3	AT2G39760	2	16583003	16586260	+	3867	Intron	82.417
2_19557901_19558275	AT2G47720	AT2G47720	2	19556624	19557139	+	1277	Intron	77.0302
3_2430645_2430979	IBM1	AT3G07610	3	2425884	2433113	+	4761	Intron	85.1103
3_4343758_4344282	AT3G13370	AT3G13370	3	4341664	4342230	+	2094	Intron	107.196
3_8595476_8595738	SAHH2	AT3G23810	3	8587622	8589754	-	5722	Intron	60.87
3_13590314_13590875	AT3G32980	AT3G32980	3	13526071	13530098	-	60216	Intron	467.029
3_13591498_13592309	AT3G32980	AT3G32980	3	13526071	13530098	-	61400	Intron	957.76
3_19432349_19432612	PAD4	AT3G52430	3	19431095	19434450	+	1254	Intron	51.1739
3_20551052_20551321	AT3G55430	AT3G55430	3	20549423	20552215	-	894	Intron	50.6353
3_21215536_21215831	ACA11	AT3G57330	3	21211014	21216836	-	1005	Intron	47.4032
4_11271255_11271667	AAT1	AT4G21120	4	11269985	11274007	+	1270	Intron	54.9446
4_11369384_11369645	PUB8	AT4G21350	4	11356143	11357267	-	12117	Intron	58.1767
4_11864960_11865339	ORP2A	AT4G22540	4	11860409	11866475	-	1136	Intron	73.7982
4_14945664_14945999	BRS1	AT4G30610	4	14944129	14948605	+	1535	Intron	78.1076
4_15072648_15073001	AT4G30970	AT4G30970	4	15069266	15074588	-	1587	Intron	89.9584
4_16881738_16882000	DAW1	AT4G35560	4	16881336	16887083	+	402	Intron	50.6353
4_18486887_18487663	AT4G39840	AT4G39840	4	18484901	18486949	+	1986	Intron	140.055
5_987584_987835	ATCSLA09	AT5G03760	5	985622	990630	-	2795	Intron	57.638
5_3932701_3933159	CLT3	AT5G12170	5	3931349	3935142	+	1352	Intron	65.7181
5_4672352_4672623	NAC085	AT5G14490	5	4670289	4672958	-	335	Intron	53.3286
5_9245439_9245711	MSS1	AT5G26340	5	9243398	9247540	-	1829	Intron	52.7899
5_15502091_15502438	AT5G38710	AT5G38710	5	15501126	15504269	+	965	Intron	56.5607
5_23357245_23357508	COL5	AT5G57660	5	23355337	23356989	+	1908	Intron	64.1021
5_24931407_24931867	IQD23	AT5G62070	5	24929859	24932686	-	819	Intron	72.1822
Mt_162523_162852	nad4	ATMG00580	Mt	161693	169674	+	830	Intron	185.303
1_128845_129118	AT1G01320	AT1G01320	1	121067	130577	-	1459	Intronexonboundary	53.3286
1_282510_282958	AT1G01770	AT1G01770	1	278600	282891	+	3910	Intronexonboundary	87.8037
1_581907_582207	TAF13	AT1G02680	1	580625	582310	+	1282	Intronexonboundary	62.4861
1_747925_748262	AT1G03103	AT1G03103	1	747197	748057	+	728	Intronexonboundary	65.7181
1_1243177_1243525	AT1G04555	AT1G04555	1	1242506	1244244	+	671	Intronexonboundary	60.87
1_1563998_1564331	AT1G05350	AT1G05350	1	1560678	1564409	-	78	Intronexonboundary	69.4888
1_1713534_1714205	AT1G05700	AT1G05700	1	1709673	1713474	+	3861	Intronexonboundary	101.271
1_1746375_1746668	AT1G05805	AT1G05805	1	1744444	1747734	+	1931	Intronexonboundary	58.7154
1_2694043_2694388	FATB	AT1G08510	1	2691062	2694547	-	159	Intronexonboundary	84.5717
1_2753275_2753666	PPCK1	AT1G08650	1	2752124	2753809	+	1151	Intronexonboundary	103.425
1_3079507_3079886	PIF3	AT1G09530	1	3075768	3079654	+	3739	Intronexonboundary	100.732
1_3278977_3279255	AT1G10050	AT1G10050	1	3278792	3283631	+	185	Intronexonboundary	55.4833
1_3284440_3284987	BCAT-1	AT1G10060	1	3284073	3287292	+	367	Intronexonboundary	79.7236
1_3430447_3430921	PP2A-2	AT1G10430	1	3428478	3430924	-	3	Intronexonboundary	85.1103
1_4194442_4194768	AT1G12330	AT1G12330	1	4194420	4196749	+	22	Intronexonboundary	66.2568
1_4200918_4201208	KEU	AT1G12360	1	4200864	4206486	+	54	Intronexonboundary	58.7154
1_4908041_4908355	FLP	AT1G14350	1	4907887	4911168	+	154	Intronexonboundary	66.7954
1_5002115_5002397	AT1G14600	AT1G14600	1	5000986	5003637	-	1240	Intronexonboundary	66.2568
1_5395739_5396238	AT1G15680	AT1G15680	1	5393407	5394639	+	2332	Intronexonboundary	124.972
1_5807601_5807868	TPS2	AT1G16980	1	5807200	5811610	+	401	Intronexonboundary	53.8673
1_5833791_5834099	AT1G17065	AT1G17065	1	5832303	5834030	+	1488	Intronexonboundary	68.9501
1_6237459_6238076	AT1G18130	AT1G18130	1	6235895	6238799	+	1564	Intronexonboundary	98.0385
1_6812164_6812966	BEL10	AT1G19700	1	6809585	6813063	-	97	Intronexonboundary	116.353
1_6965030_6965297	SYTB	AT1G20080	1	6962030	6965443	+	3000	Intronexonboundary	48.4806
1_7789285_7789708	TGA3	AT1G22070	1	7789133	7792139	+	152	Intronexonboundary	102.887
1_7802436_7802744	AT1G22110	AT1G22110	1	7800507	7804061	-	1317	Intronexonboundary	67.8728
1_7812131_7812666	AGL104	AT1G22130	1	7812211	7814345	-	1679	Intronexonboundary	94.8064
1_7889103_7889463	AT1G22330	AT1G22330	1	7886323	7889534	+	2780	Intronexonboundary	72.1822
1_7896009_7896737	UGT85A2	AT1G22360	1	7894807	7897761	-	1024	Intronexonboundary	110.428
1_8027933_8028182	AT1G22690	AT1G22690	1	8027126	8028168	+	807	Intronexonboundary	47.4032
1_8049396_8049657	RABG3B	AT1G22740	1	8049090	8050784	+	306	Intronexonboundary	56.022
1_8352457_8352728	SRO2	AT1G23550	1	8350728	8352791	+	1729	Intronexonboundary	53.3286
1_9381645_9381959	AT1G27030	AT1G27030	1	9381527	9384060	+	118	Intronexonboundary	58.1767
1_9492873_9493135	AT1G27330	AT1G27330	1	9492849	9494382	+	24	Intronexonboundary	46.3259
1_9979304_9979744	AT1G28410	AT1G28410	1	9976182	9979793	-	49	Intronexonboundary	89.9584
1_10677071_10677422	AT1G30300	AT1G30300	1	10672973	10675455	+	4098	Intronexonboundary	63.0247
1_10925580_10925838	AT1G30780	AT1G30780	1	10923919	10926561	-	723	Intronexonboundary	47.4032
1_10975754_10976390	PUP4	AT1G30840	1	10974383	10976298	+	1371	Intronexonboundary	100.193
1_11445739_11446956	BRX	AT1G31880	1	11445490	11450232	+	249	Intronexonboundary	163.757
1_11738229_11738525	AT1G32460	AT1G32460	1	11738118	11739326	+	111	Intronexonboundary	45.2485
1_17623767_17624126	AT1G47845	AT1G47845	1	17622110	17624274	-	148	Intronexonboundary	63.0247
1_20159799_20160070	AT1G54010	AT1G54010	1	20158589	20160864	-	794	Intronexonboundary	54.9446
1_20424857_20425161	AT1G54730	AT1G54730	1	20424332	20430194	+	525	Intronexonboundary	59.7927
1_20562257_20562681	IDD7	AT1G55110	1	20560258	20563269	-	588	Intronexonboundary	77.0302
1_21468075_21468492	CAT2	AT1G58030	1	21464001	21468505	-	13	Intronexonboundary	95.3451
1_21758583_21758881	AT1G58602	AT1G58602	1	21746354	21766048	+	12229	Intronexonboundary	57.0993
1_22271664_22271929	GolS7	AT1G60450	1	22271131	22273367	-	1438	Intronexonboundary	51.1739
1_22649598_22649947	SD1-29	AT1G61380	1	22645923	22650072	-	125	Intronexonboundary	66.2568
1_22768258_22768532	AT1G61667	AT1G61667	1	22767464	22768645	+	794	Intronexonboundary	62.4861
1_23335356_23336252	AT1G62981	AT1G62981	1	23333619	23335395	+	1737	Intronexonboundary	130.359
1_23600391_23600660	EGL3	AT1G63650	1	23599413	23603164	+	978	Intronexonboundary	52.7899
1_25281807_25282122	GCS1	AT1G67490	1	25280410	25286749	-	4627	Intronexonboundary	70.5662
1_25467365_25467697	AT1G67900	AT1G67900	1	25464376	25470189	+	2989	Intronexonboundary	84.033
1_25480067_25480323	AT1G67950	AT1G67950	1	25478713	25480580	-	257	Intronexonboundary	45.7872
1_25502903_25503208	AT1G68040	AT1G68040	1	25502864	25505263	+	39	Intronexonboundary	75.4142
1_25797959_25798678	AT1G68710	AT1G68710	1	25793207	25799061	-	383	Intronexonboundary	116.892
1_25984751_25985014	AP1	AT1G69120	1	25982294	25986349	-	1335	Intronexonboundary	52.2513
1_26993516_26993788	PAB5	AT1G71770	1	26990525	26994259	-	471	Intronexonboundary	48.4806
1_28211507_28211875	AT1G75160	AT1G75160	1	28209407	28211826	+	2100	Intronexonboundary	70.5662
1_28218271_28218690	AT1G75180	AT1G75180	1	28215836	28218801	-	111	Intronexonboundary	86.1877
1_28338071_28338561	WAT1	AT1G75500	1	28337726	28340275	-	1714	Intronexonboundary	89.4197
1_28438998_28439550	AT1G75730	AT1G75730	1	28435625	28439835	-	285	Intronexonboundary	80.8009
1_28460027_28460501	AT1G75800	AT1G75800	1	28458691	28460961	+	1336	Intronexonboundary	92.6517
1_28515100_28515409	AT1G75945	AT1G75945	1	28515245	28515916	-	507	Intronexonboundary	72.7208
1_28653752_28654156	AT1G76380	AT1G76380	1	28651069	28654660	-	504	Intronexonboundary	100.193
1_28940263_28940533	SKP2B	AT1G77000	1	28940147	28942639	+	116	Intronexonboundary	49.5579
1_28962999_28963287	AT1G77093	AT1G77093	1	28962465	28963321	+	534	Intronexonboundary	61.4087
1_29697043_29697358	LUP2	AT1G78960	1	29696394	29701439	+	649	Intronexonboundary	74.8755
1_29938033_29938489	AT1G79570	AT1G79570	1	29932578	29938856	-	367	Intronexonboundary	103.425
1_29992830_29993258	WRI4	AT1G79700	1	29990336	29993766	-	508	Intronexonboundary	102.887
1_30237667_30238087	ATXRCC1	AT1G80420	1	30235164	30238535	-	448	Intronexonboundary	86.7263
1_30320411_30320938	RAE1	AT1G80670	1	30320525	30323902	-	2964	Intronexonboundary	94.2678
2_353289_353737	AT2G01818	AT2G01818	2	353344	355594	-	1857	Intronexonboundary	84.5717
2_1025786_1026122	AT2G03370	AT2G03370	2	1024643	1027132	-	1010	Intronexonboundary	60.3314
2_1861141_1861495	AT2G05160	AT2G05160	2	1858543	1862064	-	569	Intronexonboundary	59.7927
2_3377659_3378394	AT2G07638	AT2G07638	2	3377163	3378213	+	496	Intronexonboundary	257.486
2_3486421_3486744	AT2G07806	AT2G07806	2	3484627	3489670	+	1794	Intronexonboundary	180.455
2_3625735_3626301	AT2G08986	AT2G08986	2	3618058	3626460	+	7677	Intronexonboundary	133.591
2_7074259_7074625	AT2G16365	AT2G16365	2	7074119	7079519	+	140	Intronexonboundary	60.3314
2_9096833_9097204	AT2G21235	AT2G21235	2	9096527	9098767	-	1563	Intronexonboundary	57.0993
2_9260360_9260655	MEE3	AT2G21650	2	9259511	9260697	+	849	Intronexonboundary	53.8673
2_9732324_9732713	bZIP6	AT2G22850	2	9731279	9733612	-	899	Intronexonboundary	91.5744
2_10850349_10850643	EBF1	AT2G25490	2	10847375	10850797	-	154	Intronexonboundary	75.4142
2_11041373_11041813	ATCTH	AT2G25900	2	11041331	11043256	+	42	Intronexonboundary	113.66
2_11458627_11458887	NPC2	AT2G26870	2	11456926	11459481	-	594	Intronexonboundary	59.254
2_11679626_11679914	AT2G27290	AT2G27290	2	11678305	11679919	-	5	Intronexonboundary	66.7954
2_12172499_12172839	BGAL8	AT2G28470	2	12168840	12173991	-	1152	Intronexonboundary	72.1822
2_12958992_12959288	KIS	AT2G30410	2	12958116	12960768	+	876	Intronexonboundary	48.4806
2_13016248_13016579	AT2G30550	AT2G30550	2	13014530	13017329	+	1718	Intronexonboundary	79.1849
2_13676896_13677175	AT2G32200	AT2G32200	2	13676389	13677306	+	507	Intronexonboundary	51.1739
2_13718842_13719329	AT2G32295	AT2G32295	2	13718772	13722223	+	70	Intronexonboundary	95.3451
2_13741358_13741719	HDG3	AT2G32370	2	13740878	13746286	+	480	Intronexonboundary	65.1794
2_15115751_15116084	LOG2	AT2G35990	2	15112084	15116776	+	3667	Intronexonboundary	63.0247
2_15228801_15229170	AT2G36320	AT2G36320	2	15228714	15230663	+	87	Intronexonboundary	87.265
2_15753327_15753692	AT2G37540	AT2G37540	2	15751568	15754061	-	369	Intronexonboundary	72.7208
2_16023321_16023925	AT2G38255	AT2G38255	2	16022334	16024854	-	929	Intronexonboundary	102.348
2_16601968_16602247	P5CS1	AT2G39800	2	16598072	16603319	-	1072	Intronexonboundary	67.3341
2_16639524_16639910	AT2G39855	AT2G39855	2	16637661	16639497	+	1863	Intronexonboundary	93.1904
2_16726481_16726796	CLC2	AT2G40060	2	16726424	16728207	+	57	Intronexonboundary	69.4888
2_17224650_17224961	RR3	AT2G41310	2	17221840	17224880	+	2810	Intronexonboundary	68.9501
2_17272443_17273098	AT2G41440	AT2G41440	2	17271143	17274394	+	1300	Intronexonboundary	142.748
2_17504703_17505164	AT2G41930	AT2G41930	2	17501629	17502686	+	3074	Intronexonboundary	92.6517
2_17898623_17898984	NPG1	AT2G43040	2	17895883	17899556	-	572	Intronexonboundary	77.0302
2_17927266_17927565	AT2G43120	AT2G43120	2	17927181	17929138	+	85	Intronexonboundary	54.406
2_17935086_17935368	AT2G43140	AT2G43140	2	17931254	17935748	-	380	Intronexonboundary	75.9529
2_18294287_18294561	AT2G44250	AT2G44250	2	18293457	18295536	+	830	Intronexonboundary	54.406
2_18438846_18439112	AT2G44735	AT2G44735	2	18438623	18441681	+	223	Intronexonboundary	54.406
2_18922592_18923148	BRM	AT2G46020	2	18922533	18932055	+	59	Intronexonboundary	148.674
2_19237167_19237484	ZAT	AT2G46800	2	19235374	19239577	+	1793	Intronexonboundary	78.6463
2_19422017_19422492	POP1	AT2G47300	2	19418443	19422241	+	3574	Intronexonboundary	122.817
3_349290_349683	SRG3	AT3G02040	3	348167	350010	-	327	Intronexonboundary	117.969
3_426810_427142	AT3G02255	AT3G02255	3	426787	426972	+	23	Intronexonboundary	88.3424
3_595690_596050	AT3G02750	AT3G02750	3	593207	596562	-	512	Intronexonboundary	79.7236
3_658411_658705	AT3G02930	AT3G02930	3	654779	658637	+	3632	Intronexonboundary	61.9474
3_719145_719551	ARFB1C	AT3G03120	3	717143	719449	+	2002	Intronexonboundary	60.87
3_876174_876699	AT3G03620	AT3G03620	3	873749	876800	-	101	Intronexonboundary	88.881
3_1067621_1068106	APY1	AT3G04080	3	1067558	1071438	-	3332	Intronexonboundary	92.6517
3_1539773_1540025	ALY2	AT3G05380	3	1539527	1546469	+	246	Intronexonboundary	45.2485
3_1550859_1551172	AT3G05400	AT3G05400	3	1549446	1554219	+	1413	Intronexonboundary	54.406
3_1736583_1736959	AT3G05830	AT3G05830	3	1736307	1738749	+	276	Intronexonboundary	77.5689
3_2003720_2004051	MYB108	AT3G06490	3	2003393	2006727	+	327	Intronexonboundary	80.8009
3_2518783_2519210	AT3G07890	AT3G07890	3	2516271	2519545	-	335	Intronexonboundary	98.5771
3_2561046_2561819	AT3G08020	AT3G08020	3	2557437	2561848	-	29	Intronexonboundary	126.588
3_2660359_2660641	ATSIK	AT3G08760	3	2657838	2661095	-	454	Intronexonboundary	57.638
3_2891088_2891372	PLL3	AT3G09400	3	2891040	2893629	-	2257	Intronexonboundary	61.4087
3_3058530_3058884	MDHAR	AT3G09940	3	3056375	3059244	-	360	Intronexonboundary	70.5662
3_3237971_3238230	SCPL49	AT3G10410	3	3235290	3238267	-	37	Intronexonboundary	51.1739
3_3498037_3498494	AT3G11165	AT3G11165	3	3497806	3499090	-	596	Intronexonboundary	71.6435
3_3760616_3760903	UBP13	AT3G11910	3	3760724	3770563	-	9660	Intronexonboundary	73.7982
3_4319165_4319810	PA200	AT3G13330	3	4319490	4330218	-	10408	Intronexonboundary	131.436
3_4358319_4358638	AT3G13403	AT3G13403	3	4358537	4358826	-	188	Intronexonboundary	59.7927
3_4641987_4642541	NF-YA6	AT3G14020	3	4641930	4644571	+	57	Intronexonboundary	121.74
3_4671482_4671739	EXO70D3	AT3G14090	3	4669197	4671796	-	57	Intronexonboundary	59.7927
3_5539953_5540354	ABCG29	AT3G16340	3	5539385	5546487	+	568	Intronexonboundary	68.4115
3_5598053_5598353	JR1	AT3G16470	3	5595282	5599224	-	871	Intronexonboundary	59.254
3_6466103_6466404	AT3G18775	AT3G18775	3	6466331	6468015	-	1611	Intronexonboundary	63.5634
3_6485935_6486232	RAB7B	AT3G18820	3	6484068	6486264	+	1867	Intronexonboundary	62.4861
3_6594820_6595820	AT3G19070	AT3G19070	3	6593773	6594977	+	1047	Intronexonboundary	134.668
3_7227907_7228187	2023-10-04	AT3G20660	3	7225037	7228797	-	610	Intronexonboundary	59.7927
3_7464152_7464422	GLTP3	AT3G21260	3	7463834	7465975	-	1553	Intronexonboundary	67.8728
3_8153861_8154115	AT3G22970	AT3G22970	3	8152038	8154149	+	1823	Intronexonboundary	75.4142
3_8437055_8437335	AT3G23530	AT3G23530	3	8436436	8442847	+	619	Intronexonboundary	53.3286
3_8508880_8509132	HGL1	AT3G23640	3	8501556	8509649	+	7324	Intronexonboundary	45.7872
3_9781740_9782164	AT3G26610	AT3G26610	3	9776958	9780553	+	4782	Intronexonboundary	81.8783
3_9972598_9972885	AT3G27030	AT3G27030	3	9972508	9974225	-	1340	Intronexonboundary	46.3259
3_10161921_10162219	SGF29a	AT3G27460	3	10159221	10162323	-	104	Intronexonboundary	69.4888
3_10205164_10205745	AT3G27540	AT3G27540	3	10205074	10207423	+	90	Intronexonboundary	100.193
3_10458532_10458807	UMAMIT45	AT3G28100	3	10456029	10461000	+	2503	Intronexonboundary	54.406
3_10875988_10876668	ABCB19	AT3G28860	3	10870005	10877578	-	910	Intronexonboundary	106.119
3_11106213_11106467	AT3G29140	AT3G29140	3	11105746	11106144	+	467	Intronexonboundary	63.5634
3_15929269_15929549	AT3G44220	AT3G44220	3	15927939	15929839	+	1330	Intronexonboundary	50.6353
3_16734918_16735173	TET3	AT3G45600	3	16733755	16735951	-	778	Intronexonboundary	55.4833
3_19164632_19165160	AT3G51660	AT3G51660	3	19163995	19165322	-	162	Intronexonboundary	99.6545
3_19280647_19280995	AT3G51950	AT3G51950	3	19277594	19281393	-	398	Intronexonboundary	112.044
3_19989435_19989736	AT3G53990	AT3G53990	3	19989292	19991186	-	1450	Intronexonboundary	65.1794
3_20262217_20262633	AT3G54740	AT3G54740	3	20262175	20264686	+	42	Intronexonboundary	71.6435
3_20296196_20296589	BME3	AT3G54810	3	20296130	20298827	+	66	Intronexonboundary	80.8009
3_20375614_20375910	SMZ	AT3G54990	3	20373718	20376522	-	612	Intronexonboundary	75.4142
3_20557774_20558127	PBL1	AT3G55450	3	20557644	20560235	+	130	Intronexonboundary	85.1103
3_20968472_20968761	AT3G56600	AT3G56600	3	20968444	20971021	+	28	Intronexonboundary	56.5607
3_21487224_21487843	AT3G58030	AT3G58030	3	21484156	21487102	+	3068	Intronexonboundary	140.055
3_22219697_22220158	DIN2	AT3G60140	3	22216540	22220824	+	3157	Intronexonboundary	80.2623
3_22285434_22285781	AT3G60300	AT3G60300	3	22285138	22287548	+	296	Intronexonboundary	73.2595
3_22394825_22395109	AT3G60580	AT3G60580	3	22393823	22395244	+	1002	Intronexonboundary	60.87
3_22583133_22583647	AT3G61028	AT3G61028	3	22581473	22584938	-	1291	Intronexonboundary	117.969
3_22650282_22650752	BAP1	AT3G61190	3	22650159	22651636	-	884	Intronexonboundary	86.1877
3_23422575_23422950	TRM5	AT3G63430	3	23420145	23422475	+	2430	Intronexonboundary	85.649
4_300110_300366	ANL2	AT4G00730	4	299261	304612	-	4246	Intronexonboundary	50.6353
4_735966_736340	CRK	AT4G01710	4	735653	736965	+	313	Intronexonboundary	71.6435
4_1378995_1379566	RBP-DR1	AT4G03110	4	1376306	1379747	-	181	Intronexonboundary	161.602
4_1539858_1540371	AT4G03460	AT4G03460	4	1537118	1540713	-	342	Intronexonboundary	85.649
4_6920366_6920684	AT4G11380	AT4G11380	4	6919817	6925969	+	549	Intronexonboundary	60.87
4_7349293_7349909	SKU5	AT4G12420	4	7349187	7353135	-	3226	Intronexonboundary	97.4998
4_7637489_7638076	AT4G13100	AT4G13100	4	7635765	7639037	-	961	Intronexonboundary	86.1877
4_7792660_7792954	ATCSLA15	AT4G13410	4	7792016	7796041	-	3087	Intronexonboundary	50.0966
4_8687576_8687929	ABCG30	AT4G15230	4	8679754	8687519	+	7822	Intronexonboundary	61.4087
4_8985501_8986116	RALFL33	AT4G15800	4	8984787	8985995	+	714	Intronexonboundary	94.2678
4_9031916_9032270	SWEET17	AT4G15920	4	9030486	9033648	-	1378	Intronexonboundary	79.7236
4_9414636_9415090	AT4G16745	AT4G16745	4	9411823	9414897	+	2813	Intronexonboundary	81.3396
4_10073244_10073616	AT4G18203	AT4G18203	4	10072744	10073659	-	43	Intronexonboundary	69.4888
4_10355314_10355777	BEH3	AT4G18890	4	10352386	10355555	+	2928	Intronexonboundary	87.8037
4_11622897_11623181	AT4G21903	AT4G21903	4	11620889	11624459	-	1278	Intronexonboundary	50.6353
4_11755048_11755473	AT4G22214	AT4G22214	4	11754912	11756270	+	136	Intronexonboundary	99.1158
4_12568893_12569422	AT4G24231	AT4G24231	4	12568875	12569024	+	18	Intronexonboundary	136.284
4_12820525_12820816	AT4G24920	AT4G24920	4	12819164	12820968	-	152	Intronexonboundary	72.1822
4_13312629_13313027	emb1027	AT4G26300	4	13307977	13313109	-	82	Intronexonboundary	82.417
4_13376036_13376318	AT4G26480	AT4G26480	4	13372422	13376332	-	14	Intronexonboundary	62.4861
4_13554690_13554995	ATRBP45C	AT4G27000	4	13554604	13557915	-	2920	Intronexonboundary	54.406
4_13890670_13891000	AT4G27900	AT4G27900	4	13890472	13893073	+	198	Intronexonboundary	57.638
4_16781133_16781724	AT4G35270	AT4G35270	4	16777264	16782054	-	330	Intronexonboundary	109.889
4_17421597_17421951	AT4G36945	AT4G36945	4	17419918	17422130	-	179	Intronexonboundary	66.7954
4_17433680_17433934	AT4G36980	AT4G36980	4	17433601	17437217	-	3283	Intronexonboundary	72.1822
4_17958683_17958940	AT4G38350	AT4G38350	4	17958096	17966962	-	8022	Intronexonboundary	51.1739
4_18126840_18127211	SAUR15	AT4G38850	4	18126057	18126829	+	783	Intronexonboundary	79.1849
4_18151641_18152024	AT4G38930	AT4G38930	4	18149533	18151793	+	2108	Intronexonboundary	77.0302
4_18200559_18200853	AT4G39050	AT4G39050	4	18193075	18200828	+	7484	Intronexonboundary	57.0993
4_18411267_18411545	AT4G39670	AT4G39670	4	18409846	18411069	+	1421	Intronexonboundary	46.3259
4_18432755_18433057	PLAT1	AT4G39730	4	18432659	18433753	+	96	Intronexonboundary	73.2595
4_18498545_18498824	AT4G39860	AT4G39860	4	18498202	18501682	+	343	Intronexonboundary	53.3286
5_430397_430700	AT5G02170	AT5G02170	5	427642	430695	+	2755	Intronexonboundary	59.7927
5_448804_449127	AT5G02230	AT5G02230	5	448092	450737	+	712	Intronexonboundary	70.0275
5_544639_544907	DPA	AT5G02470	5	542318	544955	-	48	Intronexonboundary	68.4115
5_569352_569608	AT5G02540	AT5G02540	5	568425	570973	+	927	Intronexonboundary	60.3314
5_1203232_1203634	AT5G04310	AT5G04310	5	1202967	1207946	-	4312	Intronexonboundary	80.2623
5_1505134_1505411	AT5G05100	AT5G05100	5	1505041	1507224	-	1813	Intronexonboundary	50.6353
5_1788576_1788843	ROPGEF5	AT5G05940	5	1785845	1788600	+	2731	Intronexonboundary	52.2513
5_2733859_2734133	AT5G08460	AT5G08460	5	2733220	2735455	+	639	Intronexonboundary	44.7099
5_3161262_3161549	TPPI	AT5G10100	5	3157694	3161708	+	3568	Intronexonboundary	70.0275
5_3367998_3368266	AT5G10650	AT5G10650	5	3364928	3368439	-	173	Intronexonboundary	63.5634
5_3384234_3384599	AT5G10710	AT5G10710	5	3378956	3382958	+	5278	Intronexonboundary	89.4197
5_3410126_3410439	UBP22	AT5G10790	5	3410085	3413036	+	41	Intronexonboundary	66.2568
5_3772642_3772967	AT5G11710	AT5G11710	5	3772401	3776671	+	241	Intronexonboundary	68.9501
5_4008086_4008501	SEC10	AT5G12370	5	4002742	4008804	-	303	Intronexonboundary	111.505
5_4426128_4426432	SMT1	AT5G13710	5	4423555	4427324	-	892	Intronexonboundary	82.417
5_4529127_4529405	AT5G14030	AT5G14030	5	4526766	4529614	+	2361	Intronexonboundary	57.0993
5_5008612_5008924	AT5G15420	AT5G15420	5	5007826	5008964	-	40	Intronexonboundary	86.1877
5_5454259_5454591	TIC40	AT5G16620	5	5450620	5454577	+	3639	Intronexonboundary	72.1822
5_6467201_6467704	AT5G19230	AT5G19230	5	6467193	6468848	+	8	Intronexonboundary	96.4225
5_6601525_6601780	ASP2	AT5G19550	5	6597971	6601971	+	3554	Intronexonboundary	54.406
5_7043772_7044195	AT5G20810	AT5G20810	5	7043758	7045830	+	14	Intronexonboundary	77.0302
5_7176275_7176550	AT5G21105	AT5G21105	5	7172604	7177985	+	3671	Intronexonboundary	81.8783
5_7198598_7198999	LARP1a	AT5G21160	5	7198633	7204097	-	5098	Intronexonboundary	65.7181
5_7250118_7250496	AT5G21940	AT5G21940	5	7249014	7250770	-	274	Intronexonboundary	73.2595
5_8188280_8188690	AT5G24165	AT5G24165	5	8188166	8189470	+	114	Intronexonboundary	75.4142
5_8229356_8229641	AT5G24230	AT5G24230	5	8228829	8230964	+	527	Intronexonboundary	57.638
5_8757404_8757702	AT5G25270	AT5G25270	5	8757434	8763005	-	5303	Intronexonboundary	51.7126
5_8762557_8762859	AT5G25270	AT5G25270	5	8757434	8763005	-	146	Intronexonboundary	64.1021
5_8774940_8775284	AT5G25280	AT5G25280	5	8773734	8776594	+	1206	Intronexonboundary	80.8009
5_8799505_8800004	AT5G25360	AT5G25360	5	8799710	8802753	-	2749	Intronexonboundary	100.193
5_9682665_9682947	AT5G27410	AT5G27410	5	9676334	9682940	+	6331	Intronexonboundary	60.3314
5_9966639_9966899	AT5G27930	AT5G27930	5	9957816	9961374	-	5265	Intronexonboundary	46.3259
5_13898251_13898685	AT5G35732	AT5G35732	5	13897778	13899087	+	473	Intronexonboundary	87.265
5_16398135_16398500	AT5G40910	AT5G40910	5	16394462	16400489	+	3673	Intronexonboundary	61.9474
5_17954162_17954461	AT5G44567	AT5G44567	5	17953282	17954554	+	880	Intronexonboundary	62.4861
5_19542231_19542523	NSP5	AT5G48180	5	19540937	19542760	-	237	Intronexonboundary	68.4115
5_19623325_19623585	GLR1.3	AT5G48410	5	19620267	19623425	+	3058	Intronexonboundary	62.4861
5_19686434_19686803	AT5G48560	AT5G48560	5	19683809	19687187	+	2625	Intronexonboundary	58.7154
5_19781586_19782003	AT5G48790	AT5G48790	5	19779860	19782066	-	63	Intronexonboundary	76.4916
5_20861329_20861628	SWI1	AT5G51330	5	20858503	20861711	-	83	Intronexonboundary	49.5579
5_21291159_21291490	AT5G52450	AT5G52450	5	21288850	21291928	-	438	Intronexonboundary	72.7208
5_21673969_21674249	AT5G53420	AT5G53420	5	21673432	21675803	+	537	Intronexonboundary	71.6435
5_22287428_22287727	AT5G54860	AT5G54860	5	22284425	22287206	+	3003	Intronexonboundary	63.5634
5_22484649_22484954	XYLT	AT5G55500	5	22482125	22484631	+	2524	Intronexonboundary	56.022
5_23116948_23117316	ACA8	AT5G57110	5	23109438	23117686	-	370	Intronexonboundary	64.1021
5_23545256_23545531	ATYKT62	AT5G58180	5	23543652	23545760	+	1604	Intronexonboundary	47.4032
5_23577537_23577963	NET4A	AT5G58320	5	23577128	23579786	+	409	Intronexonboundary	72.7208
5_23584520_23585148	AT5G58340	AT5G58340	5	23582495	23585148	+	2025	Intronexonboundary	96.9611
5_23673633_23673908	AT5G58575	AT5G58575	5	23673533	23675643	+	100	Intronexonboundary	70.0275
5_23920664_23920941	UBC7	AT5G59300	5	23919868	23921193	-	252	Intronexonboundary	54.9446
5_24257293_24257633	AT5G60265	AT5G60265	5	24256375	24257699	+	918	Intronexonboundary	65.1794
5_24712572_24712912	AT5G61450	AT5G61450	5	24709862	24713010	-	98	Intronexonboundary	70.0275
5_25008894_25009344	AT5G62260	AT5G62260	5	25008843	25011666	+	51	Intronexonboundary	78.6463
5_25035364_25035826	AT5G62340	AT5G62340	5	25033471	25034404	+	1893	Intronexonboundary	111.505
5_25239527_25239820	RAC10	AT5G62880	5	25236945	25239262	+	2582	Intronexonboundary	75.4142
5_25436986_25437412	FP3	AT5G63530	5	25432890	25435834	+	4096	Intronexonboundary	97.4998
5_25489293_25489584	SPT42	AT5G63670	5	25487927	25489600	+	1366	Intronexonboundary	72.7208
5_25558786_25559079	UVR8	AT5G63860	5	25554416	25559499	-	420	Intronexonboundary	63.0247
5_25906664_25907027	CLE21	AT5G64800	5	25905956	25906713	+	708	Intronexonboundary	68.9501
5_26177414_26177959	AT5G65480	AT5G65480	5	26176021	26177917	+	1393	Intronexonboundary	111.505
5_26379279_26379594	CHY1	AT5G65940	5	26376578	26379681	-	87	Intronexonboundary	54.406
Pt_22542_23035	rpoC1	ATCG00180	Pt	20251	23084	-	49	Intronexonboundary	8560.05
Pt_70584_71004	clpP1	ATCG00670	Pt	69910	71882	-	878	Intronexonboundary	7532.8
Pt_120222_120492	ndhA	ATCG01100	Pt	119847	122009	-	1517	Intronexonboundary	5478.84
Mt_21145_21739	None	ATMG00060	Mt	20571	22086	-	347	Intronexonboundary	682.499
Mt_40760_42087	cox2	ATMG00160	Mt	40502	42628	-	541	Intronexonboundary	1219.56
Mt_346900_347181	None	ATMG01350	Mt	346757	347194	+	143	Intronexonboundary	441.712
1_49154_49444	PDH-E1 ALPHA	AT1G01090	1	47234	49304	-	140	Promoter	65.1794
1_155971_156264	UGT72B3	AT1G01420	1	154367	156178	-	86	Promoter	85.1103
1_183126_183750	AT1G01490	AT1G01490	1	180017	182749	-	377	Promoter	164.834
1_184667_185090	AT1G01500	AT1G01500	1	185033	187135	+	57	Promoter	120.663
1_237667_238018	SPPL4	AT1G01650	1	232840	237905	-	113	Promoter	78.6463
1_309328_309655	AT1G01880	AT1G01880	1	306467	309541	-	114	Promoter	56.5607
1_364073_364749	SPL8	AT1G02065	1	365165	367443	+	416	Promoter	141.132
1_468735_469104	AT1G02350	AT1G02350	1	469818	470693	+	714	Promoter	87.265
1_473392_473737	AT1G02360	AT1G02360	1	471883	473336	-	56	Promoter	84.5717
1_490713_491292	AT1G02405	AT1G02405	1	489874	490627	-	86	Promoter	204.157
1_727113_727633	SPI	AT1G03060	1	712440	727553	-	80	Promoter	115.815
1_767968_768265	FAF2	AT1G03170	1	768376	770684	+	111	Promoter	58.1767
1_785657_786096	AT1G03220	AT1G03220	1	786832	788722	+	736	Promoter	73.2595
1_798882_799270	AT1G03270	AT1G03270	1	799115	802625	+	155	Promoter	70.5662
1_835578_835883	ATG18G	AT1G03380	1	835767	841373	+	116	Promoter	66.7954
1_892375_892828	AT1G03560	AT1G03560	1	890155	892492	-	117	Promoter	115.276
1_897752_898342	AT1G03590	AT1G03590	1	894238	897718	-	34	Promoter	141.671
1_900642_900916	AT1G03610	AT1G03610	1	900732	903070	+	90	Promoter	82.9556
1_943247_943581	AT1G03760	AT1G03760	1	941062	943377	-	130	Promoter	70.5662
1_1004655_1005011	ADK1	AT1G03930	1	1004688	1008370	+	33	Promoter	77.5689
1_1023922_1024214	AT1G03982	AT1G03982	1	1022251	1023719	-	203	Promoter	66.2568
1_1073065_1073396	TPR2	AT1G04130	1	1073274	1075568	+	122	Promoter	63.0247
1_1096747_1097070	EIF2 GAMMA	AT1G04170	1	1096882	1099901	+	135	Promoter	81.3396
1_1103208_1103549	YUC9	AT1G04180	1	1104493	1106241	+	944	Promoter	71.1048
1_1108834_1109545	TPR3	AT1G04190	1	1106354	1108725	-	109	Promoter	114.199
1_1197763_1198041	AT1G04430	AT1G04430	1	1197956	1201579	+	85	Promoter	52.2513
1_1249066_1249628	AT1G04570	AT1G04570	1	1246601	1248876	-	190	Promoter	83.4943
1_1321683_1321937	PKT4	AT1G04710	1	1321885	1324840	+	52	Promoter	47.9419
1_1337813_1338469	AT1G04770	AT1G04770	1	1336274	1337849	-	36	Promoter	110.967
1_1343749_1344010	AT1G04780	AT1G04780	1	1340553	1343793	-	44	Promoter	59.254
1_1425163_1425512	PFA-DSP1	AT1G05000	1	1425539	1428869	+	27	Promoter	84.033
1_1455084_1455349	CLE20	AT1G05065	1	1454606	1455322	-	27	Promoter	56.5607
1_1468758_1469802	MAPKKK18	AT1G05100	1	1469541	1470881	+	261	Promoter	172.914
1_1482144_1482640	AT1G05140	AT1G05140	1	1482546	1484059	+	94	Promoter	81.8783
1_1494282_1494574	AT1G05170	AT1G05170	1	1490974	1494248	-	34	Promoter	50.6353
1_1504129_1504430	emb2394	AT1G05190	1	1502251	1503853	-	276	Promoter	60.3314
1_1520240_1520638	AT1G05240	AT1G05240	1	1520278	1523023	+	38	Promoter	68.4115
1_1576561_1576977	AT1G05380	AT1G05380	1	1576822	1582672	+	155	Promoter	81.8783
1_1611728_1612207	CVP2	AT1G05470	1	1607202	1611840	-	112	Promoter	88.881
1_1662177_1662595	AT1G05575	AT1G05575	1	1661550	1662259	-	82	Promoter	91.0357
1_1786822_1787109	NTH2	AT1G05900	1	1786849	1789737	+	27	Promoter	51.1739
1_1790034_1790366	AT1G05910	AT1G05910	1	1790216	1796715	+	150	Promoter	96.4225
1_1877630_1878048	AT1G06148	AT1G06148	1	1874885	1877573	-	57	Promoter	93.1904
1_1974370_1974848	AT1G06475	AT1G06475	1	1973834	1974407	-	37	Promoter	80.2623
1_2024759_2025417	AT1G06590	AT1G06590	1	2016306	2024749	-	10	Promoter	113.121
1_2082746_2083068	GAUT6	AT1G06780	1	2083311	2087141	+	243	Promoter	59.254
1_2214933_2215246	AT1G07210	AT1G07210	1	2215216	2216982	+	30	Promoter	58.1767
1_2233116_2233386	AT1G07270	AT1G07270	1	2229444	2233017	-	99	Promoter	59.7927
1_2237653_2238021	AT1G07280	AT1G07280	1	2238017	2241471	+	4	Promoter	68.9501
1_2269506_2269773	RLP1	AT1G07390	1	2269622	2274901	+	116	Promoter	54.406
1_2327291_2327549	AT1G07560	AT1G07560	1	2327315	2331148	+	24	Promoter	50.6353
1_2368531_2368851	AT1G07660	AT1G07660	1	2368833	2369735	+	18	Promoter	53.3286
1_2432672_2432956	AT1G07870	AT1G07870	1	2428773	2432091	-	581	Promoter	58.1767
1_2493131_2493380	TPST	AT1G08030	1	2489409	2493327	-	53	Promoter	57.0993
1_2534970_2535240	AT1G08110	AT1G08110	1	2535251	2537932	+	11	Promoter	54.406
1_2641792_2642236	PSAO	AT1G08380	1	2640803	2641934	-	142	Promoter	90.4971
1_2646022_2646284	AT1G08400	AT1G08400	1	2643019	2646048	-	26	Promoter	56.022
1_2702822_2703275	SIG2	AT1G08540	1	2703295	2706860	+	20	Promoter	66.2568
1_2711908_2712240	ACHT4	AT1G08570	1	2712694	2714833	+	454	Promoter	67.3341
1_2866352_2867134	ESL1	AT1G08920	1	2867203	2870745	+	69	Promoter	199.309
1_2899407_2900048	AT1G09010	AT1G09010	1	2895166	2899446	-	39	Promoter	98.0385
1_2904689_2905078	SNF4	AT1G09020	1	2899776	2904862	-	173	Promoter	77.5689
1_2910131_2910572	AT1G09040	AT1G09040	1	2911250	2915406	+	678	Promoter	64.1021
1_2925675_2926043	AT1G09060	AT1G09060	1	2921064	2925826	-	151	Promoter	70.0275
1_2988023_2988394	AT1G09245	AT1G09245	1	2986874	2987393	-	630	Promoter	73.2595
1_3019103_3019378	GolS3	AT1G09350	1	3019639	3021443	+	261	Promoter	52.2513
1_3093005_3093493	GLP5	AT1G09560	1	3093644	3094954	+	151	Promoter	109.351
1_3104211_3104613	AT1G09580	AT1G09580	1	3104492	3106366	+	121	Promoter	74.8755
1_3116712_3117037	AT1G09620	AT1G09620	1	3112778	3116699	-	13	Promoter	64.6408
1_3131133_3131457	AT1G09660	AT1G09660	1	3127762	3131094	-	39	Promoter	67.3341
1_3167855_3168139	iPGAM1	AT1G09780	1	3165370	3167924	-	69	Promoter	53.8673
1_3200395_3200865	SK41	AT1G09840	1	3195719	3200403	-	8	Promoter	74.8755
1_3242357_3242976	RAS1	AT1G09950	1	3240531	3241863	-	494	Promoter	112.044
1_3325065_3325316	AT1G10150	AT1G10150	1	3325799	3327614	+	483	Promoter	59.7927
1_3419417_3419718	AT1G10410	AT1G10410	1	3416430	3419691	-	27	Promoter	77.0302
1_3443868_3444790	ARR4	AT1G10470	1	3441988	3444360	-	430	Promoter	187.458
1_3526163_3526650	AT1G10650	AT1G10650	1	3523986	3526531	-	119	Promoter	118.508
1_3550718_3551098	AT1G10690	AT1G10690	1	3549920	3550848	-	130	Promoter	65.1794
1_3590685_3591100	SEX1	AT1G10760	1	3580830	3590928	-	172	Promoter	101.271
1_3604969_3605237	AT1G10820	AT1G10820	1	3600910	3605076	-	107	Promoter	54.406
1_3610316_3610662	TIF3H1	AT1G10840	1	3607631	3610616	-	46	Promoter	90.4971
1_3658247_3658814	SNRK2.4	AT1G10940	1	3655673	3658612	-	202	Promoter	112.583
1_3702276_3702613	AT1G11090	AT1G11090	1	3702608	3703779	+	5	Promoter	59.7927
1_3709497_3709787	AT1G11100	AT1G11100	1	3703672	3709586	-	89	Promoter	56.022
1_3732694_3733178	AT1G11160	AT1G11160	1	3733044	3739844	+	134	Promoter	69.4888
1_3745532_3745786	SCAMP2	AT1G11180	1	3745774	3748557	+	12	Promoter	64.6408
1_3765020_3765350	AT1G11230	AT1G11230	1	3763268	3764483	-	537	Promoter	61.9474
1_3809263_3809692	AT1G11330	AT1G11330	1	3809795	3813809	+	103	Promoter	82.417
1_3847004_3847274	DUF2	AT1G11420	1	3844461	3846956	-	48	Promoter	56.022
1_3905049_3905654	AT1G11608	AT1G11608	1	3905579	3906818	+	75	Promoter	96.4225
1_3909793_3910159	CYP71A18	AT1G11610	1	3906862	3909338	-	455	Promoter	78.1076
1_3993518_3994333	AT1G11820	AT1G11820	1	3991027	3993707	-	189	Promoter	135.746
1_4028306_4028762	AT1G11930	AT1G11930	1	4028595	4030656	+	167	Promoter	87.265
1_4217312_4217873	AT1G12380	AT1G12380	1	4214258	4217412	-	100	Promoter	83.4943
1_4297035_4297424	AT1G12620	AT1G12620	1	4294552	4297178	-	143	Promoter	80.2623
1_4365383_4365772	AT1G12800	AT1G12800	1	4361551	4365414	-	31	Promoter	71.6435
1_4383852_4384357	SCRM2	AT1G12860	1	4384304	4386651	+	53	Promoter	82.9556
1_4389366_4389702	NUDT12	AT1G12880	1	4389678	4391344	+	24	Promoter	61.9474
1_4439345_4439657	AT1G13000	AT1G13000	1	4436101	4439639	-	18	Promoter	56.5607
1_4447411_4447660	AT1G13030	AT1G13030	1	4444043	4447412	-	1	Promoter	57.0993
1_4466389_4467033	CYP71B7	AT1G13110	1	4467094	4469033	+	61	Promoter	97.4998
1_4473381_4473860	GLE1	AT1G13120	1	4469144	4473319	-	62	Promoter	84.5717
1_4526775_4527286	RTFL17	AT1G13245	1	4525414	4526204	-	571	Promoter	114.737
1_4621643_4622319	AT1G13470	AT1G13470	1	4620101	4621585	-	58	Promoter	101.271
1_4713184_4713732	AFP2	AT1G13740	1	4713433	4715407	+	249	Promoter	100.193
1_4776271_4776636	WRKY4	AT1G13960	1	4776283	4779420	+	12	Promoter	78.6463
1_4802306_4802957	AT1G14020	AT1G14020	1	4802720	4805375	+	237	Promoter	154.06
1_4887944_4888212	AT1G14315	AT1G14315	1	4886768	4887933	-	11	Promoter	60.3314
1_4953162_4953441	AT1G14460	AT1G14460	1	4948638	4953284	-	122	Promoter	56.5607
1_5068961_5069251	XTH28	AT1G14720	1	5066525	5068677	-	284	Promoter	75.4142
1_5077793_5078043	TTA1	AT1G14740	1	5075179	5077981	-	62	Promoter	57.0993
1_5078313_5078583	TTA1	AT1G14740	1	5075179	5077981	-	332	Promoter	53.3286
1_5186927_5187209	AT1G15060	AT1G15060	1	5183258	5187106	-	103	Promoter	56.5607
1_5323720_5324006	AT1G15490	AT1G15490	1	5320615	5323895	-	111	Promoter	53.8673
1_5324382_5324744	AT1G15490	AT1G15490	1	5320615	5323895	-	487	Promoter	63.0247
1_5397579_5398054	AVP1	AT1G15690	1	5398926	5402733	+	872	Promoter	98.5771
1_5465081_5465339	FDM1	AT1G15910	1	5465251	5469180	+	88	Promoter	47.9419
1_5562531_5563215	AT1G16270	AT1G16270	1	5562861	5568368	+	330	Promoter	107.735
1_5601523_5601810	ATCHX1	AT1G16380	1	5598411	5601367	-	156	Promoter	53.3286
1_5678593_5678934	SR45	AT1G16610	1	5675495	5678873	-	61	Promoter	86.7263
1_5767032_5767317	AT1G16860	AT1G16860	1	5767300	5770602	+	17	Promoter	51.7126
1_5862667_5862916	AT1G17145	AT1G17145	1	5860078	5862890	-	26	Promoter	74.3369
1_5875150_5875407	GSTU26	AT1G17190	1	5875295	5876620	+	112	Promoter	58.7154
1_5958195_5958702	JAZ5	AT1G17380	1	5955155	5957511	-	684	Promoter	95.3451
1_5987650_5988026	EER4	AT1G17440	1	5983984	5987934	-	92	Promoter	71.6435
1_6017241_6017896	AT1G17500	AT1G17500	1	6017808	6023503	+	88	Promoter	93.1904
1_6247700_6248032	ATMPK8	AT1G18150	1	6244298	6247830	-	130	Promoter	70.5662
1_6261597_6261883	GC2	AT1G18190	1	6257851	6261501	-	96	Promoter	60.87
1_6267252_6267895	RABA6b	AT1G18200	1	6265416	6267076	-	176	Promoter	116.892
1_6298904_6299837	NUDT4	AT1G18300	1	6299669	6301139	+	168	Promoter	138.978
1_6311265_6311609	AT1G18335	AT1G18335	1	6308925	6311373	-	108	Promoter	71.1048
1_6324567_6325232	HIK	AT1G18370	1	6319450	6324378	-	189	Promoter	130.898
1_6360098_6360566	AT1G18470	AT1G18470	1	6355695	6360344	-	222	Promoter	78.6463
1_6405382_6405766	AT1G18610	AT1G18610	1	6405607	6409532	+	159	Promoter	100.732
1_6414352_6414708	GR-RBP6	AT1G18630	1	6414609	6416459	+	99	Promoter	65.7181
1_6463443_6464104	AT1G18740	AT1G18740	1	6463849	6465476	+	255	Promoter	129.82
1_6506412_6506765	AT1G18850	AT1G18850	1	6504677	6506542	-	130	Promoter	91.5744
1_6526107_6526790	CDPK1	AT1G18890	1	6522764	6526075	-	32	Promoter	104.503
1_6528492_6528978	AT1G18900	AT1G18900	1	6528984	6532697	+	6	Promoter	70.5662
1_6545964_6546256	AT1G18950	AT1G18950	1	6546177	6552108	+	79	Promoter	59.7927
1_6565426_6565843	AT1G19010	AT1G19010	1	6565494	6567662	+	68	Promoter	72.1822
1_6594606_6594923	DMS11	AT1G19100	1	6594883	6601355	+	40	Promoter	65.7181
1_6662402_6662950	DA1	AT1G19270	1	6662417	6666032	+	15	Promoter	91.5744
1_6673505_6673775	PARVUS	AT1G19300	1	6671095	6672777	-	728	Promoter	67.3341
1_6695061_6695338	AT1G19370	AT1G19370	1	6692724	6695055	-	6	Promoter	58.1767
1_6734723_6735168	AT1G19450	AT1G19450	1	6731411	6735024	-	144	Promoter	96.9611
1_6753740_6754224	AT1G19490	AT1G19490	1	6751544	6754073	-	151	Promoter	127.127
1_6805202_6805469	AT1G19680	AT1G19680	1	6805430	6807862	+	39	Promoter	54.406
1_6904146_6904531	AT1G19880	AT1G19880	1	6900337	6904155	-	9	Promoter	72.7208
1_6970774_6971170	AT1G20100	AT1G20100	1	6969025	6971036	-	134	Promoter	73.2595
1_7004325_7004671	EMB2719	AT1G20200	1	7001087	7004432	-	107	Promoter	70.5662
1_7016392_7016693	VAB3	AT1G20260	1	7016599	7020690	+	94	Promoter	59.254
1_7128728_7128992	DPMS1	AT1G20575	1	7126747	7128762	-	34	Promoter	46.3259
1_7137976_7138259	CYCB2%3B3	AT1G20610	1	7134659	7137828	-	148	Promoter	51.1739
1_7160235_7160663	ASG5	AT1G20650	1	7157826	7160590	-	73	Promoter	82.417
1_7216862_7217185	AT1G20770	AT1G20770	1	7215010	7216897	-	35	Promoter	52.7899
1_7248199_7248584	TMT1	AT1G20840	1	7244939	7248494	-	90	Promoter	72.7208
1_7251781_7252033	XCP2	AT1G20850	1	7252111	7253747	+	78	Promoter	45.2485
1_7294807_7295066	CDKB2%3B2	AT1G20930	1	7292389	7294746	-	61	Promoter	55.4833
1_7337402_7337756	AT1G21000	AT1G21000	1	7337605	7339452	+	151	Promoter	88.881
1_7388450_7388722	IGMT1	AT1G21100	1	7386762	7388512	-	62	Promoter	70.5662
1_7470048_7470390	AT1G21326	AT1G21326	1	7468765	7469995	-	53	Promoter	73.7982
1_7508349_7508946	SCL1	AT1G21450	1	7508701	7511801	+	245	Promoter	106.119
1_7629871_7630356	AT1G21730	AT1G21730	1	7630107	7636658	+	236	Promoter	132.514
1_7662537_7662817	AT1G21830	AT1G21830	1	7660947	7662725	-	92	Promoter	67.8728
1_7692269_7692643	p24delta5	AT1G21900	1	7690802	7692459	-	184	Promoter	88.3424
1_7767715_7767978	AT1G22040	AT1G22040	1	7767924	7770216	+	54	Promoter	48.4806
1_7830570_7830999	AT1G22180	AT1G22180	1	7828326	7830424	-	146	Promoter	80.2623
1_7835665_7836242	AT1G22190	AT1G22190	1	7835781	7837411	+	116	Promoter	135.207
1_7883745_7884037	MBD8	AT1G22310	1	7881503	7883824	-	79	Promoter	57.638
1_7907295_7907564	UGT85A1	AT1G22400	1	7903660	7906969	-	326	Promoter	64.6408
1_7954248_7954606	AT1G22520	AT1G22520	1	7952974	7954546	-	60	Promoter	87.265
1_8005881_8006225	MYB3	AT1G22640	1	8006064	8007465	+	161	Promoter	75.9529
1_8015933_8016192	A/N-InvD	AT1G22650	1	8013353	8016150	-	42	Promoter	45.2485
1_8060748_8061262	GI	AT1G22770	1	8061751	8067790	+	489	Promoter	79.7236
1_8075029_8075850	AT1G22810	AT1G22810	1	8074231	8075037	-	8	Promoter	122.279
1_8117036_8117562	AT1G22930	AT1G22930	1	8117286	8122151	+	250	Promoter	97.4998
1_8138190_8138538	HIPP22	AT1G22990	1	8139114	8140233	+	576	Promoter	67.3341
1_8155562_8156750	AT1G23030	AT1G23030	1	8156504	8159185	+	246	Promoter	204.157
1_8176519_8177038	AT1G23070	AT1G23070	1	8173823	8175819	-	700	Promoter	91.0357
1_8188999_8189329	AST91	AT1G23090	1	8184925	8189234	-	95	Promoter	69.4888
1_8235001_8235477	AT1G23205	AT1G23205	1	8233953	8235019	-	18	Promoter	78.1076
1_8321500_8321755	AT1G23440	AT1G23440	1	8321611	8324497	+	111	Promoter	49.5579
1_8350607_8350885	SRO2	AT1G23550	1	8350728	8352791	+	121	Promoter	61.4087
1_8384686_8385026	AT1G23710	AT1G23710	1	8385188	8386522	+	162	Promoter	61.9474
1_8395234_8395536	BCA3	AT1G23730	1	8395466	8398387	+	70	Promoter	64.6408
1_8416250_8416731	AT1G23810	AT1G23810	1	8417495	8418566	+	764	Promoter	90.4971
1_8537712_8538513	AT1G24140	AT1G24140	1	8535999	8537780	-	68	Promoter	121.201
1_8544010_8544314	AT1G24148	AT1G24148	1	8544248	8545590	+	66	Promoter	77.0302
1_8630742_8631370	AT1G24330	AT1G24330	1	8631206	8635055	+	164	Promoter	91.5744
1_8640362_8640669	AT1G24360	AT1G24360	1	8640582	8643503	+	87	Promoter	66.7954
1_8688049_8688314	AT1G24510	AT1G24510	1	8685271	8688247	-	67	Promoter	47.4032
1_8860358_8860674	AT1G25275	AT1G25275	1	8860527	8861522	+	147	Promoter	78.6463
1_8935402_8935818	BBX15	AT1G25440	1	8933716	8935544	-	142	Promoter	70.5662
1_8975577_8976095	AT1G25550	AT1G25550	1	8976326	8978305	+	231	Promoter	107.735
1_9061176_9061662	AT1G26190	AT1G26190	1	9057095	9061140	-	36	Promoter	72.7208
1_9125447_9125729	AT1G26370	AT1G26370	1	9121443	9125578	-	131	Promoter	65.7181
1_9199646_9199899	AT1G26620	AT1G26620	1	9195512	9199671	-	25	Promoter	46.3259
1_9209752_9210028	AT1G26650	AT1G26650	1	9210051	9211588	+	23	Promoter	59.254
1_9259297_9259586	EXPA10	AT1G26770	1	9259432	9261313	+	135	Promoter	68.4115
1_9304138_9304416	AT1G26850	AT1G26850	1	9300806	9304328	-	88	Promoter	56.5607
1_9373658_9374025	AT1G27000	AT1G27000	1	9373885	9376828	+	140	Promoter	60.3314
1_9486473_9487060	HK3	AT1G27320	1	9486889	9492632	+	171	Promoter	113.121
1_9495264_9495656	LCR	AT1G27340	1	9495344	9498085	+	80	Promoter	98.0385
1_9527164_9527699	AT1G27430	AT1G27430	1	9520825	9527280	-	116	Promoter	91.0357
1_9558380_9558669	EX2	AT1G27510	1	9554710	9558461	-	81	Promoter	64.6408
1_9635574_9635831	AT1G27690	AT1G27690	1	9636588	9638901	+	757	Promoter	57.638
1_9676090_9676434	ACA1	AT1G27770	1	9671632	9676307	-	127	Promoter	72.1822
1_9739394_9739679	LTPG1	AT1G27950	1	9740508	9742159	+	829	Promoter	57.0993
1_9815481_9815935	AT1G28120	AT1G28120	1	9812930	9815560	-	79	Promoter	81.8783
1_9871994_9872426	AT1G28240	AT1G28240	1	9868257	9872278	-	148	Promoter	89.9584
1_9935208_9935598	DYL1	AT1G28330	1	9933786	9935440	-	158	Promoter	75.4142
1_10018258_10018533	AT1G28500	AT1G28500	1	10018691	10020479	+	158	Promoter	61.4087
1_10029064_10029330	VOZ1	AT1G28520	1	10029083	10031990	+	19	Promoter	49.5579
1_10094928_10095251	AT1G28815	AT1G28815	1	10095674	10096374	+	423	Promoter	52.2513
1_10111650_10111945	NUDX15	AT1G28960	1	10109500	10111738	-	88	Promoter	78.1076
1_10235966_10236235	WRKY65	AT1G29280	1	10236337	10237990	+	102	Promoter	57.0993
1_10249421_10249759	UNE1	AT1G29300	1	10247707	10249704	-	55	Promoter	82.9556
1_10261344_10261727	ERD2	AT1G29330	1	10258248	10261232	-	112	Promoter	71.1048
1_10263921_10264262	PUB17	AT1G29340	1	10264043	10266917	+	122	Promoter	75.4142
1_10294365_10294730	ML5	AT1G29400	1	10289998	10294630	-	100	Promoter	101.271
1_10381876_10382288	CAD1	AT1G29690	1	10379020	10382153	-	135	Promoter	77.5689
1_10420558_10420831	RKF1	AT1G29750	1	10413853	10420774	-	57	Promoter	56.5607
1_10422088_10422422	AT1G29760	AT1G29760	1	10422292	10424513	+	130	Promoter	52.7899
1_10477691_10477962	CAB1	AT1G29930	1	10477885	10479114	+	77	Promoter	51.1739
1_10506177_10506446	AT1G29980	AT1G29980	1	10503239	10506189	-	12	Promoter	54.9446
1_10512403_10512833	MNS3	AT1G30000	1	10509156	10512558	-	155	Promoter	69.4888
1_10548226_10548705	AT1G30070	AT1G30070	1	10546511	10548236	-	10	Promoter	83.4943
1_10553513_10553767	AT1G30080	AT1G30080	1	10550855	10553295	-	218	Promoter	50.0966
1_10581227_10581917	NUDX25	AT1G30110	1	10581735	10584152	+	182	Promoter	136.823
1_10679912_10680232	AT1G30320	AT1G30320	1	10680079	10683137	+	153	Promoter	76.4916
1_10789895_10790305	AT1G30475	AT1G30475	1	10788226	10790241	-	64	Promoter	65.1794
1_11115936_11116333	AT1G31130	AT1G31130	1	11114693	11116195	-	138	Promoter	77.0302
1_11193452_11193747	AT1G31300	AT1G31300	1	11193625	11196397	+	122	Promoter	63.0247
1_11333533_11333847	AT1G31660	AT1G31660	1	11330924	11333540	-	7	Promoter	56.022
1_11421458_11421725	PUT2	AT1G31830	1	11418589	11420961	-	497	Promoter	55.4833
1_11531647_11531927	PRK	AT1G32060	1	11532199	11534639	+	272	Promoter	60.87
1_11611826_11612212	RCD1	AT1G32230	1	11611891	11617419	+	65	Promoter	70.0275
1_11671461_11671813	AT1G32360	AT1G32360	1	11672766	11675387	+	953	Promoter	59.7927
1_11751936_11752221	ABCI7	AT1G32500	1	11749798	11752190	-	31	Promoter	73.2595
1_11763360_11763716	AT1G32530	AT1G32530	1	11759427	11762635	-	725	Promoter	57.638
1_11930977_11931488	AT1G32928	AT1G32928	1	11931149	11931801	+	172	Promoter	189.074
1_11972816_11973425	AT1G33055	AT1G33055	1	11971308	11972580	-	236	Promoter	93.7291
1_12004252_12004584	AT1G33110	AT1G33110	1	12004854	12008852	+	270	Promoter	66.7954
1_12084663_12085096	AT1G33330	AT1G33330	1	12084914	12086883	+	182	Promoter	75.9529
1_12144072_12144523	AT1G33470	AT1G33470	1	12144440	12147208	+	83	Promoter	93.7291
1_12484942_12485343	FAB1D	AT1G34260	1	12485318	12492207	+	25	Promoter	70.0275
1_12542547_12542830	AT1G34360	AT1G34360	1	12542796	12546244	+	34	Promoter	51.7126
1_12750236_12750593	APRL4	AT1G34780	1	12748571	12750506	-	87	Promoter	76.4916
1_12867002_12867367	GF14 PHI	AT1G35160	1	12867081	12868890	+	79	Promoter	93.7291
1_13039633_13039913	FBH1	AT1G35460	1	13039660	13042159	+	27	Promoter	56.022
1_13070826_13071250	AT1G35510	AT1G35510	1	13071165	13074984	+	85	Promoter	92.6517
1_13125207_13125602	CINV1	AT1G35580	1	13122082	13125328	-	121	Promoter	81.3396
1_13837012_13837325	AT1G36622	AT1G36622	1	13835620	13836954	-	58	Promoter	52.7899
1_13835427_13835804	AT1G36623	AT1G36623	1	13835832	13836121	+	28	Promoter	72.1822
1_15926000_15926256	AT1G42470	AT1G42470	1	15926676	15935529	+	420	Promoter	46.3259
1_16137303_16137812	BZIP60	AT1G42990	1	16135723	16137463	-	160	Promoter	93.7291
1_16616795_16617147	SEU	AT1G43850	1	16616988	16622049	+	159	Promoter	86.1877
1_16800112_16800487	ALDH3H1	AT1G44170	1	16796400	16800321	-	166	Promoter	80.8009
1_16838404_16838804	ILL6	AT1G44350	1	16834210	16838562	-	158	Promoter	73.7982
1_16851227_16851557	CH1	AT1G44446	1	16848308	16851271	-	44	Promoter	57.0993
1_17224578_17224850	HSFB4	AT1G46264	1	17224720	17226541	+	130	Promoter	55.4833
1_17285734_17286243	RD21A	AT1G47128	1	17282749	17285749	-	15	Promoter	108.812
1_17323384_17323711	GAMMA CA2	AT1G47260	1	17319551	17323484	-	100	Promoter	57.638
1_17334721_17334992	AT1G47280	AT1G47280	1	17331972	17334412	-	309	Promoter	51.7126
1_17356269_17356717	AT1G47340	AT1G47340	1	17353847	17356564	-	153	Promoter	96.9611
1_17432163_17432518	RBP47C'	AT1G47500	1	17432433	17435124	+	85	Promoter	69.4888
1_17456833_17457147	SEC3A	AT1G47550	1	17456987	17465195	+	154	Promoter	83.4943
1_17566373_17566653	AT1G47740	AT1G47740	1	17566511	17569297	+	138	Promoter	53.3286
1_17651556_17651821	AT1G47900	AT1G47900	1	17647144	17651791	-	30	Promoter	41.4778
1_17686842_17687118	AT1G47970	AT1G47970	1	17686990	17688859	+	128	Promoter	50.6353
1_17874226_17874483	YSL8	AT1G48370	1	17874436	17877462	+	47	Promoter	57.638
1_17960910_17961265	AT1G48580	AT1G48580	1	17957942	17960916	-	6	Promoter	75.9529
1_17976336_17976892	HON5	AT1G48620	1	17973642	17976663	-	229	Promoter	96.9611
1_17983536_17983806	PEX3	AT1G48635	1	17983646	17986292	+	110	Promoter	48.4806
1_18039983_18040370	AT1G48770	AT1G48770	1	18040129	18041447	+	146	Promoter	85.1103
1_18269315_18269714	AT1G49360	AT1G49360	1	18267231	18269465	-	150	Promoter	76.4916
1_18282722_18283041	emb1129	AT1G49400	1	18282968	18284202	+	73	Promoter	54.9446
1_18329504_18329782	AT1G49520	AT1G49520	1	18329659	18332102	+	123	Promoter	50.0966
1_18379797_18380057	CXE5	AT1G49660	1	18378634	18379901	-	104	Promoter	56.5607
1_18394738_18395013	FUT12	AT1G49710	1	18391273	18394030	-	708	Promoter	51.7126
1_18521754_18522146	AT1G50020	AT1G50020	1	18519946	18521781	-	27	Promoter	76.4916
1_18581871_18582251	SIRB	AT1G50170	1	18581998	18583832	+	127	Promoter	75.9529
1_18680913_18681254	SCL3	AT1G50420	1	18677694	18680300	-	613	Promoter	53.3286
1_18690862_18691825	AT1G50450	AT1G50450	1	18687785	18690503	-	359	Promoter	170.759
1_18693322_18693892	HKL1	AT1G50460	1	18693644	18697709	+	248	Promoter	98.0385
1_18758423_18758818	ERF3	AT1G50640	1	18756972	18758708	-	110	Promoter	92.6517
1_19162379_19162641	4CL1	AT1G51680	1	19158746	19161737	-	642	Promoter	50.6353
1_19211845_19212445	AT1G51790	AT1G51790	1	19206615	19211971	-	126	Promoter	101.271
1_19213387_19213656	IOS1	AT1G51800	1	19214072	19218053	+	416	Promoter	69.4888
1_19225794_19226194	AT1G51805	AT1G51805	1	19220236	19225797	-	3	Promoter	70.5662
1_19241985_19242557	AT1G51820	AT1G51820	1	19237219	19241965	-	20	Promoter	101.271
1_19336056_19336341	AT1G52000	AT1G52000	1	19333088	19336135	-	79	Promoter	62.4861
1_19368741_19369018	AR791	AT1G52080	1	19369089	19372121	+	71	Promoter	51.1739
1_19414632_19414947	ATHB-15	AT1G52150	1	19409688	19414764	-	132	Promoter	67.8728
1_19527568_19527843	AT1G52420	AT1G52420	1	19527822	19531443	+	21	Promoter	58.7154
1_19699038_19699292	NAC019	AT1G52890	1	19696923	19698482	-	556	Promoter	61.4087
1_19782592_19783087	SPA4	AT1G53090	1	19783185	19786902	+	98	Promoter	80.8009
1_19836894_19837462	AT1G53190	AT1G53190	1	19837110	19840370	+	216	Promoter	93.1904
1_19878701_19879114	TTL1	AT1G53300	1	19879405	19882895	+	291	Promoter	92.1131
1_19924618_19924870	AT1G53400	AT1G53400	1	19924660	19926631	+	42	Promoter	59.254
1_19956866_19957162	AT1G53460	AT1G53460	1	19954390	19956915	-	49	Promoter	67.3341
1_20014807_20015057	AT1G53625	AT1G53625	1	20014379	20015038	-	19	Promoter	62.4861
1_20019526_20019975	AT1G53635	AT1G53635	1	20019287	20019835	-	140	Promoter	77.5689
1_20164040_20164334	AT1G54020	AT1G54020	1	20161555	20163750	-	290	Promoter	50.6353
1_20186755_20187109	UBP1A	AT1G54080	1	20183545	20187096	-	13	Promoter	92.6517
1_20206694_20206979	AT1G54120	AT1G54120	1	20206930	20207555	+	49	Promoter	61.4087
1_20210232_20210584	RSH3	AT1G54130	1	20210772	20213942	+	188	Promoter	83.4943
1_20303727_20304009	AT1G54385	AT1G54385	1	20301072	20303949	-	60	Promoter	58.7154
1_20343160_20343730	AT1G54460	AT1G54460	1	20340572	20343554	-	176	Promoter	89.9584
1_20403000_20403409	ACP3	AT1G54630	1	20401357	20403166	-	166	Promoter	92.6517
1_20420846_20421244	ATG18H	AT1G54710	1	20416770	20421156	-	88	Promoter	82.9556
1_20430549_20430847	AT1G54740	AT1G54740	1	20430769	20431986	+	78	Promoter	60.87
1_20587974_20588741	PLDEPSILON	AT1G55180	1	20585008	20587723	-	251	Promoter	109.351
1_20637111_20637477	GCT	AT1G55325	1	20637333	20648434	+	144	Promoter	113.66
1_20651476_20651925	AT1G55340	AT1G55340	1	20651814	20653764	+	111	Promoter	74.8755
1_20706886_20707341	AT1G55460	AT1G55460	1	20707307	20709027	+	34	Promoter	90.4971
1_20783438_20784031	BRL1	AT1G55610	1	20779493	20784017	-	14	Promoter	104.503
1_20893160_20893436	UPL1	AT1G55860	1	20879900	20893268	-	108	Promoter	50.0966
1_20911729_20911992	SERAT2%3B1	AT1G55920	1	20912116	20913565	+	124	Promoter	49.5579
1_20938352_20938879	HAC4	AT1G55970	1	20932451	20938352	-	0	Promoter	96.9611
1_21007920_21008218	AT1G56140	AT1G56140	1	21001269	21007855	-	65	Promoter	54.9446
1_21014433_21014731	AT1G56145	AT1G56145	1	21008057	21014095	-	338	Promoter	53.8673
1_21159514_21159849	AT1G56500	AT1G56500	1	21159736	21167341	+	113	Promoter	66.2568
1_21206142_21206960	GolS2	AT1G56600	1	21207537	21209635	+	577	Promoter	125.511
1_21237616_21238023	AT1G56660	AT1G56660	1	21237839	21241014	+	184	Promoter	59.7927
1_21364688_21365026	Cand1	AT1G57680	1	21362359	21364749	-	61	Promoter	47.9419
1_21424625_21424874	AT1G57850	AT1G57850	1	21425481	21428078	+	607	Promoter	57.638
1_21462073_21462518	AT1G58025	AT1G58025	1	21457667	21462243	-	170	Promoter	79.1849
1_21507416_21507754	ATP-PRT1	AT1G58080	1	21504314	21507679	-	75	Promoter	80.8009
1_21539504_21540042	BCA6	AT1G58180	1	21537577	21540038	-	4	Promoter	92.1131
1_21553103_21553392	MSL3	AT1G58200	1	21548140	21553266	-	126	Promoter	51.1739
1_21610475_21610742	AT1G58265	AT1G58265	1	21610909	21611388	+	167	Promoter	51.1739
1_21699448_21700331	AT1G58400	AT1G58400	1	21695699	21699695	-	247	Promoter	140.055
1_21726607_21727002	RBP1	AT1G58470	1	21726963	21728802	+	39	Promoter	77.5689
1_22011137_22011447	ALA3	AT1G59820	1	22011305	22020386	+	142	Promoter	77.0302
1_22034088_22034515	PEN3	AT1G59870	1	22034423	22040126	+	92	Promoter	76.4916
1_22057149_22057787	AT1G59910	AT1G59910	1	22053863	22057268	-	119	Promoter	99.1158
1_22097610_22098083	AT1G60010	AT1G60010	1	22095285	22096620	-	990	Promoter	120.124
1_22149345_22149857	AT1G60070	AT1G60070	1	22142604	22149527	-	182	Promoter	126.049
1_22330147_22330403	AT1G60610	AT1G60610	1	22327792	22330318	-	85	Promoter	49.0192
1_22343155_22343502	AT1G60670	AT1G60670	1	22343585	22347624	+	83	Promoter	54.9446
1_22387846_22388121	NIK3	AT1G60800	1	22383393	22387766	-	80	Promoter	66.2568
1_22512089_22512403	AT1G61100	AT1G61100	1	22508524	22512333	-	70	Promoter	67.3341
1_22540730_22541050	EDA16	AT1G61140	1	22534663	22540933	-	117	Promoter	59.254
1_22548859_22549343	AT1G61170	AT1G61170	1	22549523	22550711	+	180	Promoter	74.3369
1_22712049_22712598	MLO6	AT1G61560	1	22708468	22712289	-	240	Promoter	98.0385
1_22809968_22810315	AT1G61770	AT1G61770	1	22810111	22812677	+	143	Promoter	72.7208
1_22932556_22932863	ATG8C	AT1G62040	1	22932760	22934549	+	103	Promoter	79.7236
1_22977727_22978109	2023-04-02	AT1G62180	1	22975530	22977885	-	158	Promoter	67.8728
1_23109371_23109844	CDS1	AT1G62430	1	23105905	23109534	-	163	Promoter	98.0385
1_23320214_23320585	ACS10	AT1G62960	1	23318187	23320427	-	158	Promoter	61.9474
1_23361690_23362710	NRPD1A	AT1G63020	1	23354685	23362589	-	121	Promoter	179.917
1_23392604_23392966	PP2-A11	AT1G63090	1	23390968	23392873	-	93	Promoter	65.7181
1_23610731_23611384	TRM12	AT1G63670	1	23607357	23610779	-	48	Promoter	108.273
1_23668800_23669192	UBC5	AT1G63800	1	23667592	23669145	-	47	Promoter	86.7263
1_23706109_23706823	AT1G63860	AT1G63860	1	23701408	23706058	-	51	Promoter	106.119
1_23734695_23734968	AT1G63950	AT1G63950	1	23734848	23735745	+	120	Promoter	53.8673
1_23779307_23779763	RLM1	AT1G64070	1	23779927	23783449	+	164	Promoter	79.1849
1_23801742_23802559	DAA1	AT1G64110	1	23796698	23801799	-	57	Promoter	109.889
1_23862774_23863158	AT1G64300	AT1G64300	1	23863066	23866045	+	92	Promoter	77.5689
1_23898934_23899195	AT1G64385	AT1G64385	1	23899994	23902281	+	799	Promoter	58.1767
1_23922996_23923247	AT1G64405	AT1G64405	1	23923517	23924395	+	270	Promoter	56.022
1_23945612_23945970	None	AT1G64460	1	23943484	23945810	-	160	Promoter	83.4943
1_23959260_23959729	AT1G64530	AT1G64530	1	23959627	23963083	+	102	Promoter	71.6435
1_24048632_24049005	CP5	AT1G64720	1	24046553	24048822	-	183	Promoter	70.0275
1_24097564_24098155	AT1G64850	AT1G64850	1	24096290	24097733	-	169	Promoter	137.9
1_24136192_24136656	G-TMT	AT1G64970	1	24134085	24136109	-	83	Promoter	89.4197
1_24149071_24149387	AT1G65010	AT1G65010	1	24149208	24154412	+	137	Promoter	85.1103
1_24251288_24251634	AT1G65295	AT1G65295	1	24251373	24252940	+	85	Promoter	68.9501
1_24323871_24324251	FAS1	AT1G65470	1	24319396	24324091	-	160	Promoter	76.4916
1_24348881_24349476	AT1G65486	AT1G65486	1	24349399	24350524	+	77	Promoter	106.119
1_24395339_24395716	KOR2	AT1G65610	1	24391672	24395503	-	164	Promoter	61.4087
1_24489614_24490015	PAO4	AT1G65840	1	24489758	24493077	+	144	Promoter	92.1131
1_24793064_24793435	AT1G66460	AT1G66460	1	24789735	24792163	-	901	Promoter	64.6408
1_24847638_24848223	ABO3	AT1G66600	1	24848320	24849543	+	97	Promoter	95.8838
1_24884453_24884901	LIG6	AT1G66730	1	24884681	24892046	+	220	Promoter	73.7982
1_25047431_25047710	ABA4	AT1G67080	1	25045151	25047103	-	328	Promoter	66.2568
1_25164984_25165300	AT1G67250	AT1G67250	1	25163599	25165056	-	72	Promoter	66.7954
1_25203384_25203666	AT1G67310	AT1G67310	1	25198182	25203126	-	258	Promoter	50.0966
1_25331345_25331684	AT1G67580	AT1G67580	1	25327282	25331461	-	116	Promoter	63.5634
1_25417248_25417507	AT1G67785	AT1G67785	1	25415771	25417222	-	26	Promoter	46.3259
1_25477402_25477660	ABCI17	AT1G67940	1	25477670	25478803	+	10	Promoter	61.9474
1_25514260_25514784	MAP70-1	AT1G68060	1	25510887	25514601	-	183	Promoter	87.265
1_25541657_25541912	AT1G68140	AT1G68140	1	25538924	25541823	-	89	Promoter	46.8645
1_25548734_25549425	AT1G68160	AT1G68160	1	25545758	25548894	-	160	Promoter	109.889
1_25657657_25658085	AT1G68440	AT1G68440	1	25657757	25659484	+	100	Promoter	122.279
1_25727368_25728213	CRF10	AT1G68550	1	25725455	25727701	-	333	Promoter	168.605
1_25781028_25781575	AT1G68670	AT1G68670	1	25781801	25784118	+	226	Promoter	103.964
1_25785235_25785536	AT1G68680	AT1G68680	1	25785506	25787342	+	30	Promoter	61.9474
1_25878951_25879301	RAV2	AT1G68840	1	25880155	25882222	+	854	Promoter	94.2678
1_25880044_25880504	RAV2	AT1G68840	1	25880155	25882222	+	111	Promoter	103.964
1_25914853_25915120	AT1G68920	AT1G68920	1	25914976	25918007	+	123	Promoter	54.9446
1_25941030_25941824	MGP3	AT1G68990	1	25934997	25940996	-	34	Promoter	117.969
1_25995899_25996152	AT1G69150	AT1G69150	1	25993262	25995435	-	464	Promoter	47.9419
1_26092110_26092393	AT1G69420	AT1G69420	1	26093026	26097167	+	633	Promoter	54.406
1_26125844_26126375	AT1G69510	AT1G69510	1	26126304	26128068	+	71	Promoter	72.1822
1_26171628_26172012	AT1G69580	AT1G69580	1	26171856	26174022	+	156	Promoter	85.649
1_26219696_26219982	HVA22C	AT1G69700	1	26220190	26221870	+	208	Promoter	58.7154
1_26265545_26265918	AT1G69790	AT1G69790	1	26266592	26269013	+	674	Promoter	68.9501
1_26338699_26339174	GSTU11	AT1G69930	1	26337481	26338818	-	119	Promoter	91.0357
1_26364630_26365063	AT1G70000	AT1G70000	1	26362979	26364878	-	185	Promoter	78.6463
1_26449757_26450151	TBL27	AT1G70230	1	26450166	26452039	+	15	Promoter	84.5717
1_26452358_26452784	AT1G70250	AT1G70250	1	26452847	26456305	+	63	Promoter	94.8064
1_26487480_26487800	SPDS2	AT1G70310	1	26485238	26487595	-	115	Promoter	59.254
1_26502540_26502794	ENT1	AT1G70330	1	26502909	26504619	+	115	Promoter	49.0192
1_26515521_26515913	PG2	AT1G70370	1	26512681	26515255	-	266	Promoter	80.2623
1_26544910_26545158	AT1G70430	AT1G70430	1	26545189	26549216	+	31	Promoter	55.4833
1_26587407_26587939	CRK2	AT1G70520	1	26584729	26587628	-	221	Promoter	96.4225
1_26593368_26593633	EDA24	AT1G70540	1	26593930	26594770	+	297	Promoter	63.0247
1_26719821_26720222	AT1G70860	AT1G70860	1	26718070	26719211	-	610	Promoter	80.8009
1_26781797_26782418	FAB1C	AT1G71010	1	26782048	26788973	+	251	Promoter	96.4225
1_26964074_26964448	AT1G71695	AT1G71695	1	26964087	26966688	+	13	Promoter	76.4916
1_26996637_26996905	AT1G71780	AT1G71780	1	26994977	26996673	-	36	Promoter	57.638
1_27017909_27018388	SERK1	AT1G71830	1	27018158	27022117	+	230	Promoter	82.417
1_27026405_27026741	AT1G71850	AT1G71850	1	27024731	27026363	-	42	Promoter	72.1822
1_27088234_27088618	ABCG25	AT1G71960	1	27082394	27088248	-	14	Promoter	98.5771
1_27097076_27097410	AT1G71980	AT1G71980	1	27097703	27100202	+	293	Promoter	74.8755
1_27110404_27110886	AT1G72030	AT1G72030	1	27110832	27111932	+	54	Promoter	98.5771
1_27155643_27156348	AT1G72170	AT1G72170	1	27156321	27157809	+	27	Promoter	123.356
1_27221551_27222020	PSY1R	AT1G72300	1	27217368	27221265	-	286	Promoter	90.4971
1_27257268_27258164	AT1G72410	AT1G72410	1	27251710	27257081	-	187	Promoter	159.986
1_27276063_27276609	JAZ6	AT1G72450	1	27273968	27276562	-	47	Promoter	130.359
1_27302230_27302630	AT1G72510	AT1G72510	1	27303323	27304927	+	693	Promoter	73.2595
1_27308047_27308347	LOX4	AT1G72520	1	27308513	27312756	+	166	Promoter	58.1767
1_27329696_27330115	PSD	AT1G72560	1	27324367	27330031	-	84	Promoter	88.881
1_27382853_27383193	AT1G72740	AT1G72740	1	27380260	27382924	-	71	Promoter	63.0247
1_27389750_27390162	HAB1	AT1G72770	1	27389948	27393327	+	198	Promoter	93.1904
1_27421488_27421800	AT1G72860	AT1G72860	1	27416228	27420946	-	542	Promoter	60.87
1_27427106_27428068	AT1G72880	AT1G72880	1	27423385	27426215	-	891	Promoter	154.599
1_27572110_27572702	AT1G73340	AT1G73340	1	27573114	27575273	+	412	Promoter	103.425
1_27595862_27596158	AT1G73390	AT1G73390	1	27590810	27595752	-	110	Promoter	64.6408
1_27699092_27700011	MPK15	AT1G73670	1	27699871	27703449	+	140	Promoter	125.511
1_27714341_27714728	CDKD1%3B1	AT1G73690	1	27714910	27717420	+	182	Promoter	79.1849
1_27732421_27732761	EIL3	AT1G73730	1	27730031	27732683	-	78	Promoter	94.2678
1_27786497_27786843	AT1G73885	AT1G73885	1	27786864	27787708	+	21	Promoter	62.4861
1_27814520_27815292	TAF2	AT1G73960	1	27804879	27814519	-	1	Promoter	142.21
1_27854050_27854341	AT1G74070	AT1G74070	1	27851460	27853269	-	781	Promoter	63.0247
1_27865725_27866218	SOT16	AT1G74100	1	27864345	27865694	-	31	Promoter	79.1849
1_27876690_27876964	AT1G74140	AT1G74140	1	27876905	27879780	+	59	Promoter	59.7927
1_27990511_27991011	AT1G74470	AT1G74470	1	27991165	27993445	+	154	Promoter	94.8064
1_28020200_28020451	AT1G74580	AT1G74580	1	28020548	28023905	+	97	Promoter	48.4806
1_28085570_28085895	AT1G74750	AT1G74750	1	28085753	28089642	+	142	Promoter	64.1021
1_28098455_28098818	AT1G74790	AT1G74790	1	28098464	28101896	+	9	Promoter	60.3314
1_28105023_28105426	AT1G74800	AT1G74800	1	28101762	28105193	-	170	Promoter	59.7927
1_28232753_28233148	ERDL6	AT1G75220	1	28229026	28233134	-	14	Promoter	82.9556
1_28233897_28234217	AT1G75230	AT1G75230	1	28234086	28237290	+	131	Promoter	62.4861
1_28260610_28260926	AUL1	AT1G75310	1	28260801	28266323	+	125	Promoter	57.0993
1_28284941_28285393	BBD1	AT1G75380	1	28281195	28284168	-	773	Promoter	71.6435
1_28296319_28296648	AT1G75400	AT1G75400	1	28296886	28299768	+	238	Promoter	72.7208
1_28302668_28303083	BLH3	AT1G75410	1	28299786	28302728	-	60	Promoter	86.7263
1_28400411_28400690	AVA-P4	AT1G75630	1	28400439	28402355	+	28	Promoter	64.1021
1_28419692_28420088	GH9B7	AT1G75680	1	28417052	28419635	-	57	Promoter	67.8728
1_28492497_28492916	AT1G75890	AT1G75890	1	28492944	28495246	+	28	Promoter	70.5662
1_28497836_28498155	AT1G75900	AT1G75900	1	28498821	28501254	+	666	Promoter	61.4087
1_28557254_28557664	AT1G76110	AT1G76110	1	28555034	28557615	-	49	Promoter	106.657
1_28630639_28631073	CYCB2%3B4	AT1G76310	1	28627694	28630789	-	150	Promoter	69.4888
1_28638437_28638922	AT1G76350	AT1G76350	1	28639453	28643086	+	531	Promoter	147.596
1_28639245_28639811	AT1G76350	AT1G76350	1	28639453	28643086	+	208	Promoter	122.817
1_28655078_28655379	PUB43	AT1G76390	1	28655208	28658711	+	130	Promoter	65.1794
1_28727065_28727571	AT1G76550	AT1G76550	1	28722657	28727111	-	46	Promoter	81.8783
1_28727848_28728243	CP12-3	AT1G76560	1	28728206	28728976	+	37	Promoter	86.1877
1_28771319_28771922	AT1G76660	AT1G76660	1	28768759	28771538	-	219	Promoter	119.047
1_28823714_28824099	IGMT5	AT1G76790	1	28822186	28823727	-	13	Promoter	72.1822
1_28916011_28916293	IDL5	AT1G76952	1	28914446	28915102	-	909	Promoter	60.87
1_28955397_28955690	MAF1	AT1G77080	1	28955483	28960234	+	86	Promoter	91.0357
1_29015786_29016130	AT1G77230	AT1G77230	1	29016120	29019768	+	10	Promoter	82.9556
1_29035612_29035893	AT1G77280	AT1G77280	1	29030998	29034822	-	790	Promoter	60.3314
1_29038108_29038569	AT1G77290	AT1G77290	1	29038366	29040217	+	203	Promoter	129.282
1_29048923_29049571	EFS	AT1G77300	1	29039922	29049454	-	117	Promoter	120.663
1_29073534_29073813	AT1G77370	AT1G77370	1	29073840	29074893	+	27	Promoter	45.2485
1_29162329_29162673	AT1G77600	AT1G77600	1	29152642	29162448	-	119	Promoter	67.8728
1_29164659_29164955	AT1G77610	AT1G77610	1	29165170	29167773	+	215	Promoter	61.9474
1_29240212_29240599	NIA1	AT1G77760	1	29235721	29239484	-	728	Promoter	78.1076
1_29253165_29253488	AT1G77800	AT1G77800	1	29253332	29260617	+	156	Promoter	68.9501
1_29287174_29287422	AT1G77880	AT1G77880	1	29285902	29287190	-	16	Promoter	57.0993
1_29297295_29297546	TGA7	AT1G77920	1	29298243	29300945	+	697	Promoter	63.0247
1_29327474_29327846	SULTR1%3B2	AT1G78000	1	29327515	29333220	+	41	Promoter	82.417
1_29353500_29354252	AT1G78060	AT1G78060	1	29349679	29352946	-	554	Promoter	123.356
1_29436671_29437097	TSD2	AT1G78240	1	29432829	29436674	-	3	Promoter	85.1103
1_29452311_29452564	AT1G78280	AT1G78280	1	29452555	29457373	+	9	Promoter	52.2513
1_29520782_29521097	AT1G78470	AT1G78470	1	29521770	29523191	+	673	Promoter	54.9446
1_29566495_29567007	LZF1	AT1G78600	1	29566863	29568931	+	144	Promoter	77.5689
1_29585383_29585736	GGH1	AT1G78660	1	29585677	29588389	+	59	Promoter	59.7927
1_29641195_29641582	AT1G78840	AT1G78840	1	29639290	29641018	-	177	Promoter	77.0302
1_29655747_29656576	AT1G78890	AT1G78890	1	29656430	29658634	+	146	Promoter	164.295
1_29842325_29842697	MC4	AT1G79340	1	29842587	29844638	+	110	Promoter	73.7982
1_29887423_29887683	ALDH5F1	AT1G79440	1	29882121	29887414	-	9	Promoter	42.5552
1_29896887_29897281	AT1G79470	AT1G79470	1	29894569	29897166	-	115	Promoter	69.4888
1_29909473_29910152	AT1G79510	AT1G79510	1	29908013	29909988	-	164	Promoter	161.063
1_29919413_29919714	GAPCP-1	AT1G79530	1	29915902	29919408	-	5	Promoter	88.881
1_29999005_29999555	AT1G79720	AT1G79720	1	29997127	29999045	-	40	Promoter	82.9556
1_30033707_30034094	GC5	AT1G79830	1	30027569	30033907	-	187	Promoter	66.7954
1_30044662_30044946	AT1G79870	AT1G79870	1	30044746	30046148	+	84	Promoter	59.254
1_30062726_30063143	Hsp70-15	AT1G79920	1	30059302	30062824	-	98	Promoter	121.201
1_30081783_30082148	AT1G79970	AT1G79970	1	30082077	30083894	+	71	Promoter	88.881
1_30117578_30118059	AT1G80060	AT1G80060	1	30114449	30117645	-	67	Promoter	119.047
1_30157687_30157964	AT1G80180	AT1G80180	1	30156682	30157808	-	121	Promoter	66.7954
1_30173268_30173909	DGR1	AT1G80240	1	30171357	30173109	-	159	Promoter	96.4225
1_30190791_30191098	NTT1	AT1G80300	1	30191538	30194605	+	440	Promoter	75.9529
1_30191403_30191696	NTT1	AT1G80300	1	30191538	30194605	+	135	Promoter	70.5662
1_30250255_30250560	NHO1	AT1G80460	1	30246683	30249337	-	918	Promoter	51.7126
1_30266919_30267579	TPR1	AT1G80490	1	30260818	30267125	-	206	Promoter	115.276
1_30280554_30281695	AT1G80530	AT1G80530	1	30277909	30280359	-	195	Promoter	240.248
1_30331102_30331743	AT1G80700	AT1G80700	1	30331842	30333400	+	99	Promoter	101.809
1_30369741_30370173	CCR2	AT1G80820	1	30370474	30372799	+	301	Promoter	68.9501
1_30375752_30376557	NRAMP1	AT1G80830	1	30372668	30376072	-	320	Promoter	254.254
1_30389257_30389680	AT1G80865	AT1G80865	1	30389538	30390557	+	142	Promoter	130.359
1_30404529_30404978	J8	AT1G80920	1	30403503	30404713	-	184	Promoter	67.8728
1_30410474_30410797	AT1G80940	AT1G80940	1	30410585	30412289	+	111	Promoter	60.3314
2_9731_10366	AT2G01023	AT2G01023	2	9648	9767	-	36	Promoter	5447.06
2_109306_109805	PAP1	AT2G01180	2	106621	108829	-	477	Promoter	90.4971
2_114775_115040	PDE331	AT2G01190	2	114926	117750	+	114	Promoter	57.638
2_286399_286869	PUX2	AT2G01650	2	284509	286529	-	130	Promoter	88.3424
2_361440_361799	AT2G01820	AT2G01820	2	357353	360924	-	516	Promoter	59.7927
2_409692_410232	CYCJ18	AT2G01905	2	410321	416000	+	89	Promoter	95.8838
2_477524_478261	GAD4	AT2G02010	2	474108	476997	-	527	Promoter	109.889
2_504697_504975	IDD5	AT2G02070	2	505375	510781	+	400	Promoter	55.4833
2_560531_560905	TOM3	AT2G02180	2	560695	563367	+	164	Promoter	77.5689
2_587339_588070	PSKR1	AT2G02220	2	583797	587401	-	62	Promoter	101.271
2_620781_621098	PP2-B10	AT2G02360	2	619323	620793	-	12	Promoter	57.0993
2_632383_632736	AT2G02400	AT2G02400	2	631140	632637	-	99	Promoter	87.265
2_652198_652714	AL6	AT2G02470	2	652564	654985	+	150	Promoter	78.6463
2_660299_660642	STI	AT2G02480	2	660655	665635	+	13	Promoter	61.4087
2_768687_768978	WHY3	AT2G02740	2	769334	771235	+	356	Promoter	50.6353
2_918576_918830	EXPA15	AT2G03090	2	916806	918671	-	95	Promoter	49.0192
2_940378_940663	AT2G03130	AT2G03130	2	940607	941076	+	56	Promoter	65.1794
2_941667_942008	AT2G03140	AT2G03140	2	941829	951553	+	162	Promoter	73.7982
2_1028039_1028314	AT2G03380	AT2G03380	2	1028228	1030361	+	86	Promoter	44.1712
2_1106727_1107070	AT2G03640	AT2G03640	2	1104307	1106905	-	165	Promoter	60.87
2_1160857_1161346	AT2G03810	AT2G03810	2	1160947	1164657	+	90	Promoter	91.0357
2_1531032_1531302	AT2G04400	AT2G04400	2	1531148	1533737	+	116	Promoter	55.4833
2_1587977_1588362	IBR5	AT2G04550	2	1588193	1590166	+	169	Promoter	71.6435
2_1682586_1683012	AT2G04795	AT2G04795	2	1682856	1683614	+	156	Promoter	89.4197
2_2180328_2180967	AT2G05760	AT2G05760	2	2180755	2183904	+	212	Promoter	134.668
2_2198028_2198597	AT2G05786	AT2G05786	2	2198271	2198405	-	192	Promoter	113.121
2_3313106_3315150	AT2G07629	AT2G07629	2	3312873	3313502	-	396	Promoter	916.283
2_5636767_5637078	ABH1	AT2G13540	2	5636884	5643066	+	117	Promoter	76.4916
2_5649805_5650135	AT2G13550	AT2G13550	2	5648329	5649847	-	42	Promoter	71.6435
2_5693051_5693614	AT2G13660	AT2G13660	2	5692097	5693016	-	35	Promoter	99.1158
2_6033908_6034386	AT2G14247	AT2G14247	2	6034282	6035375	+	104	Promoter	83.4943
2_6313375_6313974	APK	AT2G14750	2	6313883	6316047	+	91	Promoter	86.7263
2_6366790_6367067	AT2G14835	AT2G14835	2	6366879	6371126	+	89	Promoter	60.3314
2_6744764_6745085	AT2G15440	AT2G15440	2	6743528	6744835	-	71	Promoter	65.7181
2_6849129_6849416	AT2G15730	AT2G15730	2	6849452	6852214	+	36	Promoter	47.9419
2_6866962_6867465	AT2G15760	AT2G15760	2	6865610	6867004	-	42	Promoter	84.5717
2_6893527_6893971	AT2G15830	AT2G15830	2	6893949	6894685	+	22	Promoter	76.4916
2_6926985_6927237	AT2G15900	AT2G15900	2	6927024	6932791	+	39	Promoter	54.406
2_6946725_6947367	AT2G15960	AT2G15960	2	6947096	6947866	+	271	Promoter	90.4971
2_7104144_7104604	BLH7	AT2G16400	2	7101269	7103928	-	216	Promoter	73.7982
2_7122865_7123296	PAP10	AT2G16430	2	7120372	7123079	-	214	Promoter	93.1904
2_7145277_7145544	NERD	AT2G16485	2	7136845	7145424	-	120	Promoter	59.7927
2_7182215_7182564	ASE1	AT2G16570	2	7180142	7182287	-	72	Promoter	58.7154
2_7339222_7339631	UBC23	AT2G16920	2	7334226	7339350	-	128	Promoter	74.8755
2_7353701_7353980	TRN1	AT2G16950	2	7353773	7361256	+	72	Promoter	68.4115
2_7406411_7406705	NAC036	AT2G17040	2	7406911	7408393	+	206	Promoter	51.1739
2_7552783_7553041	AP19	AT2G17380	2	7552992	7555163	+	49	Promoter	42.5552
2_7606294_7606621	AT2G17500	AT2G17500	2	7606728	7609278	+	107	Promoter	52.2513
2_7643475_7644083	cPT1	AT2G17570	2	7643925	7646274	+	158	Promoter	146.519
2_7712989_7713422	AT2G17760	AT2G17760	2	7713234	7716505	+	188	Promoter	68.9501
2_7753784_7754175	AT2G17830	AT2G17830	2	7754048	7755604	+	127	Promoter	85.1103
2_7863940_7864309	AT2G18090	AT2G18090	2	7864175	7867820	+	134	Promoter	78.6463
2_7898781_7899625	bZIP2	AT2G18160	2	7898012	7899242	-	383	Promoter	127.127
2_7934409_7935133	PPa2	AT2G18230	2	7931923	7934353	-	56	Promoter	108.273
2_7972304_7972563	ZHD6	AT2G18350	2	7971017	7972396	-	92	Promoter	50.6353
2_8074895_8075151	AT2G18600	AT2G18600	2	8073167	8075009	-	114	Promoter	42.0165
2_8122902_8123231	AT2G18740	AT2G18740	2	8123195	8125078	+	36	Promoter	73.7982
2_8138831_8139127	PHYB	AT2G18790	2	8139756	8144461	+	629	Promoter	51.1739
2_8139593_8139991	PHYB	AT2G18790	2	8139756	8144461	+	163	Promoter	83.4943
2_8194206_8194723	AT2G18910	AT2G18910	2	8192702	8194396	-	190	Promoter	123.895
2_8308893_8309198	AT2G19160	AT2G19160	2	8309533	8314008	+	335	Promoter	56.022
2_8330338_8330671	FRK1	AT2G19190	2	8326049	8329944	-	394	Promoter	63.0247
2_8425979_8426249	TAG1	AT2G19450	2	8426117	8429853	+	132	Promoter	54.9446
2_8430558_8430906	AT2G19460	AT2G19460	2	8431363	8432269	+	457	Promoter	88.881
2_8534334_8535002	MIOX2	AT2G19800	2	8530865	8533779	-	555	Promoter	115.276
2_8570161_8570796	HXK2	AT2G19860	2	8570607	8574067	+	189	Promoter	84.033
2_8643972_8644379	CAF1	AT2G20020	2	8644369	8647291	+	10	Promoter	73.7982
2_8760162_8760444	ALE2	AT2G20300	2	8755852	8760298	-	136	Promoter	55.4833
2_8880191_8880472	SUR1	AT2G20610	2	8877887	8880440	-	32	Promoter	60.87
2_8899871_8900169	PIA1	AT2G20630	2	8896912	8899898	-	27	Promoter	51.7126
2_8913367_8913826	AT2G20670	AT2G20670	2	8911860	8913747	-	79	Promoter	107.196
2_8998330_8998875	AT2G20920	AT2G20920	2	8998450	9000073	+	120	Promoter	100.193
2_9006116_9006681	pEARLI4	AT2G20960	2	9006610	9009794	+	71	Promoter	92.6517
2_9014074_9014629	MCM10	AT2G20980	2	9011344	9013963	-	111	Promoter	75.4142
2_9038132_9038447	GRP2B	AT2G21060	2	9036766	9037782	-	350	Promoter	59.254
2_9080431_9080925	AT2G21190	AT2G21190	2	9080760	9083009	+	165	Promoter	86.1877
2_9120024_9120890	AT2G21300	AT2G21300	2	9114032	9119977	-	47	Promoter	157.831
2_9141364_9141630	AT2G21380	AT2G21380	2	9141465	9149330	+	101	Promoter	47.9419
2_9214843_9215178	AT2G21520	AT2G21520	2	9215519	9219236	+	341	Promoter	63.5634
2_9266416_9266743	GRP7	AT2G21660	2	9265084	9266557	-	141	Promoter	66.7954
2_9376284_9376572	LST8-2	AT2G22040	2	9374438	9376260	-	24	Promoter	50.0966
2_9393551_9393938	AT2G22100	AT2G22100	2	9391554	9393594	-	43	Promoter	107.196
2_9494589_9494889	AT2G22340	AT2G22340	2	9492864	9494112	-	477	Promoter	70.0275
2_9656323_9656606	AT2G22720	AT2G22720	2	9657339	9660803	+	733	Promoter	73.2595
2_9660564_9660836	AT2G22730	AT2G22730	2	9660858	9664133	+	22	Promoter	52.7899
2_9706261_9706750	HAT9	AT2G22800	2	9704632	9706217	-	44	Promoter	91.5744
2_9743285_9743635	AT2G22890	AT2G22890	2	9742224	9743467	-	168	Promoter	79.7236
2_9830483_9830734	AT2G23090	AT2G23090	2	9829450	9830434	-	49	Promoter	54.406
2_9831785_9832111	AT2G23093	AT2G23093	2	9832032	9834739	+	79	Promoter	74.8755
2_9843979_9844262	AGP17	AT2G23130	2	9844134	9845385	+	128	Promoter	67.3341
2_9849205_9849514	PUB4	AT2G23140	2	9845410	9849379	-	135	Promoter	72.7208
2_10113299_10113750	BLH4	AT2G23760	2	10107707	10113327	-	28	Promoter	115.276
2_10127397_10127653	AT2G23790	AT2G23790	2	10125367	10127589	-	64	Promoter	60.3314
2_10366894_10367291	AT2G24360	AT2G24360	2	10364451	10366902	-	8	Promoter	70.5662
2_10379827_10380132	AT2G24420	AT2G24420	2	10379948	10383405	+	121	Promoter	72.7208
2_10387280_10387576	NAC038	AT2G24430	2	10383497	10386625	-	655	Promoter	43.6325
2_10439444_10439784	WRKY17	AT2G24570	2	10437353	10439469	-	25	Promoter	79.1849
2_10440223_10440853	WRKY17	AT2G24570	2	10437353	10439469	-	754	Promoter	137.362
2_10448838_10449091	RSZ22a	AT2G24590	2	10449631	10451184	+	540	Promoter	49.0192
2_10505368_10505754	AT2G24693	AT2G24693	2	10506024	10506859	+	270	Promoter	73.7982
2_10788021_10788340	AT2G25320	AT2G25320	2	10781622	10788235	-	105	Promoter	61.9474
2_10842719_10843034	AT2G25480	AT2G25480	2	10842863	10845833	+	144	Promoter	88.3424
2_10880544_10880931	AT2G25560	AT2G25560	2	10880552	10883939	+	8	Promoter	78.6463
2_10956051_10956347	AT2G25720	AT2G25720	2	10955430	10956090	-	39	Promoter	56.022
2_10972802_10973163	AT2G25730	AT2G25730	2	10956263	10972951	-	149	Promoter	96.4225
2_11139932_11140348	CYP711A1	AT2G26170	2	11140809	11143360	+	461	Promoter	70.0275
2_11262538_11262832	AT2G26470	AT2G26470	2	11259142	11262586	-	48	Promoter	53.3286
2_11284012_11284290	AR781	AT2G26530	2	11282663	11284272	-	18	Promoter	52.7899
2_11296896_11297161	PLA2A	AT2G26560	2	11293702	11295918	-	978	Promoter	59.7927
2_11316327_11316843	AT2G26600	AT2G26600	2	11316346	11318520	+	19	Promoter	75.4142
2_11329625_11329895	KCS11	AT2G26640	2	11329719	11331858	+	94	Promoter	45.2485
2_11336335_11336922	KT1	AT2G26650	2	11331850	11336738	-	184	Promoter	144.364
2_11380301_11380664	BAS1	AT2G26710	2	11380463	11383821	+	162	Promoter	75.9529
2_11408547_11408983	SCAB1	AT2G26770	2	11403979	11408421	-	126	Promoter	70.5662
2_11432727_11432980	AT2G26800	AT2G26800	2	11429019	11432797	-	70	Promoter	47.4032
2_11488802_11489153	AT2G26920	AT2G26920	2	11488988	11491751	+	165	Promoter	86.1877
2_11494128_11494434	CDPMEK	AT2G26930	2	11491707	11494290	-	144	Promoter	71.1048
2_11518565_11519014	CIPK3	AT2G26980	2	11514600	11518734	-	169	Promoter	83.4943
2_11601151_11601700	AAO3	AT2G27150	2	11601727	11608450	+	27	Promoter	88.881
2_11704035_11704350	OTLD1	AT2G27350	2	11699548	11704303	-	47	Promoter	66.7954
2_11728233_11728813	AT2G27420	AT2G27420	2	11726134	11727654	-	579	Promoter	82.417
2_11753896_11754407	AT2G27500	AT2G27500	2	11752064	11754066	-	170	Promoter	108.273
2_11807069_11807410	AT2G27680	AT2G27680	2	11803743	11806087	-	982	Promoter	70.0275
2_11851614_11852270	AT2G27800	AT2G27800	2	11849647	11851457	-	157	Promoter	126.049
2_11866781_11867210	AXS1	AT2G27860	2	11864277	11866998	-	212	Promoter	82.417
2_12160453_12160870	AT2G28430	AT2G28430	2	12159548	12160466	-	13	Promoter	77.0302
2_12228511_12228820	RAP2.7	AT2G28550	2	12225656	12228624	-	113	Promoter	64.6408
2_12330301_12330569	HIS4	AT2G28740	2	12329345	12330059	-	242	Promoter	64.1021
2_12370683_12371030	PUB12	AT2G28830	2	12368220	12370420	-	263	Promoter	88.3424
2_12377936_12378327	XBAT31	AT2G28840	2	12378272	12380809	+	55	Promoter	115.276
2_12408237_12408600	PLL4	AT2G28890	2	12405391	12408239	-	2	Promoter	99.1158
2_12424098_12424354	PK1B	AT2G28930	2	12424303	12426674	+	51	Promoter	65.7181
2_12622035_12622296	GSTU6	AT2G29440	2	12619630	12621231	-	804	Promoter	55.4833
2_12634230_12634595	AT2G29500	AT2G29500	2	12633065	12634120	-	110	Promoter	87.265
2_12752970_12753312	AT2G29910	AT2G29910	2	12751147	12753241	-	71	Promoter	70.5662
2_12813971_12814421	AT2G30020	AT2G30020	2	12814271	12816360	+	150	Promoter	88.881
2_13032972_13033447	WRKY21	AT2G30590	2	13033418	13035797	+	29	Promoter	84.033
2_13190446_13190745	AT2G30990	AT2G30990	2	13187407	13190458	-	12	Promoter	68.4115
2_13255660_13256218	AT2G31090	AT2G31090	2	13256091	13257068	+	127	Promoter	86.7263
2_13266589_13266868	AT2G31130	AT2G31130	2	13263520	13266565	-	24	Promoter	67.3341
2_13269115_13269531	AT2G31140	AT2G31140	2	13269889	13271811	+	358	Promoter	79.1849
2_13327442_13327837	APG9	AT2G31260	2	13321833	13327496	-	54	Promoter	96.4225
2_13349951_13350557	ARPC1B	AT2G31300	2	13345977	13350004	-	53	Promoter	143.287
2_13440003_13440274	GPX2	AT2G31570	2	13437974	13439923	-	80	Promoter	64.6408
2_13462435_13462778	ATX1	AT2G31650	2	13455272	13462431	-	4	Promoter	80.2623
2_13479236_13479615	AT2G31700	AT2G31700	2	13480510	13481568	+	895	Promoter	66.2568
2_13496040_13496315	AT2G31740	AT2G31740	2	13490794	13495267	-	773	Promoter	52.7899
2_13554620_13554918	SOBIR1	AT2G31880	2	13554870	13556977	+	48	Promoter	67.8728
2_13579453_13579943	AT2G31940	AT2G31940	2	13580371	13581134	+	428	Promoter	83.4943
2_13586570_13586854	CNX2	AT2G31955	2	13583985	13586703	-	133	Promoter	67.3341
2_13624492_13624818	CVL1	AT2G32010	2	13624751	13629255	+	67	Promoter	71.6435
2_13697344_13697627	CCT1	AT2G32260	2	13697457	13700648	+	113	Promoter	57.0993
2_13790127_13790466	ARASP	AT2G32480	2	13788517	13790077	-	50	Promoter	64.1021
2_13824512_13824765	AT2G32560	AT2G32560	2	13824663	13827260	+	102	Promoter	44.7099
2_13986687_13987016	PFA-DSP2	AT2G32960	2	13987669	13990994	+	653	Promoter	56.022
2_14244839_14245274	MLO5	AT2G33670	2	14244951	14248155	+	112	Promoter	80.2623
2_14261714_14262041	AT2G33710	AT2G33710	2	14258509	14260904	-	810	Promoter	53.8673
2_14534371_14534840	AT2G34480	AT2G34480	2	14532624	14534409	-	38	Promoter	85.649
2_14601519_14601791	ABCC2	AT2G34660	2	14602470	14612565	+	679	Promoter	50.6353
2_14652118_14652452	NF-YA4	AT2G34720	2	14649706	14651709	-	409	Promoter	68.4115
2_14768260_14768566	AT2G35040	AT2G35040	2	14765145	14768329	-	69	Promoter	53.8673
2_14884859_14885473	PLL1	AT2G35350	2	14881039	14884283	-	576	Promoter	123.356
2_14897743_14898183	AT2G35410	AT2G35410	2	14898256	14899750	+	73	Promoter	78.6463
2_14909944_14910303	AT2G35480	AT2G35480	2	14910343	14912048	+	40	Promoter	67.3341
2_14984985_14985518	CSLA07	AT2G35650	2	14985470	14988362	+	48	Promoter	91.5744
2_14990907_14991164	AT2G35658	AT2G35658	2	14990325	14990935	-	28	Promoter	51.1739
2_15040337_15040640	AT2G35790	AT2G35790	2	15040669	15042123	+	29	Promoter	54.406
2_15084653_15084964	PUB23	AT2G35930	2	15082855	15084559	-	94	Promoter	70.0275
2_15185448_15185818	AT2G36200	AT2G36200	2	15179817	15185405	-	43	Promoter	96.9611
2_15257277_15257617	ABCG34	AT2G36380	2	15257418	15263808	+	141	Promoter	70.5662
2_15439665_15439938	AT2G36810	AT2G36810	2	15425321	15439642	-	23	Promoter	56.5607
2_15444233_15444501	GAMMA-TIP	AT2G36830	2	15445294	15446621	+	793	Promoter	53.3286
2_15540055_15540380	SIGF	AT2G36990	2	15537225	15540139	-	84	Promoter	69.4888
2_15560571_15560833	PAL1	AT2G37040	2	15557367	15560755	-	78	Promoter	60.3314
2_15600482_15600859	AT2G37130	AT2G37130	2	15597921	15600154	-	328	Promoter	70.0275
2_15661721_15662115	AT2G37290	AT2G37290	2	15656427	15661735	-	14	Promoter	70.0275
2_15705774_15706287	ZAT11	AT2G37430	2	15706285	15707224	+	2	Promoter	93.7291
2_15763232_15763592	SLT1	AT2G37570	2	15761295	15763451	-	141	Promoter	73.2595
2_15829765_15830058	AT2G37750	AT2G37750	2	15830870	15831592	+	812	Promoter	64.6408
2_15889654_15890019	AT2G37960	AT2G37960	2	15886548	15889258	-	396	Promoter	68.9501
2_16017919_16018238	AT2G38250	AT2G38250	2	16018210	16020156	+	28	Promoter	70.0275
2_16042284_16042664	AMT2	AT2G38290	2	16039430	16042521	-	143	Promoter	73.7982
2_16063927_16064358	AT2G38330	AT2G38330	2	16064503	16067437	+	145	Promoter	80.2623
2_16074389_16074943	AT2G38370	AT2G38370	2	16071979	16074917	-	26	Promoter	99.1158
2_16090167_16090498	AT2G38410	AT2G38410	2	16086514	16090274	-	107	Promoter	74.8755
2_16115600_16115849	CIPK22	AT2G38490	2	16113909	16115204	-	396	Promoter	48.4806
2_16138397_16138675	AT2G38580	AT2G38580	2	16138570	16142657	+	105	Promoter	55.4833
2_16149660_16150257	AT2G38610	AT2G38610	2	16147106	16149934	-	274	Promoter	143.826
2_16156357_16156740	AT2G38630	AT2G38630	2	16153806	16156608	-	132	Promoter	75.4142
2_16187664_16187915	MAP65-5	AT2G38720	2	16188047	16192102	+	132	Promoter	52.2513
2_16194084_16194422	AT2G38730	AT2G38730	2	16192325	16194172	-	88	Promoter	56.5607
2_16216447_16216858	None	AT2G38800	2	16216752	16219159	+	106	Promoter	87.265
2_16265043_16265401	ERO2	AT2G38960	2	16265286	16268334	+	115	Promoter	72.1822
2_16328969_16329226	SVR1	AT2G39140	2	16330129	16333405	+	903	Promoter	52.7899
2_16423423_16423754	SAC3A	AT2G39340	2	16423541	16430108	+	118	Promoter	58.7154
2_16446158_16446507	AT2G39375	AT2G39375	2	16446514	16449180	+	7	Promoter	67.8728
2_16452426_16452709	AT2G39400	AT2G39400	2	16452612	16455001	+	97	Promoter	53.3286
2_16485729_16485978	ABCB6	AT2G39480	2	16477792	16485039	-	690	Promoter	47.9419
2_16530894_16531669	BIK1	AT2G39660	2	16531527	16533986	+	142	Promoter	116.892
2_16546731_16547037	EXPA4	AT2G39700	2	16543832	16545746	-	985	Promoter	71.1048
2_16568819_16569147	RHC2A	AT2G39720	2	16566586	16568960	-	141	Promoter	91.0357
2_16655420_16655878	PROT1	AT2G39890	2	16655577	16658412	+	157	Promoter	73.7982
2_16665643_16665996	ISA1	AT2G39930	2	16665851	16672494	+	145	Promoter	56.022
2_16680200_16680894	AT2G39950	AT2G39950	2	16676542	16680503	-	303	Promoter	126.049
2_16713982_16714421	NRPD1B	AT2G40030	2	16714460	16723718	+	39	Promoter	75.4142
2_16771755_16772062	CZF1	AT2G40140	2	16771997	16774734	+	65	Promoter	69.4888
2_16792618_16793103	AT2G40205	AT2G40205	2	16792175	16792622	-	4	Promoter	88.3424
2_16833112_16833758	FER4	AT2G40300	2	16831109	16833294	-	182	Promoter	97.4998
2_16873149_16873414	AtCaN2	AT2G40410	2	16873345	16875692	+	69	Promoter	51.7126
2_16896836_16897163	AT2G40460	AT2G40460	2	16896907	16901670	+	71	Promoter	61.4087
2_16918068_16918496	AT2G40510	AT2G40510	2	16918391	16919900	+	105	Promoter	74.8755
[truncated: 1,200 more rows]

## Sheet: WSB_target_genes
AGI code	Symbol	Full name
AT1G01030	NGA3	AP2/B3-like transcriptional factor family protein
AT1G01040	DCL1	dicer-like 1
AT1G04360	AT1G04360	RING/U-box superfamily protein
AT1G06360	AT1G06360	Fatty acid desaturase family protein
AT1G08080	ACA7	alpha carbonic anhydrase 7
AT1G09970	LRR XI-23	Leucine-rich receptor-like protein kinase family protein
AT1G10270	GRP23	glutamine-rich protein 23
AT1G11130	SUB	Leucine-rich repeat protein kinase family protein
AT1G11260	STP1	sugar transporter 1
AT1G12260	NAC007	NAC 007
AT1G12420	ACR8	ACT domain repeat 8
AT1G12672	AT1G12672	thionin-like protein
AT1G13290	DOT5	C2H2-like zinc finger protein
AT1G15550	GA3OX1	gibberellin 3-oxidase 1
AT1G15570	CYCA2;3	CYCLIN A2;3
AT1G17500	AT1G17500	ATPase E1-E2 type family protein / haloacid dehalogenase-like hydrolase family protein
AT1G17744	AT1G17744	hypothetical protein
AT1G19840	AT1G19840	SAUR-like auxin-responsive protein family
AT1G20970	AT1G20970	calponin-like domain protein
AT1G20980	SPL14	squamosa promoter binding protein-like 14
AT1G22500	ATL15	RING/U-box superfamily protein
AT1G29090	AT1G29090	Cysteine proteinases superfamily protein
AT1G29950	AT1G29950	basic helix-loop-helix (bHLH) DNA-binding superfamily protein
AT1G31320	LBD4	LOB domain-containing protein 4
AT1G31940	AT1G31940	cystic fibrosis transmembrane conductance regulator
AT1G32300	GulLO1	D-arabinono-1,4-lactone oxidase family protein
AT1G33220	AT1G33220	Glycosyl hydrolase superfamily protein
AT1G47870	ATE2F2	winged-helix DNA-binding transcription factor family protein
AT1G51950	IAA18	indole-3-acetic acid inducible 18
AT1G52190	AT1G52190	Major facilitator superfamily protein
AT1G53700	WAG1	WAG 1
AT1G53830	PME2	pectin methylesterase 2
AT1G54210	ATG12A	Ubiquitin-like superfamily protein
AT1G57990	PUP18	purine permease 18
AT1G58007	AT1G58007	multidrug resistance protein
AT1G61840	AT1G61840	Cysteine/Histidine-rich C1 domain family protein
AT1G61920	AT1G61920	transmembrane protein
AT1G62421	AT1G62421	hypothetical protein
AT1G62480	AT1G62480	Vacuolar calcium-binding protein-like protein
AT1G64390	GH9C2	glycosyl hydrolase 9C2
AT1G65470	FAS1	chromatin assembly factor-1 (FASCIATA1) (FAS1)
AT1G68490	AT1G68490	translocase subunit seca
AT1G68500	AT1G68500	hypothetical protein
AT1G69760	AT1G69760	suppressor SRP40-like protein
AT1G70020	AT1G70020	transmembrane protein, putative (DUF1163)
AT1G70290	TPS8	trehalose-6-phosphatase synthase S8
AT1G71010	FAB1C	FORMS APLOID AND BINUCLEATE CELLS 1C
AT1G71695	AT1G71695	Peroxidase superfamily protein
AT1G72180	AT1G72180	Leucine-rich receptor-like protein kinase family protein
AT1G72300	PSY1R	Leucine-rich receptor-like protein kinase family protein
AT1G72510	AT1G72510	DUF1677 family protein (DUF1677)
AT1G72700	AT1G72700	ATPase E1-E2 type family protein / haloacid dehalogenase-like hydrolase family protein
AT1G73590	PIN1	Auxin efflux carrier family protein
AT1G73690	CDKD1;1	cyclin-dependent kinase D1;1
AT1G75520	SRS5	SHI-related sequence 5
AT1G76990	ACR3	ACT domain repeat 3
AT1G78100	AUF1	F-box family protein
AT1G78260	AT1G78260	RNA-binding (RRM/RBD/RNP motifs) family protein
AT2G04115	AT2G04115	Plant self-incompatibility protein S1 family
AT2G04925	AT2G04925	Putative membrane lipoprotein
AT2G05940	RIPK	Protein kinase superfamily protein
AT2G07642	AT2G07642	hypothetical protein
AT2G17450	RHA3A	RING-H2 finger A3A
AT2G17500	AT2G17500	Auxin efflux carrier family protein
AT2G17770	BZIP27	basic region/leucine zipper motif 27
AT2G18090	AT2G18090	PHD finger family protein / SWIB complex BAF60b domain-containing protein / GYF domain-containing protein
AT2G18700	TPS11	trehalose phosphatase/synthase 11
AT2G18960	HA1	H[+]-ATPase 1
AT2G19190	FRK1	FLG22-induced receptor-like kinase 1
AT2G19802	AT2G19802	transmembrane protein
AT2G20290	XIG	myosin-like protein XIG
AT2G22805	AT2G22805	Defensin-like (DEFL) family protein
AT2G23340	DEAR3	DREB and EAR motif protein 3
AT2G24240	AT2G24240	BTB/POZ domain with WD40/YVTN repeat-like protein
AT2G25150	AT2G25150	HXXXD-type acyl-transferase family protein
AT2G26230	AT2G26230	uricase / urate oxidase / nodulin 35
AT2G26260	3BETAHSD/D2	3beta-hydroxysteroid-dehydrogenase/decarboxylase
AT2G26695	AT2G26695	Ran BP2/NZF zinc finger-like superfamily protein
AT2G29980	FAD3	fatty acid desaturase 3
AT2G30040	MAPKKK14	mitogen-activated protein kinase kinase kinase 14
AT2G31230	ERF15	ethylene-responsive element binding factor 15
AT2G35060	KUP11	K+ uptake permease 11
AT2G35950	EDA12	embryo sac development arrest 12
AT2G36410	AT2G36410	transcriptional activator (DUF662)
AT2G36570	AT2G36570	Leucine-rich repeat protein kinase family protein
AT2G36680	AT2G36680	Modifier of rudimentary (Mod(r)) protein
AT2G36690	AT2G36690	2-oxoglutarate (2OG) and Fe(II)-dependent oxygenase superfamily protein
AT2G36930	AT2G36930	zinc finger (C2H2 type) family protein
AT2G37180	RD28	Aquaporin-like superfamily protein
AT2G39200	MLO12	Seven transmembrane MLO family protein
AT2G40120	AT2G40120	Protein kinase superfamily protein
AT2G40750	WRKY54	WRKY DNA-binding protein 54
AT2G41180	SIB2	VQ motif-containing protein
AT2G43060	IBH1	ILI1 binding bHLH 1
AT2G45220	AT2G45220	Plant invertase/pectin methylesterase inhibitor superfamily
AT2G46760	GulLO6	D-arabinono-1,4-lactone oxidase family protein
AT2G47260	WRKY23	WRKY DNA-binding protein 23
AT3G03680	AT3G03680	C2 calcium/lipid-binding plant phosphoribosyltransferase family protein
AT3G07360	PUB9	plant U-box 9
AT3G10880	AT3G10880	tropomyosin
AT3G11680	AT3G11680	aluminum activated malate transporter family protein
AT3G13320	CAX2	cation exchanger 2
AT3G13590	AT3G13590	Cysteine/Histidine-rich C1 domain family protein
AT3G13690	AT3G13690	kinase with adenine nucleotide alpha hydrolases-like domain-containing protein
AT3G14205	AT3G14205	Phosphoinositide phosphatase family protein
AT3G14210	ESM1	GDSL-like lipase/acylhydrolase superfamily protein
AT3G14680	CYP72A14	cytochrome P450, family 72, subfamily A, polypeptide 14
AT3G18535	AT3G18535	tubulin-tyrosine ligase
AT3G18550	BRC1	TCP family transcription factor
AT3G18830	PMT5	polyol/monosaccharide transporter 5
AT3G21100	AT3G21100	RNA-binding (RRM/RBD/RNP motifs) family protein
AT3G21890	BBX31	B-box type zinc finger family protein
AT3G22380	TIC	time for coffee
AT3G23090	AT3G23090	TPX2 (targeting protein for Xklp2) protein family
AT3G26690	NUDX13	nudix hydrolase homolog 13
AT3G44320	NIT3	nitrilase 3
AT3G47500	CDF3	cycling DOF factor 3
AT3G48750	CDC2	cell division control 2
AT3G50530	CRK	CDPK-related kinase
AT3G53820	AT3G53820	C2H2 and C2HC zinc fingers superfamily protein
AT3G58620	TTL4	tetratricopetide-repeat thioredoxin-like 4
AT3G59150	AT3G59150	F-box/RNI superfamily protein
AT3G60390	HAT3	homeobox-leucine zipper protein 3
AT3G60520	AT3G60520	zinc ion-binding protein
AT3G62100	IAA30	indole-3-acetic acid inducible 30
AT4G01690	PPOX	Flavin containing amine oxidoreductase family
AT4G04745	AT4G04745	hypothetical protein
AT4G05150	AT4G05150	Octicosapeptide/Phox/Bem1p family protein
AT4G08620	SULTR1;1	sulfate transporter 1;1
AT4G12420	SKU5	Cupredoxin superfamily protein
AT4G12470	AZI1	azelaic acid induced 1
AT4G15380	CYP705A4	cytochrome P450, family 705, subfamily A, polypeptide 4
AT4G17670	AT4G17670	senescence-associated family protein (DUF581)
AT4G24020	NLP7	NIN like protein 7
AT4G27260	WES1	Auxin-responsive GH3 family protein
AT4G29150	IQD25	IQ-domain 25
AT4G30210	ATR2	P450 reductase 2
AT4G31330	AT4G31330	transmembrane protein, putative (Protein of unknown function, DUF599)
AT4G31800	WRKY18	WRKY DNA-binding protein 18
AT4G32800	AT4G32800	Integrase-type DNA-binding superfamily protein
AT4G33310	AT4G33310	hypothetical protein
AT4G34770	AT4G34770	SAUR-like auxin-responsive protein family
AT4G34950	AT4G34950	Major facilitator superfamily protein
AT4G36740	HB40	homeobox protein 40
AT4G37080	AT4G37080	ternary complex factor MIP1 leucine-zipper protein (Protein of unknown function, DUF547)
AT4G39080	VHA-A3	vacuolar proton ATPase A3
AT4G39400	BRI1	Leucine-rich receptor-like protein kinase family protein
AT4G39600	AT4G39600	Galactose oxidase/kelch repeat superfamily protein
AT4G39770	TPPH	Haloacid dehalogenase-like hydrolase (HAD) superfamily protein
AT5G01890	AT5G01890	Leucine-rich receptor-like protein kinase family protein
AT5G03700	AT5G03700	D-mannose binding lectin protein with Apple-like carbohydrate-binding domain-containing protein
AT5G04110	GYRB3	DNA GYRASE B3
AT5G04760	AT5G04760	Duplicated homeodomain-like superfamily protein
AT5G08139	AT5G08139	RING/U-box superfamily protein
AT5G09760	AT5G09760	Plant invertase/pectin methylesterase inhibitor superfamily
AT5G13181	AT5G13181	hypothetical protein
AT5G16190	CSLA11	cellulose synthase like A11
AT5G18610	AT5G18610	Protein kinase superfamily protein
AT5G19040	IPT5	isopentenyltransferase 5
AT5G24670	EMB2820	Cytidine/deoxycytidylate deaminase family protein
AT5G28410	AT5G28410	hypothetical protein
AT5G36907	AT5G36907	transmembrane protein
AT5G37800	RSL1	RHD SIX-LIKE 1
AT5G40900	AT5G40900	Nucleotide-diphospho-sugar transferase family protein
AT5G43745	AT5G43745	ion channel POLLUX-like protein, putative (DUF1012)
AT5G47940	AT5G47940	40S ribosomal protein S27
AT5G52510	SCL8	SCARECROW-like 8
AT5G52882	AT5G52882	P-loop containing nucleoside triphosphate hydrolases superfamily protein
AT5G53290	CRF3	cytokinin response factor 3
AT5G53410	AT5G53410	F-box associated ubiquitination effector family protein
AT5G54510	DFL1	Auxin-responsive GH3 family protein
AT5G54800	GPT1	glucose 6-phosphate/phosphate translocator 1
AT5G55900	AT5G55900	Sucrase/ferredoxin-like family protein
AT5G55910	D6PK	D6 protein kinase
AT5G59780	MYB59	myb domain protein 59
AT5G60680	AT5G60680	transcription initiation factor TFIID subunit (Protein of unknown function, DUF584)
AT5G62690	TUB2	tubulin beta chain 2
AT5G64750	ABR1	Integrase-type DNA-binding superfamily protein
AT5G65670	IAA9	indole-3-acetic acid inducible 9
AT5G66820	AT5G66820	transmembrane protein
AT5G67290	AT5G67290	FAD-dependent oxidoreductase family protein
ATMG00010	ATMG00010	ORF153A
ATMG00030	ATMG00030	ORF107A
ATMG01350	ATMG01350	ORF145C
ATMG01360	COX1	cytochrome c oxidase subunit 1
AT1G01830	AT1G01830	ARM repeat superfamily protein
AT1G01940	AT1G01940	Cyclophilin-like peptidyl-prolyl cis-trans isomerase family protein
AT1G02920	GSTF7	glutathione S-transferase 7
AT1G03440	AT1G03440	Leucine-rich repeat (LRR) family protein
AT1G03475	LIN2	Coproporphyrinogen III oxidase
AT1G03900	ABCI18	non-intrinsic ABC protein 4
AT1G04300	AT1G04300	TRAF-like superfamily protein
AT1G04350	AT1G04350	2-oxoglutarate (2OG) and Fe(II)-dependent oxygenase superfamily protein
AT1G04990	AT1G04990	Zinc finger C-x8-C-x5-C-x3-H type family protein
AT1G06700	AT1G06700	Protein kinase superfamily protein
AT1G06890	AT1G06890	nodulin MtN21 /EamA-like transporter family protein
AT1G07040	AT1G07040	plant/protein
AT1G07430	HAI2	highly ABA-induced PP2C protein 2
AT1G08050	AT1G08050	Zinc finger (C3HC4-type RING finger) family protein
AT1G08410	AT1G08410	P-loop containing nucleoside triphosphate hydrolases superfamily protein
AT1G09630	RAB11c	RAB GTPase 11C
AT1G09940	HEMA2	Glutamyl-tRNA reductase family protein
AT1G09980	AT1G09980	Putative serine esterase family protein
AT1G10170	NFXL1	NF-X-like 1
AT1G11655	AT1G11655	hypothetical protein
AT1G12230	AT1G12230	Aldolase superfamily protein
AT1G12430	ARK3	armadillo repeat kinesin 3
AT1G12805	AT1G12805	nucleotide binding protein
AT1G12970	PIRL3	plant intracellular ras group-related LRR 3
AT1G14140	UCP3	Mitochondrial substrate carrier family protein
AT1G14450	AT1G14450	NADH dehydrogenase (ubiquinone)s
AT1G14920	GAI	GRAS family transcription factor family protein
AT1G15600	AT1G15600	transmembrane protein
AT1G15710	AT1G15710	prephenate dehydrogenase family protein
AT1G15780	NRB4	mediator of RNA polymerase II transcription subunit 15a-like protein
AT1G15910	FDM1	XH/XS domain-containing protein
AT1G17380	JAZ5	jasmonate-zim-domain protein 5
AT1G17620	AT1G17620	Late embryogenesis abundant (LEA) hydroxyproline-rich glycoprotein family
AT1G17720	ATB BETA	Protein phosphatase 2A, regulatory subunit PR55
AT1G18290	AT1G18290	DUF4228 domain protein
AT1G18710	MYB47	myb domain protein 47
AT1G19210	AT1G19210	Integrase-type DNA-binding superfamily protein
AT1G19660	AT1G19660	Wound-responsive family protein
AT1G21130	IGMT4	O-methyltransferase family protein
AT1G22220	AUF2	F-box family protein
AT1G22620	ATSAC1	Phosphoinositide phosphatase family protein
AT1G22900	AT1G22900	Disease resistance-responsive (dirigent-like protein) family protein
AT1G22960	AT1G22960	Pentatricopeptide repeat (PPR) superfamily protein
AT1G27200	AT1G27200	glycosyltransferase family protein (DUF23)
AT1G27752	AT1G27752	Ubiquitin system component Cue protein
AT1G29400	ML5	MEI2-like protein 5
AT1G32790	CID11	CTC-interacting domain 11
AT1G34245	EPF2	Putative membrane lipoprotein
AT1G35255	AT1G35255	transmembrane protein
AT1G45010	AT1G45010	TRAM, LAG1 and CLN8 (TLC) lipid-sensing domain containing protein
AT1G45230	AT1G45230	DCL protein (DUF3223)
AT1G47970	AT1G47970	nucleolin
AT1G49560	AT1G49560	Homeodomain-like superfamily protein
AT1G49590	AT1G49590	C2H2 and C2HC zinc fingers superfamily protein
AT1G49620	ICK5	Cyclin-dependent kinase inhibitor family protein
AT1G50290	AT1G50290	hypothetical protein
AT1G51860	AT1G51860	Leucine-rich repeat protein kinase family protein
AT1G53170	ERF8	ethylene response factor 8
AT1G53380	AT1G53380	hypothetical protein (DUF641)
AT1G54410	AT1G54410	dehydrin family protein
AT1G55210	AT1G55210	Disease resistance-responsive (dirigent-like protein) family protein
AT1G56220	AT1G56220	Dormancy/auxin associated family protein
AT1G60860	AGD2	ARF-GAP domain 2
AT1G61260	AT1G61260	cotton fiber (DUF761)
AT1G61890	AT1G61890	MATE efflux family protein
AT1G62250	AT1G62250	orotidine 5'-phosphate decarboxylase
AT1G62570	FMO GS-OX4	flavin-monooxygenase glucosinolate S-oxygenase 4
AT1G63840	AT1G63840	RING/U-box superfamily protein
AT1G68360	AT1G68360	C2H2 and C2HC zinc fingers superfamily protein
AT1G68440	AT1G68440	transmembrane protein
AT1G69160	AT1G69160	suppressor
AT1G69780	ATHB13	Homeobox-leucine zipper protein family
AT1G70080	AT1G70080	Terpenoid cyclases/Protein prenyltransferases superfamily protein
AT1G70370	PG2	polygalacturonase 2
AT1G71890	SUC5	Major facilitator superfamily protein
AT1G72060	AT1G72060	serine-type endopeptidase inhibitor
AT1G73450	AT1G73450	Protein kinase superfamily protein
AT1G75000	AT1G75000	GNS1/SUR4 membrane protein family
AT1G75110	RRA2	Nucleotide-diphospho-sugar transferase family protein
AT1G76490	HMG1	hydroxy methylglutaryl CoA reductase 1
AT1G77840	AT1G77840	Translation initiation factor IF2/IF5
AT1G78010	AT1G78010	tRNA modification GTPase
AT1G78476	AT1G78476	hypothetical protein
AT1G78690	At1g78690p	Phospholipid/glycerol acyltransferase family protein
AT1G79010	AT1G79010	Alpha-helical ferredoxin
AT1G79250	AGC1.7	AGC kinase 1.7
AT1G79340	MC4	metacaspase 4
AT1G79830	GC5	golgin Putative 5
AT1G80000	AT1G80000	CASC3/Barentsz eIF4AIII binding protein
AT1G80030	AT1G80030	Molecular chaperone Hsp40/DnaJ family protein
AT1G80100	HP6	histidine phosphotransfer protein 6
AT1G80120	AT1G80120	LURP-one-like protein (DUF567)
AT2G01430	HB17	homeobox-leucine zipper protein 17
AT2G01850	EXGT-A3	endoxyloglucan transferase A3
AT2G02000	GAD3	glutamate decarboxylase 3
AT2G07715	AT2G07715	Nucleic acid-binding, OB-fold-like protein
AT2G15960	AT2G15960	stress-induced protein
AT2G16700	ADF5	actin depolymerizing factor 5
AT2G20670	AT2G20670	sugar phosphate exchanger, putative (DUF506)
AT2G22010	RKP	related to KPC1
AT2G22490	CYCD2;1	Cyclin D2;1
AT2G25490	EBF1	EIN3-binding F box protein 1
AT2G25800	AT2G25800	elongation factor Ts (DUF810)
AT2G25900	ATCTH	Zinc finger C-x8-C-x5-C-x3-H type family protein
AT2G27080	AT2G27080	Late embryogenesis abundant (LEA) hydroxyproline-rich glycoprotein family
AT2G27310	AT2G27310	F-box family protein
AT2G27770	AT2G27770	DUF868 family protein (DUF868)
AT2G28080	AT2G28080	UDP-Glycosyltransferase superfamily protein
AT2G30230	AT2G30230	6,7-dimethyl-8-ribityllumazine synthase
AT2G30280	RDM4	RNA-directed DNA methylation 4
AT2G31900	XIF	myosin-like protein XIF
AT2G32080	PUR ALPHA-1	purin-rich alpha 1
AT2G35260	AT2G35260	CAAX protease self-immunity protein
AT2G35910	AT2G35910	RING/U-box superfamily protein
AT2G37360	ABCG2	ABC-2 type transporter family protein
AT2G37750	AT2G37750	hypothetical protein
AT2G39725	AT2G39725	LYR family of Fe/S cluster biogenesis protein
AT2G40390	AT2G40390	neuronal PAS domain protein
AT2G41410	AT2G41410	Calcium-binding EF-hand family protein
AT2G42350	AT2G42350	RING/U-box superfamily protein
AT2G42900	AT2G42900	Plant basic secretory protein (BSP) family protein
AT2G42960	AT2G42960	Protein kinase superfamily protein
AT2G43320	AT2G43320	S-adenosyl-L-methionine-dependent methyltransferases superfamily protein
AT2G44070	AT2G44070	NagB/RpiA/CoA transferase-like superfamily protein
AT2G44150	ASHH3	histone-lysine N-methyltransferase ASHH3
AT2G45280	RAD51C	RAS associated with diabetes protein 51C
AT2G45660	AGL20	AGAMOUS-like 20
AT2G45670	AT2G45670	calcineurin B subunit-like protein
AT2G47020	AT2G47020	Peptide chain release factor 1
AT2G47280	AT2G47280	Pectin lyase-like superfamily protein
AT2G47500	AT2G47500	P-loop nucleoside triphosphate hydrolases superfamily protein with CH (Calponin Homology) domain-containing protein
AT2G47510	FUM1	fumarase 1
AT3G01090	KIN10	SNF1 kinase homolog 10
AT3G02460	AT3G02460	Ypt/Rab-GAP domain of gyp1p superfamily protein
AT3G02470	SAMDC	S-adenosylmethionine decarboxylase
AT3G03305	AT3G03305	Calcineurin-like metallo-phosphoesterase superfamily protein
AT3G03990	AT3G03990	alpha/beta-Hydrolases superfamily protein
AT3G04270	AT3G04270	two-component response regulator ARR22-like protein
AT3G07390	AIR12	auxin-induced in root cultures-like protein
AT3G07425	AT3G07425	transmembrane protein
AT3G08490	AT3G08490	delta-latroinsectotoxin-Lt1a protein
AT3G08580	AAC1	ADP/ATP carrier 1
AT3G08700	UBC12	ubiquitin-conjugating enzyme 12
AT3G10270	GYRB1	DNA gyrase subunit B
AT3G11210	AT3G11210	SGNH hydrolase-type esterase superfamily protein
AT3G11530	AT3G11530	Vacuolar protein sorting 55 (VPS55) family protein
AT3G13750	BGAL1	beta galactosidase 1
AT3G13898	AT3G13898	EPIDERMAL PATTERNING FACTOR-like protein
AT3G15530	AT3G15530	S-adenosyl-L-methionine-dependent methyltransferases superfamily protein
AT3G15760	AT3G15760	cytochrome P450 family protein
AT3G16430	JAL31	jacalin-related lectin 31
AT3G18060	AT3G18060	transducin family protein / WD-40 repeat family protein
AT3G18290	BTS	zinc finger protein-like protein
AT3G18430	AT3G18430	Calcium-binding EF-hand family protein
AT3G19380	PUB25	plant U-box 25
AT3G19450	ATCAD4	GroES-like zinc-binding alcohol dehydrogenase family protein
AT3G21640	TWD1	FKBP-type peptidyl-prolyl cis-trans isomerase family protein
AT3G21680	AT3G21680	hypothetical protein
AT3G22370	AOX1A	alternative oxidase 1A
AT3G23600	AT3G23600	alpha/beta-Hydrolases superfamily protein
AT3G23820	GAE6	UDP-D-glucuronate 4-epimerase 6
AT3G24503	ALDH2C4	aldehyde dehydrogenase 2C4
AT3G24830	AT3G24830	Ribosomal protein L13 family protein
AT3G26730	AT3G26730	RING/U-box superfamily protein
AT3G26932	DRB3	dsRNA-binding protein 3
AT3G29030	EXPA5	expansin A5
AT3G45210	AT3G45210	transcription initiation factor TFIID subunit (Protein of unknown function, DUF584)
AT3G47620	TCP14	TEOSINTE BRANCHED, cycloidea and PCF (TCP) 14
AT3G48240	AT3G48240	Octicosapeptide/Phox/Bem1p family protein
AT3G50260	CEJ1	cooperatively regulated by ethylene and jasmonate 1
AT3G50660	DWF4	Cytochrome P450 superfamily protein
AT3G50930	BCS1	cytochrome BC1 synthesi
AT3G51620	AT3G51620	PAP/OAS1 substrate-binding domain superfamily
AT3G51660	AT3G51660	Tautomerase/MIF superfamily protein
AT3G54363	AT3G54363	hypothetical protein
AT3G56080	AT3G56080	S-adenosyl-L-methionine-dependent methyltransferases superfamily protein
AT3G57420	AT3G57420	transmembrane protein, putative (DUF288)
AT3G57640	AT3G57640	Protein kinase superfamily protein
AT3G58710	WRKY69	WRKY DNA-binding protein 69
AT3G59830	AT3G59830	Integrin-linked protein kinase family
AT3G60080	AT3G60080	RING/U-box superfamily protein
AT3G60286	AT3G60286	hypothetical protein
AT3G61580	SLD1	Fatty acid/sphingolipid desaturase
AT3G61950	AT3G61950	basic helix-loop-helix (bHLH) DNA-binding superfamily protein
AT3G62170	VGDH2	VANGUARD-like protein
AT3G63510	AT3G63510	FMN-linked oxidoreductases superfamily protein
AT4G00730	ANL2	Homeobox-leucine zipper family protein / lipid-binding START domain-containing protein
AT4G02130	GATL6	galacturonosyltransferase 6
AT4G04925	AT4G04925	transmembrane protein
AT4G10613	AT4G10613	RNA-directed DNA polymerase (reverse transcriptase)-related family protein
AT4G13640	UNE16	Homeodomain-like superfamily protein
AT4G16810	AT4G16810	VEFS-Box of polycomb protein
AT4G17620	AT4G17620	glycine-rich protein
AT4G17870	PYR1	Polyketide cyclase/dehydrase and lipid transport superfamily protein
AT4G20210	AT4G20210	Terpenoid cyclases/Protein prenyltransferases superfamily protein
AT4G20300	AT4G20300	Serine/Threonine-kinase, putative (DUF1639)
AT4G21740	AT4G21740	transmembrane protein
AT4G21850	MSRB9	methionine sulfoxide reductase B9
AT4G22620	AT4G22620	SAUR-like auxin-responsive protein family
AT4G24240	WRKY7	WRKY DNA-binding protein 7
AT4G24340	AT4G24340	Phosphorylase superfamily protein
AT4G24430	AT4G24430	Rhamnogalacturonate lyase family protein
AT4G24830	AT4G24830	arginosuccinate synthase family
AT4G25070	AT4G25070	caldesmon-like protein
AT4G27020	AT4G27020	inositol-1,4,5-trisphosphate 5-phosphatase
AT4G27170	SESA4	seed storage albumin 4
AT4G27630	GTG2	GPCR-type G protein 2
AT4G28088	AT4G28088	Low temperature and salt responsive protein family
AT4G29060	emb2726	elongation factor Ts family protein
AT4G30090	AT4G30090	golgin family A protein
AT4G30160	VLN4	villin 4
AT4G30190	HA2	H[+]-ATPase 2
AT4G30350	AT4G30350	Double Clp-N motif-containing P-loop nucleoside triphosphate hydrolases superfamily protein
AT4G30440	GAE1	UDP-D-glucuronate 4-epimerase 1
AT4G30720	PDE327	FAD/NAD(P)-binding oxidoreductase family protein
AT4G31510	AT4G31510	major centromere autoantigen B-like protein
AT4G32290	AT4G32290	Core-2/I-branching beta-1,6-N-acetylglucosaminyltransferase family protein
AT4G32680	AT4G32680	transmembrane protein
AT4G32850	nPAP	nuclear poly(a) polymerase
AT4G33410	SPPL1	SIGNAL PEPTIDE PEPTIDASE-LIKE 1
AT4G33680	AGD2	Pyridoxal phosphate (PLP)-dependent transferases superfamily protein
AT4G34140	AT4G34140	D111/G-patch domain-containing protein
AT4G35470	PIRL4	plant intracellular ras group-related LRR 4
AT4G35890	LARP1c	winged-helix DNA-binding transcription factor family protein
AT4G36220	FAH1	ferulic acid 5-hydroxylase 1
AT4G36390	AT4G36390	Methylthiotransferase
AT4G37310	CYP81H1	cytochrome P450, family 81, subfamily H, polypeptide 1
AT4G37790	HAT22	Homeobox-leucine zipper protein family
AT5G01720	AT5G01720	RNI-like superfamily protein
AT5G03040	iqd2	IQ-domain 2
AT5G03240	UBQ3	polyubiquitin 3
AT5G04390	AT5G04390	C2H2-type zinc finger family protein
AT5G05340	PRX52	Peroxidase superfamily protein
AT5G06950	AHBP-1B	bZIP transcription factor family protein
AT5G07360	AT5G07360	Amidase family protein
AT5G08565	AT5G08565	Transcription initiation Spt4-like protein
AT5G09350	PI-4KBETA2	phosphatidylinositol 4-OH kinase beta2
AT5G10080	AT5G10080	Eukaryotic aspartyl protease family protein
AT5G10150	AT5G10150	UPSTREAM OF FLC protein (DUF966)
AT5G10320	AT5G10320	ATP synthase subunit B
AT5G10560	AT5G10560	Glycosyl hydrolase family protein
AT5G11090	AT5G11090	serine-rich protein-like protein
AT5G11500	AT5G11500	coiled-coil protein
AT5G11950	LOG8	Putative lysine decarboxylase family protein
AT5G13090	AT5G13090	hypothetical protein
AT5G14180	MPL1	Myzus persicae-induced lipase 1
AT5G16080	CXE17	carboxyesterase 17
AT5G16200	AT5G16200	50S ribosomal protein-like protein
AT5G19875	AT5G19875	transmembrane protein
AT5G23280	AT5G23280	TCP family transcription factor
AT5G23460	AT5G23460	hypothetical protein
AT5G24890	AT5G24890	stress response NST1-like protein
AT5G27420	CNI1	carbon/nitrogen insensitive 1
AT5G28300	AT5G28300	Duplicated homeodomain-like superfamily protein
AT5G38210	AT5G38210	Protein kinase family protein
AT5G41790	CIP1	COP1-interactive protein 1
AT5G43840	HSFA6A	heat shock transcription factor A6A
AT5G44180	RLT2	Homeodomain-like transcriptional regulator
AT5G44210	ERF9	erf domain protein 9
AT5G45830	DOG1	delay of germination 1
AT5G46295	AT5G46295	transmembrane protein
AT5G46640	AT5G46640	AT hook motif DNA-binding family protein
AT5G46790	PYL1	PYR1-like 1
AT5G47430	AT5G47430	DWNN domain, a CCHC-type zinc finger
AT5G48430	AT5G48430	Eukaryotic aspartyl protease family protein
AT5G49650	XK-2	xylulose kinase-2
AT5G49960	AT5G49960	ion channel protein
AT5G51600	PLE	Microtubule associated protein (MAP65/ASE1) family protein
AT5G52020	AT5G52020	Integrase-type DNA-binding superfamily protein
AT5G52060	BAG1	BCL-2-associated athanogene 1
AT5G53480	AT5G53480	ARM repeat superfamily protein
AT5G56030	HSP81-2	heat shock protein 81-2
AT5G56950	NAP1;3	nucleosome assembly protein 1;3
AT5G57860	AT5G57860	Ubiquitin-like superfamily protein
AT5G58110	AT5G58110	chaperone binding / ATPase activator
AT5G59030	COPT1	copper transporter 1
AT5G59170	AT5G59170	Proline-rich extensin-like family protein
AT5G60490	FLA12	FASCICLIN-like arabinogalactan-protein 12
AT5G60790	ABCF1	ABC transporter family protein
AT5G60920	COB	COBRA-like extracellular glycosyl-phosphatidyl inositol-anchored protein family
AT5G61520	AT5G61520	Major facilitator superfamily protein
AT5G61960	ML1	MEI2-like protein 1
AT5G62560	AT5G62560	RING/U-box superfamily protein with ARM repeat domain-containing protein
AT5G65080	MAF5	K-box region/MADS-box transcription factor family protein
AT5G65925	AT5G65925	hypothetical protein
AT5G66090	AT5G66090	cell wall integrity/stress response component
AT5G66150	AT5G66150	Glycosyl hydrolase family 38 protein
AT5G66200	ARO2	armadillo repeat only 2
AT5G66790	AT5G66790	Protein kinase superfamily protein
AT5G67330	NRAMP4	natural resistance associated macrophage protein 4
AT5G67370	CGLD27	DUF1230 family protein (DUF1230)
AT1G02030	AT1G02030	C2H2-like zinc finger protein
AT1G07200	AT1G07200	Double Clp-N motif-containing P-loop nucleoside triphosphate hydrolases superfamily protein
AT1G09070	SRC2	soybean gene regulated by cold-2
AT1G10140	AT1G10140	Uncharacterized conserved protein UCP031279
AT1G14685	BPC2	basic pentacysteine 2
AT1G18330	EPR1	Homeodomain-like superfamily protein
AT1G20620	CAT3	catalase 3
AT1G24440	AT1G24440	RING/U-box superfamily protein
AT1G26560	BGLU40	beta glucosidase 40
AT1G30400	ABCC1	multidrug resistance-associated protein 1
AT1G32060	PRK	phosphoribulokinase
AT1G48460	AT1G48460	tRNA-processing ribonuclease BN
AT1G49480	RTV1	related to vernalization1 1
AT1G51570	AT1G51570	Calcium-dependent lipid-binding (CaLB domain) plant phosphoribosyltransferase family protein
AT1G52370	AT1G52370	Ribosomal protein L22p/L17e family protein
AT1G54570	PES1	Esterase/lipase/thioesterase family protein
AT1G56010	NAC1	NAC domain containing protein 1
AT1G68830	STN7	Serine/Threonine kinase domain protein
AT1G70590	AT1G70590	F-box family protein
AT1G71340	GDPD4	PLC-like phosphodiesterases superfamily protein
AT1G71880	SUC1	sucrose-proton symporter 1
AT1G73360	HDG11	homeodomain GLABROUS 11
AT1G73760	AT1G73760	RING/U-box superfamily protein
AT1G74160	TRM4	LONGIFOLIA protein
AT1G76500	SOB3	Putative AT-hook DNA-binding family protein
AT1G76880	AT1G76880	Duplicated homeodomain-like superfamily protein
AT1G78080	RAP2.4	related to AP2 4
AT1G78580	TPS1	trehalose-6-phosphate synthase
AT1G79380	RGLG4	Ca(2)-dependent phospholipid-binding protein (Copine) family
AT2G01480	AT2G01480	O-fucosyltransferase family protein
AT2G20180	PIL5	phytochrome interacting factor 3-like 5
AT2G22426	AT2G22426	hypothetical protein
AT2G23770	LYK4	protein kinase family protein / peptidoglycan-binding LysM domain-containing protein
AT2G26110	AT2G26110	bromodomain protein (DUF761)
AT2G27180	AT2G27180	hypothetical protein
AT2G30470	HSI2	B3 domain-containing transcription repressor VAL1
AT2G36950	AT2G36950	Heavy metal transport/detoxification superfamily protein
AT2G37025	TRFL8	TRF-like 8
AT2G37980	AT2G37980	O-fucosyltransferase family protein
AT2G40000	HSPRO2	ortholog of sugar beet HS1 PRO-1 2
AT2G41560	ACA4	autoinhibited Ca(2+)-ATPase
AT2G45590	AT2G45590	Protein kinase superfamily protein
AT2G47350	AT2G47350	HIT zinc finger and PAPA-1-like domain-containing protein
AT3G01516	AT3G01516	transmembrane protein
AT3G01810	AT3G01810	EEIG1/EHBP1 protein amino-terminal domain protein
AT3G02600	LPP3	lipid phosphate phosphatase 3
AT3G05200	ATL6	RING/U-box superfamily protein
AT3G05545	AT3G05545	RING/U-box superfamily protein
AT3G06150	AT3G06150	cytochrome P450 family protein
AT3G07270	AT3G07270	GTP cyclohydrolase I
AT3G07870	AT3G07870	F-box and associated interaction domains-containing protein
AT3G08850	RAPTOR1	Regulatory-associated protein of TOR 1
AT3G11420	AT3G11420	beta-1,3-N-acetylglucosaminyltransferase lunatic protein, putative (DUF604)
AT3G12200	Nek7	NIMA-related kinase 7
AT3G13080	ABCC3	multidrug resistance-associated protein 3
AT3G13480	AT3G13480	nuclear polyadenylated RNA-binding protein
AT3G14000	ATBRXL2	DZC (Disease resistance/zinc finger/chromosome condensation-like region) domain containing protein
AT3G14172	AT3G14172	GPI-anchored adhesin-like protein
AT3G14870	AT3G14870	hypothetical protein (DUF641)
AT3G19970	AT3G19970	alpha/beta-Hydrolases superfamily protein
AT3G23920	BAM1	beta-amylase 1
AT3G27880	AT3G27880	hypothetical protein (DUF1645)
AT3G30380	AT3G30380	alpha/beta-Hydrolases superfamily protein
AT3G49810	AT3G49810	ARM repeat superfamily protein
AT3G50700	IDD2	indeterminate(ID)-domain 2
AT3G55515	RTFL7	ROTUNDIFOLIA like 7
AT3G57040	ARR9	response regulator 9
AT3G60200	AT3G60200	hypothetical protein
AT3G61060	PP2-A13	phloem protein 2-A13
AT3G61200	AT3G61200	Thioesterase superfamily protein
AT3G63260	ATMRK1	Protein kinase superfamily protein
AT3G63270	AT3G63270	nuclease
AT4G00200	AT4G00200	AT hook motif DNA-binding family protein
AT4G08850	AT4G08850	Leucine-rich repeat receptor-like protein kinase family protein
AT4G10380	NIP5;1	NOD26-like intrinsic protein 5;1
AT4G13660	PRR2	pinoresinol reductase 2
AT4G16500	AT4G16500	Cystatin/monellin superfamily protein
AT4G20880	AT4G20880	ethylene-responsive nuclear protein / ethylene-regulated nuclear protein (ERT2)
AT4G22910	FZR2	FIZZY-related 2
AT4G24210	SLY1	F-box family protein
AT4G25880	PUM6	pumilio 6
AT4G26650	AT4G26650	RNA-binding (RRM/RBD/RNP motifs) family protein
AT4G30710	QWRF8	QWRF motif protein (DUF566)
AT4G31550	WRKY11	WRKY DNA-binding protein 11
AT4G37550	AT4G37550	Acetamidase/Formamidase family protein
AT4G39350	CESA2	cellulose synthase A2
AT5G01200	AT5G01200	Duplicated homeodomain-like superfamily protein
AT5G03330	AT5G03330	Cysteine proteinases superfamily protein
AT5G10350	AT5G10350	RNA-binding (RRM/RBD/RNP motifs) family protein
AT5G13290	CRN	Protein kinase superfamily protein
AT5G14210	AT5G14210	Leucine-rich repeat protein kinase family protein
AT5G20320	DCL4	dicer-like 4
AT5G24430	AT5G24430	Calcium-dependent protein kinase (CDPK) family protein
AT5G41330	AT5G41330	BTB/POZ domain with WD40/YVTN repeat-like protein
AT5G44060	AT5G44060	embryo sac development arrest protein
AT5G45370	UMAMIT1	nodulin MtN21 /EamA-like transporter family protein
AT5G47820	FRA1	P-loop containing nucleoside triphosphate hydrolases superfamily protein
AT5G51070	ERD1	Clp ATPase
AT5G56750	NDL1	N-MYC downregulated-like 1
AT5G56890	AT5G56890	Protein kinase superfamily protein
AT5G57050	ABI2	Protein phosphatase 2C family protein
AT5G57565	AT5G57565	Protein kinase superfamily protein
AT5G57790	AT5G57790	hypothetical protein
AT5G59450	AT5G59450	GRAS family transcription factor
AT5G59550	RDUF2	zinc finger (C3HC4-type RING finger) family protein
AT5G66730	IDD1	C2H2-like zinc finger protein
AT5G67250	SKIP2	SKP1/ASK1-interacting protein 2
ATMG01170	ATP6-2	ATPase subunit 6
AT1G15530	AT1G15530	Concanavalin A-like lectin protein kinase family protein
AT3G06490	MYB108	myb domain protein 108
AT3G56870	AT3G56870	hypothetical protein
AT3G57600	AT3G57600	Integrase-type DNA-binding superfamily protein
AT3G61829	AT3G61829	transmembrane protein
AT4G38850	SAUR15	SAUR-like auxin-responsive protein family
AT5G51930	AT5G51930	Glucose-methanol-choline (GMC) oxidoreductase family protein
AT5G60850	OBP4	OBF binding protein 4
ATCG00065	RPS12A	RIBOSOMAL PROTEIN S12A
ATCG00180	RPOC1	RNA polymerase beta' subunit-1
ATCG00350	PSAA	psaA
ATCG00420	NDHJ	NADH DEHYDROGENASE SUBUNIT J
ATCG00430	PSBG	PHOTOSYSTEM II REACTION CENTER PROTEIN G
ATCG00480	ATHCF1BETA	ATP SYNTHASE SUBUNIT BETA
ATCG00490	RBCL	large subunit of RUBISCO
ATCG00500	ACCD	ACETYL-COA CARBOXYLASE CARBOXYL TRANSFERASE SUBUNIT BETA
ATCG00520	YCF4	Encodes a protein required for photosystem I assembly and stability
ATCG01080	NDHG	NADH dehydrogenase ND6
ATCG01130	TIC214	TRANSLOCON AT THE INNER ENVELOPE MEMBRANE OF CHLOROPLASTS 214
ATMG00670	ORF275	transmembrane protein
ATMG01400	ORF105B	hypothetical protein
AT1G01150	AT1G01150	Homeodomain-like protein with RING/FYVE/PHD-type zinc finger domain-containing protein
AT1G01230	AT1G01230	ORMDL family protein
AT1G02460	AT1G02460	Pectin lyase-like superfamily protein
AT1G03000	PEX6	peroxin 6
AT1G03860	PHB2	prohibitin 2
AT1G04010	PSAT1	phospholipid sterol acyl transferase 1
AT1G04170	EIF2 GAMMA	eukaryotic translation initiation factor 2 gamma subunit
AT1G04690	KAB1	potassium channel beta subunit 1
AT1G05660	AT1G05660	Pectin lyase-like superfamily protein
AT1G06170	AT1G06170	basic helix-loop-helix (bHLH) DNA-binding superfamily protein
AT1G06280	LBD2	LOB domain-containing protein 2
AT1G07920	AT1G07920	GTP binding Elongation factor Tu family protein
AT1G08200	AXS2	UDP-D-apiose/UDP-D-xylose synthase 2
AT1G09995	AT1G09995	DNA repair DEAD helicase RAD3/XP-D subfamily protein
AT1G11280	AT1G11280	S-locus lectin protein kinase family protein
AT1G11572	AT1G11572	Plant thionin family protein
AT1G11960	AT1G11960	ERD (early-responsive to dehydration stress) family protein
AT1G12020	AT1G12020	hypothetical protein
AT1G12160	AT1G12160	Flavin-binding monooxygenase family protein
AT1G12300	AT1G12300	Tetratricopeptide repeat (TPR)-like superfamily protein
AT1G13250	GATL3	galacturonosyltransferase-like 3
AT1G13370	AT1G13370	Histone superfamily protein
AT1G13680	AT1G13680	PLC-like phosphodiesterases superfamily protein
AT1G14540	PER4	Peroxidase superfamily protein
AT1G14755	AT1G14755	S locus-related glycoprotein 1 (SLR1) binding pollen coat protein family
AT1G16515	AT1G16515	transmembrane protein
AT1G16710	HAC12	histone acetyltransferase of the CBP family 12
AT1G17455	ELF4-L4	ELF4-like 4
AT1G18860	WRKY61	WRKY DNA-binding protein 61
AT1G19835	AT1G19835	filament-like protein (DUF869)
AT1G20816	AT1G20816	outer envelope pore-like protein
AT1G21528	AT1G21528	hypothetical protein
AT1G21730	AT1G21730	P-loop containing nucleoside triphosphate hydrolases superfamily protein
AT1G22570	AT1G22570	Major facilitator superfamily protein
AT1G23170	AT1G23170	transmembrane protein (Protein of unknown function DUF2359, transmembrane)
AT1G25320	AT1G25320	Leucine-rich repeat protein kinase family protein
AT1G25425	CLE43	CLAVATA3/ESR-RELATED 43
AT1G26300	AT1G26300	BSD domain-containing protein
AT1G26945	KDR	basic helix-loop-helix (bHLH) DNA-binding superfamily protein
AT1G29340	PUB17	plant U-box 17
AT1G29410	PAI3	phosphoribosylanthranilate isomerase 3
AT1G29700	AT1G29700	Metallo-hydrolase/oxidoreductase superfamily protein
AT1G29860	WRKY71	WRKY DNA-binding protein 71
AT1G30100	NCED5	nine-cis-epoxycarotenoid dioxygenase 5
AT1G30560	G3Pp3	Major facilitator superfamily protein
AT1G31690	AT1G31690	Copper amine oxidase family protein
AT1G32230	RCD1	WWE protein-protein interaction domain protein family
AT1G32650	AT1G32650	hypothetical protein
AT1G34120	IP5PI	inositol polyphosphate 5-phosphatase I
AT1G35510	AT1G35510	O-fucosyltransferase family protein
AT1G35610	AT1G35610	Cysteine/Histidine-rich C1 domain family protein
AT1G37130	NIA2	nitrate reductase 2
AT1G48280	AT1G48280	hydroxyproline-rich glycoprotein family protein
AT1G50300	TAF15	TBP-associated factor 15
AT1G53240	mMDH1	Lactate/malate dehydrogenase family protein
AT1G53760	AT1G53760	K+-H+ exchange-like protein
AT1G53820	AT1G53820	RING/U-box superfamily protein
AT1G54030	MVP1	GDSL-like Lipase/Acylhydrolase superfamily protein
AT1G54050	AT1G54050	HSP20-like chaperones superfamily protein
AT1G54220	AT1G54220	Dihydrolipoamide acetyltransferase, long form protein
AT1G56030	AT1G56030	RING/U-box protein
AT1G61370	AT1G61370	S-locus lectin protein kinase family protein
AT1G61900	AT1G61900	hypothetical protein
AT1G63430	AT1G63430	Leucine-rich repeat protein kinase family protein
AT1G63480	AT1G63480	AT hook motif DNA-binding family protein
AT1G64620	AT1G64620	Dof-type zinc finger DNA-binding family protein
AT1G65490	AT1G65490	transmembrane protein
AT1G65820	AT1G65820	microsomal glutathione s-transferase
AT1G66370	MYB113	myb domain protein 113
AT1G66550	WRKY67	WRKY DNA-binding protein 67
AT1G69526	AT1G69526	S-adenosyl-L-methionine-dependent methyltransferases superfamily protein
AT1G69540	AGL94	AGAMOUS-like 94
AT1G71235	AT1G71235	hypothetical protein
AT1G73500	MKK9	MAP kinase kinase 9
AT1G75600	AT1G75600	Histone superfamily protein
AT1G75980	AT1G75980	Single hybrid motif superfamily protein
AT1G76430	PHT1;9	phosphate transporter 1;9
AT1G76980	AT1G76980	patatin-like phospholipase domain protein
AT1G78320	GSTU23	glutathione S-transferase TAU 23
AT1G78700	BEH4	BES1/BZR1 homolog 4
AT1G80180	AT1G80180	hypothetical protein
AT2G03000	AT2G03000	RING/U-box superfamily protein
AT2G04240	XERICO	RING/U-box superfamily protein
AT2G07505	AT2G07505	zinc ion binding protein
AT2G18170	MPK7	MAP kinase 7
AT2G18950	HPT1	homogentisate phytyltransferase 1
AT2G20080	AT2G20080	hypothetical protein
AT2G22250	AAT	aspartate aminotransferase
AT2G22840	GRF1	growth-regulating factor 1
AT2G23680	AT2G23680	Cold acclimation protein WCOR413 family
AT2G23987	AT2G23987	transmembrane protein
AT2G25510	AT2G25510	transmembrane protein
AT2G27050	EIL1	ETHYLENE-INSENSITIVE3-like 1
AT2G27775	AT2G27775	PPR containing protein
AT2G28060	AT2G28060	5'-AMP-activated protein kinase beta-2 subunit protein
AT2G28315	AT2G28315	Nucleotide/sugar transporter family protein
AT2G28340	GATA13	GATA transcription factor 13
AT2G28560	RAD51B	DNA repair (Rad51) family protein
AT2G28640	EXO70H5	exocyst subunit exo70 family protein H5
AT2G28920	AT2G28920	RING/U-box superfamily protein
AT2G29940	ABCG31	pleiotropic drug resistance 3
AT2G30500	NET4B	Kinase interacting (KIP1-like) family protein
AT2G31081	CLE4	CLAVATA3/ESR-RELATED 4
AT2G31770	ARI9	RING/U-box superfamily protein
AT2G33330	PDLP3	plasmodesmata-located protein 3
AT2G34240	AT2G34240	ubiquitin carboxyl-terminal hydrolase-like protein, putative (Protein with domains of unknown function DUF627 and DUF632)
AT2G34357	AT2G34357	ARM repeat superfamily protein
AT2G34710	PHB	Homeobox-leucine zipper family protein / lipid-binding START domain-containing protein
AT2G34830	WRKY35	WRKY DNA-binding protein 35
AT2G36340	AT2G36340	DNA-binding storekeeper protein-related transcriptional regulator
AT2G38130	ATMAK3	Acyl-CoA N-acyltransferases (NAT) superfamily protein
AT2G39220	PLP6	PATATIN-like protein 6
AT2G40330	PYL6	PYR1-like 6
AT2G41105	AT2G41105	hypothetical protein
AT2G41220	GLU2	glutamate synthase 2
AT2G41360	AT2G41360	galactose oxidase/kelch repeat protein
AT2G42290	AT2G42290	Leucine-rich repeat protein kinase family protein
AT2G43710	SSI2	Plant stearoyl-acyl-carrier-protein desaturase family protein
AT2G43880	AT2G43880	Pectin lyase-like superfamily protein
AT2G44480	BGLU17	beta glucosidase 17
AT2G44800	AT2G44800	2-oxoglutarate (2OG) and Fe(II)-dependent oxygenase superfamily protein
AT2G45040	AT2G45040	Matrixin family protein
AT2G45180	AT2G45180	Bifunctional inhibitor/lipid-transfer protein/seed storage 2S albumin superfamily protein
AT2G46260	LRB1	BTB/POZ/Kelch-associated protein
AT2G46410	CPC	Homeodomain-like superfamily protein
AT2G46690	AT2G46690	SAUR-like auxin-responsive protein family
AT2G48060	AT2G48060	piezo-type mechanosensitive ion channel component
AT3G01940	AT3G01940	transmembrane protein, putative (DUF 3339)
AT3G02260	BIG	auxin transport protein (BIG)
AT3G02875	ILR1	Peptidase M20/M25/M40 family protein
AT3G03100	AT3G03100	NADH:ubiquinone oxidoreductase, 17.2kDa subunit
AT3G03850	SAUR26	SAUR-like auxin-responsive protein family
AT3G04500	AT3G04500	RNA-binding (RRM/RBD/RNP motifs) family protein
AT3G04680	CLPS3	CLP-similar protein 3
AT3G04910	WNK1	with no lysine (K) kinase 1
AT3G05520	CPA	Subunits of heterodimeric actin filament capping protein Capz superfamily
AT3G05650	RLP32	receptor like protein 32
AT3G05840	ATSK12	Protein kinase superfamily protein
AT3G05900	AT3G05900	neurofilament protein-like protein
AT3G06030	NP3	NPK1-related protein kinase 3
AT3G06680	AT3G06680	Ribosomal L29e protein family
AT3G08770	LTP6	lipid transfer protein 6
AT3G10470	AT3G10470	C2H2-type zinc finger family protein
AT3G11320	AT3G11320	Nucleotide-sugar transporter family protein
AT3G12010	AT3G12010	C18orf8
AT3G12550	FDM3	XH/XS domain-containing protein
AT3G12900	AT3G12900	2-oxoglutarate (2OG) and Fe(II)-dependent oxygenase superfamily protein
AT3G14250	AT3G14250	RING/U-box superfamily protein
AT3G14560	AT3G14560	hypothetical protein
AT3G14710	AT3G14710	RNI-like superfamily protein
AT3G16390	NSP3	nitrile specifier protein 3
AT3G18270	CYP77A5P	cytochrome P450, family 77, subfamily A, polypeptide 5 pseudogene
AT3G18560	AT3G18560	hypothetical protein
AT3G19160	IPT8	ATP/ADP isopentenyltransferase
AT3G19980	FYPP3	flower-specific, phytochrome-associated protein phosphatase 3
AT3G20780	TOP6B	topoisomerase 6 subunit B
AT3G21080	AT3G21080	ABC transporter-like protein
AT3G23590	RFR1	REF4-related 1
AT3G24800	PRT1	proteolysis 1
AT3G25770	AOC2	allene oxide cyclase 2
AT3G25800	PP2AA2	protein phosphatase 2A subunit A2
AT3G25950	AT3G25950	TRAM, LAG1 and CLN8 (TLC) lipid-sensing domain containing protein
AT3G26170	CYP71B19	cytochrome P450, family 71, subfamily B, polypeptide 19
AT3G26539	AT3G26539	hypothetical protein
AT3G27510	AT3G27510	Cysteine/Histidine-rich C1 domain family protein
AT3G28040	AT3G28040	Leucine-rich receptor-like protein kinase family protein
AT3G28918	AT3G28918	hypothetical protein
AT3G44630	AT3G44630	Disease resistance protein (TIR-NBS-LRR class) family
AT3G44940	AT3G44940	enabled-like protein (DUF1635)
AT3G45110	AT3G45110	hypothetical protein
AT3G45245	AT3G45245	ECA1 gametogenesis related family protein
AT3G45910	AT3G45910	hypothetical protein
AT3G46620	RDUF1	zinc finger (C3HC4-type RING finger) family protein
AT3G46710	AT3G46710	NB-ARC domain-containing disease resistance protein
AT3G47250	AT3G47250	transmembrane protein, putative (DUF247)
AT3G50150	AT3G50150	transmembrane protein, putative (DUF247)
AT3G50900	AT3G50900	hypothetical protein
AT3G50925	AT3G50925	Defensin-like (DEFL) family protein
AT3G52450	PUB22	plant U-box 22
AT3G53160	UGT73C7	UDP-glucosyl transferase 73C7
AT3G53300	CYP71B31	cytochrome P450, family 71, subfamily B, polypeptide 31
AT3G53860	AT3G53860	INO80 complex subunit D-like protein
AT3G55665	AT3G55665	Plant self-incompatibility protein S1 family
AT3G56050	AT3G56050	Protein kinase family protein
AT3G58650	TRM7	GPI-anchored adhesin-like protein
AT3G59770	SAC9	sacI homology domain-containing protein / WW domain-containing protein
AT3G60040	AT3G60040	F-box family protein
AT3G61420	AT3G61420	BSD domain (BTF2-like transcription factors, Synapse-associated proteins and DOS2-like proteins)
AT3G62660	GATL7	galacturonosyltransferase-like 7
AT3G62800	DRB4	double-stranded-RNA-binding protein 4
AT3G63010	GID1B	alpha/beta-Hydrolases superfamily protein
AT4G00180	YAB3	Plant-specific transcription factor YABBY family protein
AT4G01660	ABC1	ABC transporter 1
AT4G01860	AT4G01860	Transducin family protein / WD-40 repeat family protein
AT4G02090	AT4G02090	multidrug resistance protein ABC transporter family protein
AT4G02715	AT4G02715	flocculation FLO11-like protein
AT4G03520	ATHM2	Thioredoxin superfamily protein
AT4G08470	MEKK3	MAPK/ERK kinase kinase 3
AT4G10390	AT4G10390	Protein kinase superfamily protein
AT4G11060	MTSSB	mitochondrially targeted single-stranded DNA binding protein
AT4G11280	ACS6	1-aminocyclopropane-1-carboxylic acid (acc) synthase 6
AT4G12460	ORP2B	OSBP(oxysterol binding protein)-related protein 2B
AT4G13810	RLP47	receptor like protein 47
AT4G16141	AT4G16141	GATA type zinc finger transcription factor family protein
AT4G16780	HB-2	homeobox protein 2
AT4G18195	PUP8	purine permease 8
AT4G18700	CIPK12	CBL-interacting protein kinase 12
AT4G19230	CYP707A1	cytochrome P450, family 707, subfamily A, polypeptide 1
AT4G19590	AT4G19590	Chaperone DnaJ-domain superfamily protein
AT4G20835	AT4G20835	hypothetical protein
AT4G21150	HAP6	ribophorin II (RPN2) family protein
AT4G21440	MYB102	MYB-like 102
AT4G22200	KT2/3	potassium transport 2/3
AT4G23860	AT4G23860	PHD finger protein-like protein
AT4G24780	AT4G24780	Pectin lyase-like superfamily protein
AT4G25000	AMY1	alpha-amylase-like protein
AT4G25470	CBF2	C-repeat/DRE binding factor 2
AT4G25650	ACD1-LIKE	ACD1-like protein
AT4G25960	ABCB2	P-glycoprotein 2
AT4G26860	AT4G26860	Putative pyridoxal phosphate-dependent enzyme, YBL036C type
AT4G27220	AT4G27220	NB-ARC domain-containing disease resistance protein
AT4G28710	XIH	Myosin family protein with Dil domain-containing protein
AT4G28830	AT4G28830	S-adenosyl-L-methionine-dependent methyltransferases superfamily protein
AT4G29720	PAO5	polyamine oxidase 5
AT4G29920	AT4G29920	Double Clp-N motif-containing P-loop nucleoside triphosphate hydrolases superfamily protein
AT4G30260	AT4G30260	Integral membrane Yip1 family protein
AT4G30410	AT4G30410	sequence-specific DNA binding transcription factor
AT4G31880	AT4G31880	transcriptional regulator
AT4G32010	HSL1	HSI2-like 1
AT4G33985	AT4G33985	membrane insertase, putative (DUF1685)
AT4G34620	SSR16	small subunit ribosomal protein 16
AT4G34720	AVA-P1	ATPase, F0/V0 complex, subunit C protein
AT4G35030	AT4G35030	Protein kinase superfamily protein
AT4G36105	AT4G36105	polyamine-modulated factor 1-binding protein
AT4G36120	AT4G36120	filament-like protein (DUF869)
AT4G36360	BGAL3	beta-galactosidase 3
AT4G37390	BRU6	Auxin-responsive GH3 family protein
AT4G37409	AT4G37409	hypothetical protein
AT4G37460	SRFR1	Tetratricopeptide repeat (TPR)-like superfamily protein
AT4G37860	AT4G37860	SPT2 chromatin protein
AT5G01050	AT5G01050	Laccase/Diphenol oxidase family protein
AT5G01390	AT5G01390	DNAJ heat shock family protein
AT5G01540	LECRKA4.1	lectin receptor kinase a4.1
AT5G01881	AT5G01881	transmembrane protein
AT5G02460	AT5G02460	Dof-type zinc finger DNA-binding family protein
AT5G02500	HSC70-1	heat shock cognate protein 70-1
AT5G03670	TRM28	histone-lysine N-methyltransferase SETD1B-like protein
AT5G04680	AT5G04680	Ankyrin repeat family protein
AT5G04870	CPK1	calcium dependent protein kinase 1
AT5G05440	PYL5	Polyketide cyclase/dehydrase and lipid transport superfamily protein
AT5G05700	ATE1	arginine-tRNA protein transferase 1
AT5G05850	PIRL1	plant intracellular ras group-related LRR 1
AT5G06260	AT5G06260	TLD-domain containing nucleolar protein
AT5G06810	AT5G06810	transcription termination factor family protein
AT5G06920	FLA21	FASCICLIN-like arabinogalactan protein 21 precursor
AT5G07780	FH19	Actin-binding FH2 (formin homology 2) family protein
AT5G08420	AT5G08420	RNA-binding KH domain-containing protein
AT5G11320	YUC4	Flavin-binding monooxygenase family protein
AT5G11470	AT5G11470	bromo-adjacent homology (BAH) domain-containing protein
AT5G14380	AGP6	arabinogalactan protein 6
AT5G14550	AT5G14550	Core-2/I-branching beta-1,6-N-acetylglucosaminyltransferase family protein
AT5G15940	AT5G15940	NAD(P)-binding Rossmann-fold superfamily protein
AT5G18570	EMB269	GTP1/OBG family protein
AT5G18820	Cpn60alpha2	TCP-1/cpn60 chaperonin family protein
AT5G19100	AT5G19100	Eukaryotic aspartyl protease family protein
AT5G21990	TPR7	Tetratricopeptide repeat (TPR)-like superfamily protein
AT5G23115	AT5G23115	hypothetical protein
AT5G23330	AT5G23330	Nucleotidylyl transferase superfamily protein
AT5G24210	AT5G24210	alpha/beta-Hydrolases superfamily protein
AT5G24550	BGLU32	beta glucosidase 32
AT5G24880	AT5G24880	chromo domain cec-like protein
AT5G27360	SFP2	Major facilitator superfamily protein
AT5G37270	AT5G37270	RING/U-box superfamily protein
AT5G39040	ABCB27	transporter associated with antigen processing protein 2
AT5G40470	AT5G40470	RNI-like superfamily protein
AT5G41560	AT5G41560	DET1 complexing ubiquitin ligase
AT5G43140	AT5G43140	Peroxisomal membrane 22 kDa (Mpv17/PMP22) family protein
AT5G43300	GDPD3	PLC-like phosphodiesterases superfamily protein
AT5G48860	AT5G48860	hypothetical protein
AT5G49330	MYB111	myb domain protein 111
AT5G49470	AT5G49470	PAS domain-containing protein tyrosine kinase family protein
AT5G50160	FRO8	ferric reduction oxidase 8
AT5G50200	WR3	nitrate transmembrane transporter
AT5G50330	AT5G50330	Protein kinase superfamily protein
AT5G51451	RGF5	root meristem growth factor
AT5G51760	AHG1	Protein phosphatase 2C family protein
AT5G52830	WRKY27	WRKY DNA-binding protein 27
AT5G52965	AT5G52965	egg cell-secreted-like protein (DUF1278)
AT5G53210	SPCH	basic helix-loop-helix (bHLH) DNA-binding superfamily protein
AT5G54030	AT5G54030	Cysteine/Histidine-rich C1 domain family protein
AT5G54470	BBX29	B-box type zinc finger family protein
AT5G54710	AT5G54710	Ankyrin repeat family protein
AT5G54760	AT5G54760	Translation initiation factor SUI1 family protein
AT5G55020	MYB120	myb domain protein 120
AT5G55090	MAPKKK15	mitogen-activated protein kinase kinase kinase 15
AT5G55760	SRT1	sirtuin 1
AT5G55920	OLI2	S-adenosyl-L-methionine-dependent methyltransferases superfamily protein
AT5G56290	PEX5	peroxin 5
AT5G57160	ATLIG4	DNA ligase IV
AT5G57320	VLN5	actin filament bundling protein P-115-ABP protein
AT5G57530	XTH12	xyloglucan endotransglucosylase/hydrolase 12
AT5G57670	AT5G57670	Protein kinase superfamily protein
AT5G57685	GDU3	glutamine dumper 3
AT5G57700	AT5G57700	BNR/Asp-box repeat family protein
AT5G57780	P1R1	transcription factor
AT5G58520	AT5G58520	Protein kinase superfamily protein
AT5G59050	AT5G59050	G patch domain protein
AT5G59360	AT5G59360	hypothetical protein
AT5G60215	AT5G60215	hypothetical protein
AT5G60460	AT5G60460	Preprotein translocase Sec, Sec61-beta subunit protein
AT5G60710	AT5G60710	Zinc finger (C3HC4-type RING finger) family protein
AT5G60720	AT5G60720	electron transporter, putative (Protein of unknown function, DUF547)
AT5G61160	AACT1	anthocyanin 5-aromatic acyltransferase 1
AT5G61770	PPAN	PETER PAN-like protein
AT5G62030	AT5G62030	diphthamide synthesis DPH2 family protein
AT5G62165	AGL42	AGAMOUS-like 42
AT5G62800	AT5G62800	Protein with RING/U-box and TRAF-like domain
AT5G65070	MAF4	K-box region and MADS-box transcription factor family protein
AT5G65120	AT5G65120	DNA-directed RNA polymerase subunit beta
AT5G65158	PLAT3	Lipase/lipooxygenase, PLAT/LH2 family protein
AT5G66690	UGT72E2	UDP-Glycosyltransferase superfamily protein
AT5G67020	AT5G67020	hypothetical protein
AT5G67100	ICU2	DNA-directed DNA polymerase
AT5G67190	DEAR2	DREB and EAR motif protein 2
AT5G67265	AT5G67265	hypothetical protein
AT5G67510	AT5G67510	Translation protein SH3-like family protein
ATCG00120	ATPA	ATP SYNTHASE SUBUNIT ALPHA
ATCG00470	ATPE	ATP SYNTHASE EPSILON CHAIN
ATCG01000	YCF1.1	Ycf1 protein
ATCG01100	NDHA	NADH dehydrogenase ND1
ATCG01120	RPS15	CHLOROPLAST RIBOSOMAL PROTEIN S15
AT1G01180	AT1G01180	S-adenosyl-L-methionine-dependent methyltransferases superfamily protein
AT1G22400	UGT85A1	UDP-Glycosyltransferase superfamily protein
AT1G23710	AT1G23710	hypothetical protein (DUF1645)
AT1G32240	KAN2	Homeodomain-like superfamily protein
AT1G51790	AT1G51790	Leucine-rich repeat protein kinase family protein
AT1G61110	NAC025	NAC domain containing protein 25
AT1G61740	AT1G61740	Sulfite exporter TauE/SafE family protein
AT1G64530	AT1G64530	Plant regulator RWP-RK family protein
AT1G66880	AT1G66880	Protein kinase superfamily protein
AT1G76130	AMY2	alpha-amylase-like 2
AT1G76870	AT1G76870	transcription factor
AT1G80610	AT1G80610	hypothetical protein
AT2G01830	WOL	CHASE domain containing histidine kinase protein
AT2G06050	OPR3	oxophytodienoate-reductase 3
AT2G15830	AT2G15830	hypothetical protein
AT2G29995	AT2G29995	PSY3-like protein
AT2G34070	TBL37	TRICHOME BIREFRINGENCE-LIKE 37
AT2G37720	TBL15	TRICHOME BIREFRINGENCE-LIKE 15
AT2G39760	BPM3	BTB/POZ/MATH-domains containing protein
AT2G47720	AT2G47720	hypothetical protein
AT3G07610	IBM1	Transcription factor jumonji (jmjC) domain-containing protein
AT3G13370	AT3G13370	formin-like protein
AT3G23810	SAHH2	S-adenosyl-l-homocysteine (SAH) hydrolase 2
AT3G32980	AT3G32980	Peroxidase superfamily protein
AT3G52430	PAD4	alpha/beta-Hydrolases superfamily protein
AT3G55430	AT3G55430	O-Glycosyl hydrolases family 17 protein
AT3G57330	ACA11	autoinhibited Ca2+-ATPase 11
AT4G21120	AAT1	amino acid transporter 1
AT4G21350	PUB8	plant U-box 8
AT4G22540	ORP2A	OSBP(oxysterol binding protein)-related protein 2A
AT4G30610	BRS1	alpha/beta-Hydrolases superfamily protein
AT4G30970	AT4G30970	hypothetical protein
AT4G35560	DAW1	Transducin/WD40 repeat-like superfamily protein
AT4G39840	AT4G39840	cell wall integrity/stress response component-like protein
AT5G03760	ATCSLA09	Nucleotide-diphospho-sugar transferases superfamily protein
AT5G12170	CLT3	CRT (chloroquine-resistance transporter)-like transporter 3
AT5G14490	NAC085	NAC domain containing protein 85
AT5G26340	MSS1	Major facilitator superfamily protein
AT5G38710	AT5G38710	Methylenetetrahydrofolate reductase family protein
AT5G57660	COL5	CONSTANS-like 5
AT5G62070	IQD23	IQ-domain 23
ATMG00580	NAD4	NADH DEHYDROGENASE SUBUNIT 4
AT1G01320	AT1G01320	Tetratricopeptide repeat (TPR)-like superfamily protein
AT1G01770	AT1G01770	propionyl-CoA carboxylase
AT1G02680	TAF13	TBP-associated factor 13
AT1G03103	AT1G03103	Bifunctional inhibitor/lipid-transfer protein/seed storage 2S albumin superfamily protein
AT1G04555	AT1G04555	transmembrane protein
AT1G05350	AT1G05350	NAD(P)-binding Rossmann-fold superfamily protein
AT1G05700	AT1G05700	Leucine-rich repeat transmembrane protein kinase protein
AT1G05805	AT1G05805	basic helix-loop-helix (bHLH) DNA-binding superfamily protein
AT1G08510	FATB	fatty acyl-ACP thioesterases B
AT1G08650	PPCK1	phosphoenolpyruvate carboxylase kinase 1
AT1G09530	PIF3	phytochrome interacting factor 3
AT1G10050	AT1G10050	glycosyl hydrolase family 10 protein / carbohydrate-binding domain-containing protein
AT1G10060	BCAT-1	branched-chain amino acid transaminase 1
AT1G10430	PP2A-2	protein phosphatase 2A-2
AT1G12330	AT1G12330	cyclin-dependent kinase-like protein
AT1G12360	KEU	Sec1/munc18-like (SM) proteins superfamily
AT1G14350	FLP	Duplicated homeodomain-like superfamily protein
AT1G14600	AT1G14600	Homeodomain-like superfamily protein
AT1G15680	AT1G15680	F-box family protein
AT1G16980	TPS2	trehalose-6-phosphate synthase
AT1G17065	AT1G17065	hypothetical protein
AT1G18130	AT1G18130	Class II aaRS and biotin synthetases superfamily protein
AT1G19700	BEL10	BEL1-like homeodomain 10
AT1G20080	SYTB	Calcium-dependent lipid-binding (CaLB domain) family protein
AT1G22070	TGA3	transcription factor TGA3
AT1G22110	AT1G22110	structural constituent of ribosome
AT1G22130	AGL104	AGAMOUS-like 104
AT1G22330	AT1G22330	RNA-binding (RRM/RBD/RNP motifs) family protein
AT1G22360	UGT85A2	UDP-glucosyl transferase 85A2
AT1G22690	AT1G22690	Gibberellin-regulated family protein
AT1G22740	RABG3B	RAB GTPase homolog G3B
AT1G23550	SRO2	similar to RCD one 2
AT1G27030	AT1G27030	hypothetical protein
AT1G27330	AT1G27330	Ribosome associated membrane protein RAMP4
AT1G28410	AT1G28410	myosin heavy chain-like protein
AT1G30300	AT1G30300	Metallo-hydrolase/oxidoreductase superfamily protein
AT1G30780	AT1G30780	F-box associated ubiquitination effector family protein
AT1G30840	PUP4	purine permease 4
AT1G31880	BRX	DZC (Disease resistance/zinc finger/chromosome condensation-like region) domain containing protein
AT1G32460	AT1G32460	hypothetical protein
AT1G47845	AT1G47845	hexokinase
AT1G54010	AT1G54010	GDSL-like Lipase/Acylhydrolase superfamily protein
AT1G54730	AT1G54730	Major facilitator superfamily protein
AT1G55110	IDD7	indeterminate(ID)-domain 7
AT1G58030	CAT2	cationic amino acid transporter 2
AT1G58602	AT1G58602	LRR and NB-ARC domains-containing disease resistance protein
AT1G60450	GolS7	galactinol synthase 7
AT1G61380	SD1-29	S-domain-1 29
AT1G61667	AT1G61667	serine protease, putative (Protein of unknown function, DUF538)
AT1G62981	AT1G62981	transmembrane protein, putative (DUF1191)
AT1G63650	EGL3	basic helix-loop-helix (bHLH) DNA-binding superfamily protein
AT1G67490	GCS1	glucosidase 1
AT1G67900	AT1G67900	Phototropic-responsive NPH3 family protein
AT1G67950	AT1G67950	RNA-binding (RRM/RBD/RNP motifs) family protein
AT1G68040	AT1G68040	S-adenosyl-L-methionine-dependent methyltransferases superfamily protein
AT1G68710	AT1G68710	ATPase E1-E2 type family protein / haloacid dehalogenase-like hydrolase family protein
AT1G69120	AP1	K-box region and MADS-box transcription factor family protein
AT1G71770	PAB5	poly(A)-binding protein 5
AT1G75160	AT1G75160	DUF620 family protein (DUF620)
AT1G75180	AT1G75180	Erythronate-4-phosphate dehydrogenase family protein
AT1G75500	WAT1	Walls Are Thin 1
AT1G75730	AT1G75730	hypothetical protein
AT1G75800	AT1G75800	Pathogenesis-related thaumatin superfamily protein
AT1G75945	AT1G75945	hypothetical protein
AT1G76380	AT1G76380	DNA-binding bromodomain-containing protein
AT1G77000	SKP2B	RNI-like superfamily protein
AT1G77093	AT1G77093	Defensin-like (DEFL) family protein
AT1G78960	LUP2	lupeol synthase 2
AT1G79570	AT1G79570	kinase superfamily with octicosapeptide/Phox/Bem1p domain-containing protein
AT1G79700	WRI4	Integrase-type DNA-binding superfamily protein
AT1G80420	ATXRCC1	BRCT domain-containing DNA repair protein
AT1G80670	RAE1	Transducin/WD40 repeat-like superfamily protein
AT2G01818	AT2G01818	PLATZ transcription factor family protein
AT2G03370	AT2G03370	O-linked-mannose beta-1,4-N-acetylglucosaminyltransferase-like protein
AT2G05160	AT2G05160	CCCH-type zinc fingerfamily protein with RNA-binding domain-containing protein
AT2G07638	AT2G07638	hypothetical protein
AT2G07806	AT2G07806	hypothetical protein
AT2G08986	AT2G08986	hypothetical protein
AT2G16365	AT2G16365	F-box family protein
AT2G21235	AT2G21235	Basic-leucine zipper (bZIP) transcription factor family protein
AT2G21650	MEE3	Homeodomain-like superfamily protein
AT2G22850	bZIP6	basic leucine-zipper 6
AT2G26870	NPC2	non-specific phospholipase C2
AT2G27290	AT2G27290	FAM210B-like protein, putative (DUF1279)
AT2G28470	BGAL8	beta-galactosidase 8
AT2G30410	KIS	tubulin folding cofactor A (KIESEL)
AT2G30550	AT2G30550	alpha/beta-Hydrolases superfamily protein
AT2G32200	AT2G32200	cysteine-rich/transmembrane domain A-like protein
AT2G32295	AT2G32295	EXS (ERD1/XPR1/SYG1) family protein
AT2G32370	HDG3	homeodomain GLABROUS 3
AT2G35990	LOG2	Putative lysine decarboxylase family protein
AT2G36320	AT2G36320	A20/AN1-like zinc finger family protein
AT2G37540	AT2G37540	NAD(P)-binding Rossmann-fold superfamily protein
AT2G38255	AT2G38255	hypothetical protein (DUF239)
AT2G39800	P5CS1	delta1-pyrroline-5-carboxylate synthase 1
AT2G39855	AT2G39855	plant/protein
AT2G40060	CLC2	Clathrin light chain protein
AT2G41310	RR3	response regulator 3
AT2G41440	AT2G41440	agamous-like MADS-box protein
AT2G41930	AT2G41930	Protein kinase superfamily protein
AT2G43040	NPG1	tetratricopeptide repeat (TPR)-containing protein
AT2G43120	AT2G43120	RmlC-like cupins superfamily protein
AT2G43140	AT2G43140	basic helix-loop-helix (bHLH) DNA-binding superfamily protein
AT2G44250	AT2G44250	tRNA-splicing ligase, putative (DUF239)
AT2G44735	AT2G44735	transmembrane protein
AT2G46020	BRM	transcription regulatory protein SNF2
AT2G46800	ZAT	zinc transporter
AT2G47300	POP1	ribonuclease Ps
AT3G02040	SRG3	senescence-related gene 3
AT3G02255	AT3G02255	hypothetical protein
AT3G02750	AT3G02750	Protein phosphatase 2C family protein
AT3G02930	AT3G02930	weak chloroplast movement under blue light protein (DUF827)
AT3G03120	ARFB1C	ADP-ribosylation factor B1C
AT3G03620	AT3G03620	MATE efflux family protein
AT3G04080	APY1	apyrase 1
AT3G05380	ALY2	ALWAYS EARLY 2
AT3G05400	AT3G05400	Major facilitator superfamily protein
AT3G05830	AT3G05830	spindle pole body component-like protein
AT3G07890	AT3G07890	Ypt/Rab-GAP domain of gyp1p superfamily protein
AT3G08020	AT3G08020	PHD finger family protein
AT3G08760	ATSIK	Protein kinase superfamily protein
AT3G09400	PLL3	pol-like 3
AT3G09940	MDHAR	monodehydroascorbate reductase
AT3G10410	SCPL49	SERINE CARBOXYPEPTIDASE-LIKE 49
AT3G11165	AT3G11165	hypothetical protein
AT3G11910	UBP13	ubiquitin-specific protease 13
AT3G13330	PA200	proteasome activating protein 200
AT3G13403	AT3G13403	Defensin-like (DEFL) family protein
AT3G14020	NF-YA6	nuclear factor Y, subunit A6
AT3G14090	EXO70D3	exocyst subunit exo70 family protein D3
AT3G16340	ABCG29	pleiotropic drug resistance 1
AT3G16470	JR1	Mannose-binding lectin superfamily protein
AT3G18775	AT3G18775	hypothetical protein
AT3G18820	RAB7B	RAB GTPase homolog G3F
AT3G19070	AT3G19070	Homeodomain-like superfamily protein
AT3G20660	OCT4	organic cation/carnitine transporter4
AT3G21260	GLTP3	Glycolipid transfer protein (GLTP) family protein
AT3G22970	AT3G22970	hypothetical protein (DUF506)
AT3G23530	AT3G23530	Cyclopropane-fatty-acyl-phospholipid synthase
AT3G23640	HGL1	heteroglycan glucosidase 1
AT3G26610	AT3G26610	Pectin lyase-like superfamily protein
AT3G27030	AT3G27030	transmembrane protein
AT3G27460	SGF29a	SGF29 tudor-like domain-containing protein
AT3G27540	AT3G27540	beta-1,4-N-acetylglucosaminyltransferase family protein
AT3G28100	UMAMIT45	nodulin MtN21 /EamA-like transporter family protein
AT3G28860	ABCB19	ATP binding cassette subfamily B19
AT3G29140	AT3G29140	hypothetical protein
AT3G44220	AT3G44220	Late embryogenesis abundant (LEA) hydroxyproline-rich glycoprotein family
AT3G45600	TET3	tetraspanin3
AT3G51950	AT3G51950	Zinc finger (CCCH-type) family protein / RNA recognition motif (RRM)-containing protein
AT3G53990	AT3G53990	Adenine nucleotide alpha hydrolases-like superfamily protein
AT3G54740	AT3G54740	zein-binding protein (Protein of unknown function, DUF593)
AT3G54810	BME3	Plant-specific GATA-type zinc finger transcription factor family protein
AT3G54990	SMZ	Integrase-type DNA-binding superfamily protein
AT3G55450	PBL1	PBS1-like 1
AT3G56600	AT3G56600	phosphatidylinositol 4-kinase gamma-like protein
AT3G58030	AT3G58030	RING/U-box superfamily protein
AT3G60140	DIN2	Glycosyl hydrolase superfamily protein
AT3G60300	AT3G60300	RWD domain-containing protein
AT3G60580	AT3G60580	C2H2-like zinc finger protein
AT3G61028	AT3G61028	Putative endonuclease or glycosyl hydrolase
AT3G61190	BAP1	BON association protein 1
AT3G63430	TRM5	zinc finger CCCH domain protein
AT4G01710	CRK	ARP2/3 complex 16 kDa subunit (p16-Arc)
AT4G03110	RBP-DR1	RNA-binding protein-defense related 1
AT4G03460	AT4G03460	Ankyrin repeat family protein
AT4G11380	AT4G11380	Adaptin family protein
AT4G13100	AT4G13100	RING/U-box superfamily protein
AT4G13410	ATCSLA15	Nucleotide-diphospho-sugar transferases superfamily protein
AT4G15230	ABCG30	pleiotropic drug resistance 2
AT4G15800	RALFL33	ralf-like 33
AT4G15920	SWEET17	Nodulin MtN3 family protein
AT4G16745	AT4G16745	Exostosin family protein
AT4G18203	AT4G18203	hypothetical protein
AT4G18890	BEH3	BES1/BZR1 homolog 3
AT4G21903	AT4G21903	MATE efflux family protein
AT4G22214	AT4G22214	Defensin-like (DEFL) family protein
AT4G24231	AT4G24231	hypothetical protein
AT4G24920	AT4G24920	secE/sec61-gamma protein transport protein
AT4G26300	emb1027	Arginyl-tRNA synthetase, class Ic
AT4G26480	AT4G26480	RNA-binding KH domain-containing protein
AT4G27000	ATRBP45C	RNA-binding (RRM/RBD/RNP motifs) family protein
AT4G27900	AT4G27900	CCT motif family protein
AT4G35270	AT4G35270	Plant regulator RWP-RK family protein
AT4G36945	AT4G36945	PLC-like phosphodiesterases superfamily protein
AT4G36980	AT4G36980	CLK4-associating serine/arginine-rich protein
AT4G38350	AT4G38350	Patched family protein
AT4G38930	AT4G38930	Ubiquitin fusion degradation UFD1 family protein
AT4G39050	AT4G39050	Kinesin motor family protein
AT4G39670	AT4G39670	Glycolipid transfer protein (GLTP) family protein
AT4G39730	PLAT1	Lipase/lipooxygenase, PLAT/LH2 family protein
AT4G39860	AT4G39860	hematological/neurological-like protein
AT5G02170	AT5G02170	Transmembrane amino acid transporter family protein
AT5G02230	AT5G02230	Haloacid dehalogenase-like hydrolase (HAD) superfamily protein
AT5G02470	DPA	Transcription factor DP
AT5G02540	AT5G02540	NAD(P)-binding Rossmann-fold superfamily protein
AT5G04310	AT5G04310	Pectin lyase-like superfamily protein
AT5G05100	AT5G05100	Single-stranded nucleic acid binding R3H protein
AT5G05940	ROPGEF5	ROP guanine nucleotide exchange factor 5
AT5G08460	AT5G08460	GDSL-like Lipase/Acylhydrolase superfamily protein
AT5G10100	TPPI	Haloacid dehalogenase-like hydrolase (HAD) superfamily protein
AT5G10650	AT5G10650	RING/U-box superfamily protein
AT5G10710	AT5G10710	centromere protein O
AT5G10790	UBP22	ubiquitin-specific protease 22
AT5G11710	AT5G11710	ENTH/VHS family protein
AT5G12370	SEC10	exocyst complex component sec10
AT5G13710	SMT1	sterol methyltransferase 1
AT5G14030	AT5G14030	translocon-associated protein beta (TRAPB) family protein
AT5G15420	AT5G15420	hypothetical protein
AT5G16620	TIC40	hydroxyproline-rich glycoprotein family protein
AT5G19230	AT5G19230	Glycoprotein membrane precursor GPI-anchored
AT5G19550	ASP2	aspartate aminotransferase 2
AT5G20810	AT5G20810	SAUR-like auxin-responsive protein family
AT5G21105	AT5G21105	Plant L-ascorbate oxidase
AT5G21160	LARP1a	LA RNA-binding protein
AT5G21940	AT5G21940	hybrid signal transduction histidine kinase M-like protein
AT5G24165	AT5G24165	hypothetical protein
AT5G24230	AT5G24230	Lipase class 3-related protein
AT5G25270	AT5G25270	Ubiquitin-like superfamily protein
AT5G25280	AT5G25280	serine-rich protein-like protein
AT5G25360	AT5G25360	hypothetical protein
AT5G27410	AT5G27410	D-aminoacid aminotransferase-like PLP-dependent enzymes superfamily protein
AT5G27930	AT5G27930	Protein phosphatase 2C family protein
AT5G35732	AT5G35732	hypothetical protein
AT5G40910	AT5G40910	Disease resistance protein (TIR-NBS-LRR class) family
AT5G44567	AT5G44567	hypothetical protein
AT5G48180	NSP5	nitrile specifier protein 5
AT5G48410	GLR1.3	glutamate receptor 1.3
AT5G48560	AT5G48560	basic helix-loop-helix (bHLH) DNA-binding superfamily protein
AT5G48790	AT5G48790	LOW PSII ACCUMULATION protein (DUF1995)
AT5G51330	SWI1	SWITCH1
AT5G52450	AT5G52450	MATE efflux family protein
AT5G53420	AT5G53420	CCT motif family protein
AT5G54860	AT5G54860	Major facilitator superfamily protein
AT5G55500	XYLT	beta-1,2-xylosyltransferase
AT5G57110	ACA8	autoinhibited Ca2+ -ATPase
AT5G58180	ATYKT62	Synaptobrevin family protein
AT5G58320	NET4A	Kinase interacting (KIP1-like) family protein
AT5G58340	AT5G58340	myb-like HTH transcriptional regulator family protein
AT5G58575	AT5G58575	SAGA-associated factor-like protein
AT5G59300	UBC7	ubiquitin-conjugating enzyme E2
AT5G60265	AT5G60265	hypothetical protein
AT5G61450	AT5G61450	P-loop containing nucleoside triphosphate hydrolases superfamily protein
AT5G62260	AT5G62260	AT hook motif DNA-binding family protein
AT5G62340	AT5G62340	Plant invertase/pectin methylesterase inhibitor superfamily protein
AT5G62880	RAC10	RAC-like 10
AT5G63530	FP3	farnesylated protein 3
AT5G63670	SPT42	SPT4 homolog 2
AT5G63860	UVR8	Regulator of chromosome condensation (RCC1) family protein
AT5G64800	CLE21	CLAVATA3/ESR-RELATED 21
AT5G65480	AT5G65480	hypothetical protein
AT5G65940	CHY1	beta-hydroxyisobutyryl-CoA hydrolase 1
ATCG00670	CLPP1	CASEINOLYTIC PROTEASE P 1
ATMG00060	ATMG00060
ATMG00160	COX2	cytochrome c oxidase subunit 2
AT1G01090	PDH-E1 ALPHA	pyruvate dehydrogenase E1 alpha
AT1G01420	UGT72B3	UDP-glucosyl transferase 72B3
AT1G01490	AT1G01490	Heavy metal transport/detoxification superfamily protein
AT1G01500	AT1G01500	Erythronate-4-phosphate dehydrogenase family protein
AT1G01650	SPPL4	SIGNAL PEPTIDE PEPTIDASE-LIKE 4
AT1G01880	AT1G01880	5'-3' exonuclease family protein
AT1G02065	SPL8	squamosa promoter binding protein-like 8
AT1G02350	AT1G02350	protoporphyrinogen oxidase-like protein
AT1G02360	AT1G02360	Chitinase family protein
AT1G02405	AT1G02405	proline-rich family protein
AT1G03060	SPI	BEACH-DOMAIN HOMOLOG A1
AT1G03170	FAF2	FANTASTIC four-like protein (DUF3049)
AT1G03220	AT1G03220	Eukaryotic aspartyl protease family protein
AT1G03270	AT1G03270	CBS domain protein with a domain protein (DUF21)
AT1G03380	ATG18G	autophagy 18 G-like protein
AT1G03560	AT1G03560	Pentatricopeptide repeat (PPR-like) superfamily protein
AT1G03590	AT1G03590	Protein phosphatase 2C family protein
AT1G03610	AT1G03610	plant/protein (DUF789)
AT1G03760	AT1G03760	Prefoldin chaperone subunit family protein
AT1G03930	ADK1	dual specificity kinase 1
AT1G03982	AT1G03982	PAK-box/P21-Rho-binding family protein
AT1G04130	TPR2	Tetratricopeptide repeat (TPR)-like superfamily protein
AT1G04180	YUC9	YUCCA 9
AT1G04190	TPR3	Tetratricopeptide repeat (TPR)-like superfamily protein
AT1G04430	AT1G04430	S-adenosyl-L-methionine-dependent methyltransferases superfamily protein
AT1G04570	AT1G04570	Major facilitator superfamily protein
AT1G04710	PKT4	peroxisomal 3-ketoacyl-CoA thiolase 4
AT1G04770	AT1G04770	Tetratricopeptide repeat (TPR)-like superfamily protein
AT1G04780	AT1G04780	Ankyrin repeat family protein
AT1G05000	PFA-DSP1	Phosphotyrosine protein phosphatases superfamily protein
AT1G05065	CLE20	CLAVATA3/ESR-RELATED 20
AT1G05100	MAPKKK18	mitogen-activated protein kinase kinase kinase 18
AT1G05140	AT1G05140	Peptidase M50 family protein
AT1G05170	AT1G05170	Galactosyltransferase family protein
AT1G05190	emb2394	Ribosomal protein L6 family
AT1G05240	AT1G05240	Peroxidase superfamily protein
AT1G05380	AT1G05380	Acyl-CoA N-acyltransferase with RING/FYVE/PHD-type zinc finger protein
AT1G05470	CVP2	DNAse I-like superfamily protein
AT1G05575	AT1G05575	transmembrane protein
AT1G05900	NTH2	endonuclease III 2
AT1G05910	AT1G05910	cell division cycle protein 48-related / CDC48-like protein
AT1G06148	AT1G06148	hypothetical protein
AT1G06475	AT1G06475	transmembrane protein
AT1G06590	AT1G06590	anaphase-promoting complex subunit
AT1G06780	GAUT6	galacturonosyltransferase 6
AT1G07210	AT1G07210	Ribosomal protein S18
AT1G07270	AT1G07270	Cell division control, Cdc6
AT1G07280	AT1G07280	Tetratricopeptide repeat (TPR)-like superfamily protein
AT1G07390	RLP1	receptor like protein 1
AT1G07560	AT1G07560	Leucine-rich repeat protein kinase family protein
AT1G07660	AT1G07660	Histone superfamily protein
AT1G07870	AT1G07870	Protein kinase superfamily protein
AT1G08030	TPST	tyrosylprotein sulfotransferase
AT1G08110	AT1G08110	lactoylglutathione lyase family protein / glyoxalase I family protein
AT1G08380	PSAO	photosystem I subunit O
AT1G08400	AT1G08400	RINT-1 / TIP-1 family
AT1G08540	SIG2	RNApolymerase sigma subunit 2
AT1G08570	ACHT4	atypical CYS HIS rich thioredoxin 4
AT1G08920	ESL1	ERD (early response to dehydration) six-like 1
AT1G09010	AT1G09010	glycoside hydrolase family 2 protein
AT1G09020	SNF4	sucrose nonfermenting-like protein
AT1G09040	AT1G09040	arginine-glutamic acid dipeptide repeat protein
AT1G09060	AT1G09060	JmjC domain protein JMJ24
AT1G09245	AT1G09245	Plant self-incompatibility protein S1 family
AT1G09350	GolS3	galactinol synthase 3
AT1G09560	GLP5	germin-like protein 5
AT1G09580	AT1G09580	emp24/gp25L/p24 family/GOLD family protein
AT1G09620	AT1G09620	ATP binding/leucine-tRNA ligases/aminoacyl-tRNA ligase
AT1G09660	AT1G09660	RNA-binding KH domain-containing protein
AT1G09780	iPGAM1	Phosphoglycerate mutase, 2,3-bisphosphoglycerate-independent
AT1G09840	SK41	shaggy-like protein kinase 41
AT1G09950	RAS1	RESPONSE TO ABA AND SALT 1
AT1G10150	AT1G10150	Carbohydrate-binding protein
AT1G10410	AT1G10410	CW14 protein (DUF1336)
AT1G10470	ARR4	response regulator 4
AT1G10650	AT1G10650	SBP (S-ribonuclease binding protein) family protein
AT1G10690	AT1G10690	cyclin-dependent kinase inhibitor
AT1G10760	SEX1	Pyruvate phosphate dikinase, PEP/pyruvate binding domain-containing protein
AT1G10820	AT1G10820	hypothetical protein (DUF3755)
AT1G10840	TIF3H1	translation initiation factor 3 subunit H1
AT1G10940	SNRK2.4	Protein kinase superfamily protein
AT1G11090	AT1G11090	alpha/beta-Hydrolases superfamily protein
AT1G11100	AT1G11100	SNF2 domain-containing protein / helicase domain-containing protein / zinc finger protein-like protein
AT1G11160	AT1G11160	Transducin/WD40 repeat-like superfamily protein
AT1G11180	SCAMP2	Secretory carrier membrane protein (SCAMP) family protein
AT1G11230	AT1G11230	transmembrane protein, putative (DUF761)
AT1G11330	AT1G11330	S-locus lectin protein kinase family protein
AT1G11420	DUF2	agenet domain protein (DOMAIN OF UNKNOWN FUNCTION 724 2)
AT1G11608	AT1G11608	F-box associated ubiquitination effector family protein
AT1G11610	CYP71A18	cytochrome P450, family 71, subfamily A, polypeptide 18
AT1G11820	AT1G11820	O-Glycosyl hydrolases family 17 protein
AT1G11930	AT1G11930	Putative pyridoxal phosphate-dependent enzyme, YBL036C type
AT1G12380	AT1G12380	hypothetical protein
AT1G12620	AT1G12620	Pentatricopeptide repeat (PPR) superfamily protein
AT1G12800	AT1G12800	Nucleic acid-binding, OB-fold-like protein
AT1G12860	SCRM2	basic helix-loop-helix (bHLH) DNA-binding superfamily protein
AT1G12880	NUDT12	nudix hydrolase homolog 12
AT1G13000	AT1G13000	transmembrane protein, putative (DUF707)
AT1G13030	AT1G13030	sphere organelles protein-like protein
AT1G13110	CYP71B7	cytochrome P450, family 71 subfamily B, polypeptide 7
AT1G13120	GLE1	nucleoporin GLE1-like protein
AT1G13245	RTFL17	ROTUNDIFOLIA like 17
AT1G13470	AT1G13470	hypothetical protein (DUF1262)
AT1G13740	AFP2	ABI five binding protein 2
AT1G13960	WRKY4	WRKY DNA-binding protein 4
AT1G14020	AT1G14020	O-fucosyltransferase family protein
AT1G14315	AT1G14315	F-box and associated interaction domains-containing protein
AT1G14460	AT1G14460	AAA-type ATPase family protein
AT1G14720	XTH28	xyloglucan endotransglucosylase/hydrolase 28
AT1G14740	TTA1	class I heat shock protein, putative (DUF1423)
AT1G15060	AT1G15060	alpha/beta hydrolase family protein
AT1G15490	AT1G15490	alpha/beta-Hydrolases superfamily protein
AT1G15690	AVP1	Inorganic H pyrophosphatase family protein
AT1G16270	AT1G16270	kinase superfamily with octicosapeptide/Phox/Bem1p domain-containing protein
AT1G16380	ATCHX1	Cation/hydrogen exchanger family protein
AT1G16610	SR45	arginine/serine-rich 45
AT1G16860	AT1G16860	Ubiquitin-specific protease family C19-related protein
AT1G17145	AT1G17145	RING/U-box superfamily protein
AT1G17190	GSTU26	glutathione S-transferase tau 26
AT1G17440	EER4	Transcription initiation factor TFIID subunit A
AT1G18150	ATMPK8	Protein kinase superfamily protein
AT1G18190	GC2	golgin Putative 2
AT1G18200	RABA6b	Rab GTPase-like A1I protein
AT1G18300	NUDT4	nudix hydrolase homolog 4
AT1G18335	AT1G18335	Acyl-CoA N-acyltransferases (NAT) superfamily protein
AT1G18370	HIK	ATP binding microtubule motor family protein
AT1G18470	AT1G18470	Transmembrane Fragile-X-F-associated protein
AT1G18610	AT1G18610	Galactose oxidase/kelch repeat superfamily protein
AT1G18630	GR-RBP6	glycine-rich RNA-binding protein 6
AT1G18740	AT1G18740	ROH1, putative (DUF793)
AT1G18850	AT1G18850	hypothetical protein
AT1G18890	CDPK1	calcium-dependent protein kinase 1
AT1G18900	AT1G18900	Pentatricopeptide repeat (PPR) superfamily protein
AT1G18950	AT1G18950	DDT domain superfamily
AT1G19010	AT1G19010	hypothetical protein
AT1G19100	DMS11	Histidine kinase-, DNA gyrase B-, and HSP90-like ATPase family protein
AT1G19270	DA1	DA1
AT1G19300	PARVUS	Nucleotide-diphospho-sugar transferases superfamily protein
AT1G19370	AT1G19370	membrane protein
AT1G19450	AT1G19450	Major facilitator superfamily protein
AT1G19490	AT1G19490	Basic-leucine zipper (bZIP) transcription factor family protein
AT1G19680	AT1G19680	RING/U-box superfamily protein
AT1G19880	AT1G19880	Regulator of chromosome condensation (RCC1) family protein
AT1G20100	AT1G20100	DNA ligase-like protein
AT1G20200	EMB2719	PAM domain (PCI/PINT associated module) protein
AT1G20260	VAB3	ATPase, V1 complex, subunit B protein
AT1G20575	DPMS1	Nucleotide-diphospho-sugar transferases superfamily protein
AT1G20610	CYCB2;3	Cyclin B2;3
AT1G20650	ASG5	Protein kinase superfamily protein
AT1G20770	AT1G20770	coiled-coil protein
AT1G20840	TMT1	tonoplast monosaccharide transporter1
AT1G20850	XCP2	xylem cysteine peptidase 2
AT1G20930	CDKB2;2	cyclin-dependent kinase B2;2
AT1G21000	AT1G21000	PLATZ transcription factor family protein
AT1G21100	IGMT1	O-methyltransferase family protein
AT1G21326	AT1G21326	VQ motif-containing protein
AT1G21450	SCL1	SCARECROW-like 1
AT1G21830	AT1G21830	hypothetical protein
AT1G21900	p24delta5	emp24/gp25L/p24 family/GOLD family protein
AT1G22040	AT1G22040	Galactose oxidase/kelch repeat superfamily protein
AT1G22180	AT1G22180	Sec14p-like phosphatidylinositol transfer family protein
AT1G22190	AT1G22190	Integrase-type DNA-binding superfamily protein
AT1G22310	MBD8	methyl-CPG-binding domain 8
AT1G22520	AT1G22520	MICOS complex subunit Mic10-like protein (DUF543)
AT1G22640	MYB3	myb domain protein 3
AT1G22650	A/N-InvD	Plant neutral invertase family protein
AT1G22770	GI	gigantea protein (GI)
AT1G22810	AT1G22810	Integrase-type DNA-binding superfamily protein
AT1G22930	AT1G22930	T-complex protein 11
AT1G22990	HIPP22	Heavy metal transport/detoxification superfamily protein
AT1G23030	AT1G23030	ARM repeat superfamily protein
AT1G23070	AT1G23070	organic solute transporter ostalpha protein (DUF300)
AT1G23090	AST91	sulfate transporter 91
AT1G23205	AT1G23205	Plant invertase/pectin methylesterase inhibitor superfamily protein
AT1G23440	AT1G23440	Peptidase C15, pyroglutamyl peptidase I-like protein
AT1G23730	BCA3	beta carbonic anhydrase 3
AT1G23810	AT1G23810	Paired amphipathic helix (PAH2) superfamily protein
AT1G24140	AT1G24140	Matrixin family protein
AT1G24148	AT1G24148	hypothetical protein
AT1G24330	AT1G24330	ARM repeat superfamily protein
AT1G24360	AT1G24360	NAD(P)-binding Rossmann-fold superfamily protein
AT1G24510	AT1G24510	TCP-1/cpn60 chaperonin family protein
AT1G25275	AT1G25275	thionin-like protein
AT1G25440	BBX15	B-box type zinc finger protein with CCT domain-containing protein
AT1G25550	AT1G25550	myb-like transcription factor family protein
AT1G26190	AT1G26190	Phosphoribulokinase / Uridine kinase family
AT1G26370	AT1G26370	RNA helicase family protein
AT1G26620	AT1G26620	T-box transcription factor, putative (DUF863)
AT1G26650	AT1G26650	Son of sevenless protein
AT1G26770	EXPA10	expansin A10
AT1G26850	AT1G26850	S-adenosyl-L-methionine-dependent methyltransferases superfamily protein
AT1G27000	AT1G27000	GRIP/coiled-coil protein, putative (DUF1664)
AT1G27320	HK3	histidine kinase 3
AT1G27340	LCR	Galactose oxidase/kelch repeat superfamily protein
AT1G27430	AT1G27430	GYF domain-containing protein
AT1G27510	EX2	UvrB/UvrC domain protein (DUF3506)
AT1G27690	AT1G27690	lipase, putative (DUF620)
AT1G27770	ACA1	autoinhibited Ca2+-ATPase 1
AT1G27950	LTPG1	glycosylphosphatidylinositol-anchored lipid protein transfer 1
AT1G28120	AT1G28120	ubiquitin thioesterase otubain-like protein
AT1G28240	AT1G28240	strawberry notch protein (DUF616)
AT1G28330	DYL1	dormancy-associated protein-like 1
AT1G28500	AT1G28500	hypothetical protein (DUF626)
AT1G28520	VOZ1	vascular plant one zinc finger protein
AT1G28815	AT1G28815	hypothetical protein
AT1G28960	NUDX15	nudix hydrolase homolog 15
AT1G29280	WRKY65	WRKY DNA-binding protein 65
AT1G29300	UNE1	intracellular protein transporter, putative (DUF641)
AT1G29330	ERD2	ER lumen protein retaining receptor family protein
AT1G29690	CAD1	MAC/Perforin domain-containing protein
AT1G29750	RKF1	receptor-like kinase in flowers 1
AT1G29760	AT1G29760	Putative adipose-regulatory protein (Seipin)
AT1G29930	CAB1	chlorophyll A/B binding protein 1
AT1G29980	AT1G29980	choice-of-anchor C domain protein, putative (Protein of unknown function, DUF642)
AT1G30000	MNS3	alpha-mannosidase 3
AT1G30070	AT1G30070	SGS domain-containing protein
AT1G30080	AT1G30080	Glycosyl hydrolase superfamily protein
AT1G30110	NUDX25	nudix hydrolase homolog 25
AT1G30320	AT1G30320	Remorin family protein
AT1G30475	AT1G30475	hypothetical protein
AT1G31130	AT1G31130	polyadenylate-binding protein 1-B-binding protein
AT1G31300	AT1G31300	TRAM, LAG1 and CLN8 (TLC) lipid-sensing domain containing protein
AT1G31660	AT1G31660	bystin-like protein
AT1G31830	PUT2	Amino acid permease family protein
AT1G32360	AT1G32360	Zinc finger (CCCH-type) family protein
AT1G32500	ABCI7	non-intrinsic ABC protein 6
AT1G32530	AT1G32530	RING/U-box superfamily protein
AT1G32928	AT1G32928	Avr9/Cf-9 rapidly elicited protein
AT1G33055	AT1G33055	hypothetical protein
AT1G33110	AT1G33110	MATE efflux family protein
AT1G33330	AT1G33330	Class I peptide chain release factor
AT1G33470	AT1G33470	RNA-binding (RRM/RBD/RNP motifs) family protein
AT1G34260	FAB1D	FORMS APLOID AND BINUCLEATE CELLS 1A
AT1G34360	AT1G34360	translation initiation factor 3 (IF-3) family protein
AT1G34780	APRL4	APR-like 4
AT1G35160	GF14 PHI	GF14 protein phi chain
AT1G35460	FBH1	basic helix-loop-helix (bHLH) DNA-binding superfamily protein
AT1G35580	CINV1	cytosolic invertase 1
AT1G36622	AT1G36622	transmembrane protein
AT1G36623	AT1G36623	hypothetical protein
AT1G42470	AT1G42470	Patched family protein
AT1G42990	BZIP60	basic region/leucine zipper motif 60
AT1G43850	SEU	SEUSS transcriptional co-regulator
AT1G44170	ALDH3H1	aldehyde dehydrogenase 3H1
AT1G44350	ILL6	IAA-amino acid hydrolase ILR1-like 6
AT1G44446	CH1	Pheophorbide a oxygenase family protein with Rieske 2Fe-2S domain-containing protein
AT1G46264	HSFB4	heat shock transcription factor B4
AT1G47128	RD21A	Granulin repeat cysteine protease family protein
AT1G47260	GAMMA CA2	gamma carbonic anhydrase 2
AT1G47280	AT1G47280	hypothetical protein
AT1G47340	AT1G47340	F-box and associated interaction domains-containing protein
AT1G47500	RBP47C'	RNA-binding protein 47C'
AT1G47550	SEC3A	exocyst complex component sec3A
AT1G47740	AT1G47740	PPPDE putative thiol peptidase family protein
AT1G47900	AT1G47900	filament-like protein (DUF869)
AT1G48370	YSL8	YELLOW STRIPE like 8
AT1G48580	AT1G48580	nuclear localized protein
AT1G48620	HON5	high mobility group A5
AT1G48635	PEX3	peroxin 3
AT1G48770	AT1G48770	hypothetical protein (DUF1639)
AT1G49360	AT1G49360	F-box family protein
AT1G49400	emb1129	Nucleic acid-binding, OB-fold-like protein
AT1G49520	AT1G49520	SWIB complex BAF60b domain-containing protein
AT1G49660	CXE5	carboxyesterase 5
AT1G49710	FUT12	fucosyltransferase 12
AT1G50020	AT1G50020	tubulin alpha-6 chain
AT1G50170	SIRB	sirohydrochlorin ferrochelatase B
AT1G50420	SCL3	scarecrow-like 3
AT1G50450	AT1G50450	Saccharopine dehydrogenase
AT1G50460	HKL1	hexokinase-like 1
AT1G50640	ERF3	ethylene responsive element binding factor 3
AT1G51680	4CL1	4-coumarate:CoA ligase 1
AT1G51800	IOS1	Leucine-rich repeat protein kinase family protein
AT1G51805	AT1G51805	Leucine-rich repeat protein kinase family protein
AT1G51820	AT1G51820	Leucine-rich repeat protein kinase family protein
AT1G52000	AT1G52000	Mannose-binding lectin superfamily protein
AT1G52080	AR791	actin binding protein family
AT1G52150	ATHB-15	Homeobox-leucine zipper family protein / lipid-binding START domain-containing protein
AT1G52420	AT1G52420	UDP-Glycosyltransferase superfamily protein
AT1G52890	NAC019	NAC domain containing protein 19
AT1G53090	SPA4	SPA1-related 4
AT1G53190	AT1G53190	RING/U-box superfamily protein
AT1G53300	TTL1	tetratricopetide-repeat thioredoxin-like 1
AT1G53400	AT1G53400	Ubiquitin domain-containing protein
AT1G53460	AT1G53460	craniofacial development protein
AT1G53625	AT1G53625	hypothetical protein
AT1G53635	AT1G53635	hypothetical protein
AT1G54020	AT1G54020	GDSL-like Lipase/Acylhydrolase superfamily protein
AT1G54080	UBP1A	oligouridylate-binding protein 1A
AT1G54120	AT1G54120	hypothetical protein
AT1G54130	RSH3	RELA/SPOT homolog 3
AT1G54385	AT1G54385	ARM repeat superfamily protein
AT1G54460	AT1G54460	TPX2 (targeting protein for Xklp2) protein family
AT1G54630	ACP3	acyl carrier protein 3
AT1G54710	ATG18H	autophagy 18h-like protein
AT1G54740	AT1G54740	FANTASTIC four-like protein (DUF3049)
AT1G55180	PLDEPSILON	phospholipase D alpha 4
AT1G55325	GCT	RNA polymerase II transcription mediator
AT1G55340	AT1G55340	hypothetical protein (DUF1639)
AT1G55460	AT1G55460	DNA/RNA-binding protein Kin17, conserved region
AT1G55610	BRL1	BRI1 like
AT1G55860	UPL1	LOW protein: E3 ubiquitin ligase-like protein
AT1G55920	SERAT2;1	serine acetyltransferase 2;1
AT1G55970	HAC4	histone acetyltransferase of the CBP family 4
AT1G56140	AT1G56140	Leucine-rich repeat transmembrane protein kinase
AT1G56145	AT1G56145	Leucine-rich repeat transmembrane protein kinase
AT1G56500	AT1G56500	haloacid dehalogenase-like hydrolase family protein
AT1G56600	GolS2	galactinol synthase 2
AT1G56660	AT1G56660	MAEBL domain protein
AT1G57680	Cand1	plasminogen activator inhibitor
AT1G57850	AT1G57850	Toll-Interleukin-Resistance (TIR) domain family protein
AT1G58025	AT1G58025	DNA-binding bromodomain-containing protein
AT1G58080	ATP-PRT1	ATP phosphoribosyl transferase 1
AT1G58180	BCA6	beta carbonic anhydrase 6
AT1G58200	MSL3	MSCS-like 3
AT1G58265	AT1G58265	Cytochrome P450 superfamily protein
AT1G58400	AT1G58400	Disease resistance protein (CC-NBS-LRR class) family
AT1G58470	RBP1	RNA-binding protein 1
AT1G59820	ALA3	aminophospholipid ATPase 3
AT1G59870	PEN3	ABC-2 and Plant PDR ABC-type transporter family protein
AT1G59910	AT1G59910	Actin-binding FH2 (formin homology 2) family protein
AT1G60010	AT1G60010	D-ribose-binding periplasmic protein
AT1G60070	AT1G60070	Adaptor protein complex AP-1, gamma subunit
AT1G60610	AT1G60610	SBP (S-ribonuclease binding protein) family protein
AT1G60670	AT1G60670	hypothetical protein (DUF3755)
AT1G60800	NIK3	NSP-interacting kinase 3
AT1G61100	AT1G61100	disease resistance protein (TIR class)
AT1G61140	EDA16	SNF2 domain-containing protein / helicase domain-containing protein / zinc finger protein-like protein
AT1G61170	AT1G61170	hypothetical protein
AT1G61560	MLO6	Seven transmembrane MLO family protein
AT1G61770	AT1G61770	Chaperone DnaJ-domain superfamily protein
AT1G62040	ATG8C	Ubiquitin-like superfamily protein
AT1G62180	APR2	5'adenylylphosphosulfate reductase 2
AT1G62430	CDS1	CDP-diacylglycerol synthase 1
AT1G62960	ACS10	ACC synthase 10
AT1G63020	NRPD1A	nuclear RNA polymerase D1A
AT1G63090	PP2-A11	phloem protein 2-A11
AT1G63670	TRM12	hypothetical protein (DUF3741)
AT1G63800	UBC5	ubiquitin-conjugating enzyme 5
AT1G63860	AT1G63860	Disease resistance protein (TIR-NBS-LRR class) family
AT1G63950	AT1G63950	Heavy metal transport/detoxification superfamily protein
AT1G64070	RLM1	Disease resistance protein (TIR-NBS-LRR class) family
AT1G64110	DAA1	P-loop containing nucleoside triphosphate hydrolases superfamily protein
AT1G64300	AT1G64300	Protein kinase family protein
AT1G64385	AT1G64385	transmembrane protein
AT1G64405	AT1G64405	hypothetical protein
AT1G64460	AT1G64460	phosphatidylinositol 4-kinase gamma-like protein
AT1G64720	CP5	Polyketide cyclase/dehydrase and lipid transport superfamily protein
AT1G64850	AT1G64850	Calcium-binding EF hand family protein
AT1G64970	G-TMT	gamma-tocopherol methyltransferase
AT1G65010	AT1G65010	WEB family protein (DUF827)
AT1G65295	AT1G65295	ubiquitin carboxyl-terminal hydrolase
AT1G65486	AT1G65486	transmembrane protein
AT1G65610	KOR2	Six-hairpin glycosidases superfamily protein
AT1G65840	PAO4	polyamine oxidase 4
AT1G66460	AT1G66460	Protein kinase superfamily protein
AT1G66600	ABO3	ABA overly sensitive mutant 3
AT1G66730	LIG6	DNA LIGASE 6
AT1G67080	ABA4	abscisic acid (aba)-deficient 4
AT1G67250	AT1G67250	Proteasome maturation factor UMP1
AT1G67310	AT1G67310	Calmodulin-binding transcription activator protein with CG-1 and Ankyrin domain
AT1G67580	AT1G67580	Protein kinase superfamily protein
AT1G67785	AT1G67785	hypothetical protein
AT1G67940	ABCI17	non-intrinsic ABC protein 3
AT1G68060	MAP70-1	microtubule-associated proteins 70-1
AT1G68140	AT1G68140	zinc finger/BTB domain protein, putative (DUF1644)
AT1G68160	AT1G68160	ZZ-type zinc finger protein, putative (DUF3755)
AT1G68550	CRF10	Integrase-type DNA-binding superfamily protein
AT1G68670	AT1G68670	myb-like transcription factor family protein
AT1G68680	AT1G68680	SH3/FCH domain protein
AT1G68840	RAV2	related to ABI3/VP1 2
AT1G68920	AT1G68920	basic helix-loop-helix (bHLH) DNA-binding superfamily protein
AT1G68990	MGP3	male gametophyte defective 3
AT1G69150	AT1G69150	Cysteine/Histidine-rich C1 domain family protein
AT1G69420	AT1G69420	DHHC-type zinc finger family protein
AT1G69510	AT1G69510	cAMP-regulated phosphoprotein 19-related protein
AT1G69580	AT1G69580	Homeodomain-like superfamily protein
AT1G69700	HVA22C	HVA22 homologue C
AT1G69790	AT1G69790	Protein kinase superfamily protein
AT1G69930	GSTU11	glutathione S-transferase TAU 11
AT1G70000	AT1G70000	myb-like transcription factor family protein
AT1G70230	TBL27	TRICHOME BIREFRINGENCE-LIKE 27
AT1G70250	AT1G70250	receptor serine/threonine kinase
AT1G70310	SPDS2	spermidine synthase 2
AT1G70330	ENT1	equilibrative nucleotide transporter 1
AT1G70430	AT1G70430	Protein kinase superfamily protein
AT1G70520	CRK2	cysteine-rich RLK (RECEPTOR-like protein kinase) 2
AT1G70540	EDA24	Plant invertase/pectin methylesterase inhibitor superfamily protein
AT1G70860	AT1G70860	Polyketide cyclase/dehydrase and lipid transport superfamily protein
AT1G71780	AT1G71780	WD repeat protein
AT1G71830	SERK1	somatic embryogenesis receptor-like kinase 1
AT1G71850	AT1G71850	Ubiquitin carboxyl-terminal hydrolase family protein
AT1G71960	ABCG25	ATP-binding casette family G25
AT1G71980	AT1G71980	Protease-associated (PA) RING/U-box zinc finger family protein
AT1G72030	AT1G72030	Acyl-CoA N-acyltransferases (NAT) superfamily protein
AT1G72170	AT1G72170	MICOS complex subunit, putative (DUF543)
AT1G72410	AT1G72410	COP1-interacting protein-like protein
AT1G72450	JAZ6	jasmonate-zim-domain protein 6
AT1G72520	LOX4	PLAT/LH2 domain-containing lipoxygenase family protein
AT1G72560	PSD	ARM repeat superfamily protein
AT1G72740	AT1G72740	Homeodomain-like/winged-helix DNA-binding family protein
AT1G72770	HAB1	HYPERSENSITIVE TO ABA1
AT1G72860	AT1G72860	Disease resistance protein (TIR-NBS-LRR class) family
AT1G72880	AT1G72880	Survival protein SurE-like phosphatase/nucleotidase
AT1G73340	AT1G73340	Cytochrome P450 superfamily protein
AT1G73390	AT1G73390	Endosomal targeting BRO1-like domain-containing protein
AT1G73670	MPK15	MAP kinase 15
AT1G73730	EIL3	ETHYLENE-INSENSITIVE3-like 3
AT1G73885	AT1G73885	AT-rich interactive domain protein
AT1G73960	TAF2	TBP-associated factor 2
AT1G74070	AT1G74070	Cyclophilin-like peptidyl-prolyl cis-trans isomerase family protein
AT1G74100	SOT16	sulfotransferase 16
AT1G74140	AT1G74140	Rhomboid-related intramembrane serine protease family protein
AT1G74470	AT1G74470	Pyridine nucleotide-disulfide oxidoreductase family protein
AT1G74580	AT1G74580	Pentatricopeptide repeat (PPR) superfamily protein
AT1G74750	AT1G74750	Pentatricopeptide repeat (PPR) superfamily protein
AT1G74790	AT1G74790	catalytics
AT1G74800	AT1G74800	Galactosyltransferase family protein
AT1G75220	ERDL6	Major facilitator superfamily protein
AT1G75230	AT1G75230	DNA glycosylase superfamily protein
AT1G75310	AUL1	auxin-like 1 protein
AT1G75380	BBD1	bifunctional nuclease in basal defense response 1
AT1G75400	AT1G75400	RING/U-box superfamily protein
AT1G75410	BLH3	BEL1-like homeodomain 3
AT1G75630	AVA-P4	vacuolar H+-pumping ATPase 16 kDa proteolipid subunit 4
AT1G75680	GH9B7	glycosyl hydrolase 9B7
AT1G75890	AT1G75890	GDSL-like Lipase/Acylhydrolase superfamily protein
AT1G75900	AT1G75900	GDSL-like Lipase/Acylhydrolase superfamily protein
AT1G76110	AT1G76110	HMG (high mobility group) box protein with ARID/BRIGHT DNA-binding domain-containing protein
AT1G76310	CYCB2;4	CYCLIN B2;4
AT1G76350	AT1G76350	Plant regulator RWP-RK family protein
AT1G76390	PUB43	ARM repeat superfamily protein
AT1G76550	AT1G76550	Phosphofructokinase family protein
AT1G76560	CP12-3	CP12 domain-containing protein 3
AT1G76660	AT1G76660	hydroxyproline-rich glycoprotein family protein
AT1G76790	IGMT5	O-methyltransferase family protein
AT1G76952	IDL5	inflorescence deficient in abscission (IDA)-like 5
AT1G77080	MAF1	K-box region and MADS-box transcription factor family protein
AT1G77230	AT1G77230	Tetratricopeptide repeat (TPR)-like superfamily protein
AT1G77280	AT1G77280	kinase with adenine nucleotide alpha hydrolases-like domain-containing protein
AT1G77290	AT1G77290	Glutathione S-transferase family protein
AT1G77300	EFS	histone-lysine N-methyltransferase
AT1G77370	AT1G77370	Glutaredoxin family protein
AT1G77600	AT1G77600	ARM repeat superfamily protein
AT1G77610	AT1G77610	EamA-like transporter family protein
AT1G77760	NIA1	nitrate reductase 1
AT1G77800	AT1G77800	PHD finger family protein
AT1G77880	AT1G77880	Galactose oxidase/kelch repeat superfamily protein
AT1G77920	TGA7	bZIP transcription factor family protein
AT1G78000	SULTR1;2	sulfate transporter 1;2
AT1G78060	AT1G78060	Glycosyl hydrolase family protein
AT1G78240	TSD2	S-adenosyl-L-methionine-dependent methyltransferases superfamily protein
AT1G78280	AT1G78280	transferases, transferring glycosyl groups
AT1G78470	AT1G78470	F-box/LRR protein
AT1G78600	LZF1	light-regulated zinc finger protein 1
AT1G78660	GGH1	gamma-glutamyl hydrolase 1
AT1G78840	AT1G78840	F-box/RNI-like/FBD-like domains-containing protein
AT1G78890	AT1G78890	hypothetical protein
AT1G79440	ALDH5F1	aldehyde dehydrogenase 5F1
AT1G79470	AT1G79470	Aldolase-type TIM barrel family protein
AT1G79510	AT1G79510	hypothetical protein (DUF2358)
AT1G79530	GAPCP-1	glyceraldehyde-3-phosphate dehydrogenase of plastid 1
AT1G79720	AT1G79720	Eukaryotic aspartyl protease family protein
AT1G79870	AT1G79870	D-isomer specific 2-hydroxyacid dehydrogenase family protein
AT1G79920	Hsp70-15	Heat shock protein 70 (Hsp 70) family protein
AT1G79970	AT1G79970	hypothetical protein
AT1G80060	AT1G80060	Ubiquitin-like superfamily protein
AT1G80240	DGR1	choice-of-anchor C domain protein, putative (Protein of unknown function, DUF642)
AT1G80300	NTT1	nucleotide transporter 1
AT1G80460	NHO1	Actin-like ATPase superfamily protein
AT1G80490	TPR1	TOPLESS-related 1
AT1G80530	AT1G80530	Major facilitator superfamily protein
AT1G80700	AT1G80700	stress response NST1-like protein
AT1G80820	CCR2	cinnamoyl coa reductase
AT1G80830	NRAMP1	natural resistance-associated macrophage protein 1
AT1G80865	AT1G80865	hypothetical protein
AT1G80920	J8	Chaperone DnaJ-domain superfamily protein
AT1G80940	AT1G80940	Snf1 kinase interactor-like protein
AT2G01023	AT2G01023	hypothetical protein
AT2G01180	PAP1	phosphatidic acid phosphatase 1
AT2G01190	PDE331	Octicosapeptide/Phox/Bem1p family protein
AT2G01650	PUX2	plant UBX domain-containing protein 2
AT2G01820	AT2G01820	Leucine-rich repeat protein kinase family protein
AT2G01905	CYCJ18	cyclin J18
AT2G02010	GAD4	glutamate decarboxylase 4
AT2G02070	IDD5	indeterminate(ID)-domain 5
AT2G02180	TOM3	tobamovirus multiplication protein 3
AT2G02220	PSKR1	phytosulfokin receptor 1
AT2G02360	PP2-B10	phloem protein 2-B10
AT2G02400	AT2G02400	NAD(P)-binding Rossmann-fold superfamily protein
AT2G02470	AL6	alfin-like 6
AT2G02480	STI	AAA-type ATPase family protein
AT2G02740	WHY3	ssDNA-binding transcriptional regulator
AT2G03090	EXPA15	expansin A15
AT2G03130	AT2G03130	Ribosomal protein L12/ ATP-dependent Clp protease adaptor protein ClpS family protein
AT2G03140	AT2G03140	alpha/beta-Hydrolases superfamily protein
AT2G03380	AT2G03380	Pentatricopeptide repeat (PPR) superfamily protein
AT2G03640	AT2G03640	Nuclear transport factor 2 (NTF2) family protein with RNA binding (RRM-RBD-RNP motifs) domain-containing protein
AT2G03810	AT2G03810	18S pre-ribosomal assembly protein gar2-like protein
AT2G04400	AT2G04400	Aldolase-type TIM barrel family protein
AT2G04550	IBR5	indole-3-butyric acid response 5
AT2G04795	AT2G04795	hypothetical protein
AT2G05760	AT2G05760	Xanthine/uracil permease family protein
AT2G05786	AT2G05786	hypothetical protein
AT2G07629	AT2G07629	hypothetical protein
AT2G13540	ABH1	ARM repeat superfamily protein
AT2G13550	AT2G13550	hypothetical protein
AT2G13660	AT2G13660	hypothetical protein
AT2G14247	AT2G14247	Expressed protein
AT2G14750	APK	APS kinase
AT2G14835	AT2G14835	RING/U-box superfamily protein
AT2G15440	AT2G15440	polysaccharide biosynthesis protein (DUF579)
AT2G15730	AT2G15730	P-loop containing nucleoside triphosphate hydrolases superfamily protein
AT2G15760	AT2G15760	calmodulin-binding protein (DUF1645)
AT2G15900	AT2G15900	phox domain-containing protein
AT2G16400	BLH7	BEL1-like homeodomain 7
AT2G16430	PAP10	purple acid phosphatase 10
AT2G16485	NERD	GW repeat- and PHD finger-containing protein NERD
AT2G16570	ASE1	GLN phosphoribosyl pyrophosphate amidotransferase 1
AT2G16920	UBC23	ubiquitin-conjugating enzyme 23
AT2G16950	TRN1	transportin 1
AT2G17040	NAC036	NAC domain containing protein 36
AT2G17380	AP19	associated protein 19
AT2G17570	cPT1	Undecaprenyl pyrophosphate synthetase family protein
AT2G17760	AT2G17760	Eukaryotic aspartyl protease family protein
AT2G17830	AT2G17830	F-box and associated interaction domains-containing protein
AT2G18160	bZIP2	basic leucine-zipper 2
AT2G18230	PPa2	pyrophosphorylase 2
AT2G18350	HB24	homeobox protein 24
AT2G18600	AT2G18600	Ubiquitin-conjugating enzyme family protein
AT2G18740	AT2G18740	Small nuclear ribonucleoprotein family protein
AT2G18790	PHYB	phytochrome B
AT2G18910	AT2G18910	hydroxyproline-rich glycoprotein family protein
AT2G19160	AT2G19160	Core-2/I-branching beta-1,6-N-acetylglucosaminyltransferase family protein
AT2G19450	TAG1	membrane bound O-acyl transferase (MBOAT) family protein
AT2G19460	AT2G19460	DUF3511 domain protein (DUF3511)
AT2G19800	MIOX2	myo-inositol oxygenase 2
AT2G19860	HXK2	hexokinase 2
AT2G20020	CAF1	RNA-binding CRS1 / YhbY (CRM) domain-containing protein
AT2G20300	ALE2	Protein kinase superfamily protein
AT2G20610	SUR1	Tyrosine transaminase family protein
AT2G20630	PIA1	PP2C induced by AVRRPM1
AT2G20920	AT2G20920	chaperone (DUF3353)
AT2G20960	pEARLI4	phospholipase-like protein (PEARLI 4) family protein
AT2G20980	MCM10	minichromosome maintenance 10
AT2G21060	GRP2B	glycine-rich protein 2B
AT2G21190	AT2G21190	ER lumen protein retaining receptor family protein
AT2G21300	AT2G21300	ATP binding microtubule motor family protein
AT2G21380	AT2G21380	Kinesin motor family protein
AT2G21520	AT2G21520	Sec14p-like phosphatidylinositol transfer family protein
AT2G21660	GRP7	cold, circadian rhythm, and rna binding 2
AT2G22040	LST8-2	Transducin/WD40 repeat-like superfamily protein
AT2G22100	AT2G22100	RNA-binding (RRM/RBD/RNP motifs) family protein
AT2G22340	AT2G22340	transmembrane protein
AT2G22720	AT2G22720	SPT2 chromatin protein
AT2G22730	AT2G22730	Major facilitator superfamily protein
AT2G22800	HAT9	Homeobox-leucine zipper protein family
AT2G22890	AT2G22890	Kua-ubiquitin conjugating enzyme hybrid localization domain-containing protein
AT2G23090	AT2G23090	Uncharacterized protein family SERF
AT2G23093	AT2G23093	Major facilitator superfamily protein
AT2G23130	AGP17	arabinogalactan protein 17
AT2G23140	PUB4	RING/U-box superfamily protein with ARM repeat domain-containing protein
AT2G23760	BLH4	BEL1-like homeodomain 4
AT2G23790	AT2G23790	calcium uniporter (DUF607)
AT2G24360	AT2G24360	Protein kinase superfamily protein
AT2G24420	AT2G24420	DNA repair ATPase-like protein
AT2G24430	NAC038	NAC domain containing protein 38
AT2G24570	WRKY17	WRKY DNA-binding protein 17
AT2G24590	RSZ22a	RNA recognition motif and CCHC-type zinc finger domains containing protein
AT2G24693	AT2G24693	Protein of unknown function (PD694200)
AT2G25320	AT2G25320	TRAF-like family protein
AT2G25480	AT2G25480	TPX2 (targeting protein for Xklp2) protein family
AT2G25560	AT2G25560	DNAJ heat shock N-terminal domain-containing protein
AT2G25720	AT2G25720	hypothetical protein
AT2G25730	AT2G25730	zinc finger FYVE domain protein
AT2G26170	CYP711A1	cytochrome P450, family 711, subfamily A, polypeptide 1
AT2G26470	AT2G26470	embryonic stem cell-specific 5-hydroxymethylcytosine-binding protein
AT2G26530	AR781	AR781, pheromone receptor-like protein (DUF1645)
AT2G26560	PLA2A	phospholipase A 2A
AT2G26600	AT2G26600	Glycosyl hydrolase superfamily protein
AT2G26640	KCS11	3-ketoacyl-CoA synthase 11
AT2G26650	KT1	K+ transporter 1
AT2G26710	BAS1	Cytochrome P450 superfamily protein
AT2G26770	SCAB1	plectin-like protein
AT2G26800	AT2G26800	Aldolase superfamily protein
AT2G26920	AT2G26920	Ubiquitin-associated/translation elongation factor EF1B protein
AT2G26930	CDPMEK	4-(cytidine 5'-phospho)-2-C-methyl-D-erithritol kinase
AT2G26980	CIPK3	CBL-interacting protein kinase 3
AT2G27150	AAO3	abscisic aldehyde oxidase 3
AT2G27350	OTLD1	OTU-like cysteine protease family protein
AT2G27420	AT2G27420	Cysteine proteinases superfamily protein
AT2G27500	AT2G27500	Glycosyl hydrolase superfamily protein
AT2G27680	AT2G27680	NAD(P)-linked oxidoreductase superfamily protein
AT2G27800	AT2G27800	Tetratricopeptide repeat (TPR)-like superfamily protein
AT2G27860	AXS1	UDP-D-apiose/UDP-D-xylose synthase 1
AT2G28430	AT2G28430	zinc finger, C3HC4 type family protein
AT2G28550	RAP2.7	related to AP2.7
AT2G28740	HIS4	histone H4
AT2G28830	PUB12	armadillo/beta-catenin repeat protein
AT2G28840	XBAT31	hypothetical protein
AT2G28890	PLL4	poltergeist like 4
AT2G28930	PK1B	protein kinase 1B
AT2G29440	GSTU6	glutathione S-transferase tau 6
AT2G29500	AT2G29500	HSP20-like chaperones superfamily protein
AT2G29910	AT2G29910	F-box/RNI-like superfamily protein
AT2G30020	AT2G30020	Protein phosphatase 2C family protein
AT2G30590	WRKY21	WRKY DNA-binding protein 21
AT2G30990	AT2G30990	arginine N-methyltransferase, putative (DUF688)
AT2G31090	AT2G31090	transmembrane protein
AT2G31130	AT2G31130	hypothetical protein
AT2G31140	AT2G31140	Peptidase S24/S26A/S26B/S26C family protein
AT2G31260	APG9	autophagy 9 (APG9)
AT2G31300	ARPC1B	actin-related protein C1B
AT2G31570	GPX2	glutathione peroxidase 2
AT2G31650	ATX1	homologue of trithorax
AT2G31700	AT2G31700	transmembrane protein
AT2G31740	AT2G31740	S-adenosyl-L-methionine-dependent methyltransferases superfamily protein
AT2G31880	SOBIR1	Leucine-rich repeat protein kinase family protein
AT2G31940	AT2G31940	oxidoreductase/transition metal ion-binding protein
AT2G31955	CNX2	cofactor of nitrate reductase and xanthine dehydrogenase 2
AT2G32010	CVL1	CVP2 like 1
AT2G32260	CCT1	phosphorylcholine cytidylyltransferase
AT2G32480	ARASP	chloroplastic membrane metallo proteases
AT2G32560	AT2G32560	F-box family protein
AT2G32960	PFA-DSP2	Phosphotyrosine protein phosphatases superfamily protein
AT2G33670	MLO5	Seven transmembrane MLO family protein
AT2G33710	AT2G33710	Integrase-type DNA-binding superfamily protein
AT2G34480	AT2G34480	Ribosomal protein L18ae/LX family protein
AT2G34660	ABCC2	multidrug resistance-associated protein 2
AT2G34720	NF-YA4	nuclear factor Y, subunit A4
AT2G35040	AT2G35040	AICARFT/IMPCHase bienzyme family protein
AT2G35350	PLL1	poltergeist like 1
AT2G35410	AT2G35410	RNA-binding (RRM/RBD/RNP motifs) family protein
AT2G35480	AT2G35480	envelope glycoprotein
AT2G35650	CSLA07	cellulose synthase like
AT2G35658	AT2G35658	transmembrane protein
AT2G35790	AT2G35790	transmembrane protein
AT2G35930	PUB23	plant U-box 23
AT2G36200	AT2G36200	P-loop containing nucleoside triphosphate hydrolases superfamily protein
AT2G36380	ABCG34	pleiotropic drug resistance 6
AT2G36810	AT2G36810	ARM repeat superfamily protein
AT2G36830	GAMMA-TIP	gamma tonoplast intrinsic protein
AT2G36990	SIGF	RNApolymerase sigma-subunit F
AT2G37040	PAL1	PHE ammonia lyase 1
AT2G37130	AT2G37130	Peroxidase superfamily protein
AT2G37290	AT2G37290	Ypt/Rab-GAP domain of gyp1p superfamily protein
AT2G37430	ZAT11	C2H2 and C2HC zinc fingers superfamily protein
AT2G37570	SLT1	HSP20-like chaperones superfamily protein
AT2G37960	AT2G37960	myosin-M heavy protein
AT2G38250	AT2G38250	Homeodomain-like superfamily protein
AT2G38290	AMT2	ammonium transporter 2
AT2G38330	AT2G38330	MATE efflux family protein
AT2G38370	AT2G38370	weak chloroplast movement under blue light protein (DUF827)
AT2G38410	AT2G38410	ENTH/VHS/GAT family protein
AT2G38490	CIPK22	CBL-interacting Serine/Threonine-kinase
AT2G38580	AT2G38580	Mitochondrial ATP synthase D chain-related protein
AT2G38610	AT2G38610	RNA-binding KH domain-containing protein
AT2G38630	AT2G38630	Transducin/WD40 repeat-like superfamily protein
AT2G38720	MAP65-5	microtubule-associated protein 65-5
AT2G38730	AT2G38730	Cyclophilin-like peptidyl-prolyl cis-trans isomerase family protein
AT2G38800	AT2G38800	Plant calmodulin-binding protein-like protein
AT2G38960	ERO2	endoplasmic reticulum oxidoreductins 2
AT2G39140	SVR1	pseudouridine synthase family protein
AT2G39340	SAC3A	SAC3/GANP/Nin1/mts3/eIF-3 p25 family
AT2G39375	AT2G39375	hypothetical protein
AT2G39400	AT2G39400	alpha/beta-Hydrolases superfamily protein
AT2G39480	ABCB6	P-glycoprotein 6
AT2G39660	BIK1	botrytis-induced kinase1
AT2G39700	EXPA4	expansin A4
AT2G39720	RHC2A	RING-H2 finger C2A
AT2G39890	PROT1	proline transporter 1
AT2G39930	ISA1	isoamylase 1
AT2G39950	AT2G39950	flocculation protein
AT2G40030	NRPD1B	nuclear RNA polymerase D1B
AT2G40140	CZF1	zinc finger (CCCH-type) family protein
AT2G40205	AT2G40205	Ribosomal protein L41 family
AT2G40300	FER4	ferritin 4
AT2G40410	AtCaN2	Ca(2+)-dependent nuclease family protein
AT2G40460	AT2G40460	Major facilitator superfamily protein
AT2G40510	AT2G40510	Ribosomal protein S26e family protein
AT2G40600	AT2G40600	appr-1-p processing enzyme family protein
AT2G40610	EXPA8	expansin A8
AT2G40890	CYP98A3	cytochrome P450, family 98, subfamily A, polypeptide 3
AT2G40935	AT2G40935	PLAC8 family protein
AT2G40970	MYBC1	Homeodomain-like superfamily protein
AT2G41010	CAMBP25	calmodulin (CAM)-binding protein of 25 kDa
AT2G41090	AT2G41090	Calcium-binding EF-hand family protein
AT2G41490	GPT	UDP-glcnac-adolichol phosphate glcnac-1-p-transferase
AT2G41670	AT2G41670	P-loop containing nucleoside triphosphate hydrolases superfamily protein
AT2G41680	NTRC	NADPH-dependent thioredoxin reductase C
AT2G41700	ABCA1	ATP-binding cassette A1
AT2G41705	AT2G41705	camphor resistance CrcB family protein
AT2G41820	AT2G41820	Leucine-rich repeat protein kinase family protein
AT2G42030	AT2G42030	RING/U-box superfamily protein
AT2G42270	AT2G42270	U5 small nuclear ribonucleoprotein helicase
AT2G42670	AT2G42670	2-aminoethanethiol dioxygenase, putative (DUF1637)
AT2G42840	PDF1	protodermal factor 1
AT2G42890	ML2	MEI2-like 2
AT2G43000	NAC042	NAC domain containing protein 42
AT2G43080	AT-P4H-1	P4H
AT2G43240	AT2G43240	Nucleotide-sugar transporter family protein
AT2G43410	FPA	RNA binding protein
AT2G43490	AT2G43490	Ypt/Rab-GAP domain of gyp1p superfamily protein
AT2G43540	AT2G43540	transmembrane protein
AT2G43680	IQD14	IQ-domain 14
AT2G43780	AT2G43780	cytochrome oxidase assembly protein
AT2G44120	AT2G44120	Ribosomal protein L30/L7 family protein
AT2G44180	MAP2A	methionine aminopeptidase 2A
AT2G44350	ATCS	Citrate synthase family protein
AT2G44500	AT2G44500	O-fucosyltransferase family protein
AT2G44660	AT2G44660	ALG6, ALG8 glycosyltransferase family
AT2G44670	AT2G44670	senescence-associated family protein (DUF581)
AT2G44770	AT2G44770	ELMO/CED-12 family protein
AT2G44790	UCC2	uclacyanin 2
AT2G44920	AT2G44920	Tetratricopeptide repeat (TPR)-like superfamily protein
AT2G44940	AT2G44940	Integrase-type DNA-binding superfamily protein
AT2G45070	SEC61 BETA	Preprotein translocase Sec, Sec61-beta subunit protein
AT2G45140	PVA12	plant VAP homolog 12
AT2G45170	ATG8E	AUTOPHAGY 8E
AT2G45400	BEN1	NAD(P)-binding Rossmann-fold superfamily protein
AT2G45440	DHDPS2	dihydrodipicolinate synthase
AT2G45480	GRF9	growth-regulating factor 9
AT2G45790	PMM	phosphomannomutase
AT2G45950	SK20	SKP1-like 20
AT2G46040	AT2G46040	ARID/BRIGHT AND ELM2 DNA-binding domain-containing protein
AT2G46270	GBF3	G-box binding factor 3
AT2G46360	AT2G46360	hypothetical protein
AT2G46370	JAR1	Auxin-responsive GH3 family protein
AT2G46430	CNGC3	cyclic nucleotide gated channel 3
AT2G46510	AIB	ABA-inducible BHLH-type transcription factor
AT2G46770	NST1	NAC (No Apical Meristem) domain transcriptional regulator superfamily protein
AT2G46780	AT2G46780	RNA-binding (RRM/RBD/RNP motifs) family protein
AT2G46790	PRR9	pseudo-response regulator 9
AT2G46920	POL	Protein phosphatase 2C family protein
AT2G46970	PIL1	phytochrome interacting factor 3-like 1
AT2G47010	AT2G47010	calcium/calcium/calmodulin-dependent Serine/Threonine-kinase
AT2G47070	SPL1	squamosa promoter binding protein-like 1
AT2G47170	ARF1A1C	Ras-related small GTP-binding family protein
AT2G47340	AT2G47340	Plant invertase/pectin methylesterase inhibitor superfamily protein
AT2G47820	AT2G47820	arginine-glutamic acid dipeptide repeat protein
AT2G47844	AT2G47844	hypothetical protein
AT2G47870	AT2G47870	Thioredoxin superfamily protein
AT2G47900	TLP3	tubby like protein 3
AT2G48160	AT2G48160	Tudor/PWWP/MBT domain-containing protein
AT3G01060	AT3G01060	lysine-tRNA ligase
AT3G01120	MTO1	Pyridoxal phosphate (PLP)-dependent transferases superfamily protein
AT3G01160	AT3G01160	pre-rRNA-processing ESF1-like protein
AT3G01210	AT3G01210	RNA-binding (RRM/RBD/RNP motifs) family protein
AT3G01380	AT3G01380	sulfatase and phosphatidylinositolglycan class N domain-containing protein
AT3G01460	MBD9	methyl-CPG-binding domain 9
AT3G01510	LSF1	like SEX4 1
AT3G01860	AT3G01860	hypothetical protein
AT3G02130	RPK2	receptor-like protein kinase 2
AT3G02180	SP1L3	SPIRAL1-like3
AT3G02270	AT3G02270	Trimeric LpxA-like enzyme
AT3G02450	AT3G02450	cell division protein ftsH
AT3G02740	AT3G02740	Eukaryotic aspartyl protease family protein
AT3G02860	AT3G02860	zinc ion binding protein
AT3G02950	THO7	Tho complex subunit 7/Mft1p
AT3G03020	AT3G03020	hypothetical protein
AT3G03050	CSLD3	cellulose synthase-like D3
AT3G03110	XPO1B	exportin 1B
AT3G03420	AT3G03420	Ku70-binding family protein
AT3G03490	PEX19-1	peroxin 19-1
AT3G03550	AT3G03550	RING/U-box superfamily protein
AT3G03770	AT3G03770	Leucine-rich repeat protein kinase family protein
[truncated: 1,035 more rows]
