# Supplementary material for: Co-option and neofunctionalization of stomatal executors for defence against herbivores in Brassicales
Source: Nat Plants. 2025 Feb 24;11(3):483–504. doi: 10.1038/s41477-025-01921-1 (PMC11928322; doi:10.1038/s41477-025-01921-1)
Supplement: Supplementary file 12 — Comparative analysis of WSB ChIP-seq and scRNA-seq data of stomatal lineages. [file 41477_2025_1921_MOESM12_ESM.xlsx]

## Sheet: WSB_target_genes
AGI code	Symbol	Full name
AT1G01030	NGA3	AP2/B3-like transcriptional factor family protein
AT1G01040	DCL1	dicer-like 1
AT1G04360	AT1G04360	RING/U-box superfamily protein
AT1G06360	AT1G06360	Fatty acid desaturase family protein
AT1G08080	ACA7	alpha carbonic anhydrase 7
AT1G09970	LRR XI-23	Leucine-rich receptor-like protein kinase family protein
AT1G10270	GRP23	glutamine-rich protein 23
AT1G11130	SUB	Leucine-rich repeat protein kinase family protein
AT1G11260	STP1	sugar transporter 1
AT1G12260	NAC007	NAC 007
AT1G12420	ACR8	ACT domain repeat 8
AT1G12672	AT1G12672	thionin-like protein
AT1G13290	DOT5	C2H2-like zinc finger protein
AT1G15550	GA3OX1	gibberellin 3-oxidase 1
AT1G15570	CYCA2;3	CYCLIN A2;3
AT1G17500	AT1G17500	ATPase E1-E2 type family protein / haloacid dehalogenase-like hydrolase family protein
AT1G17744	AT1G17744	hypothetical protein
AT1G19840	AT1G19840	SAUR-like auxin-responsive protein family
AT1G20970	AT1G20970	calponin-like domain protein
AT1G20980	SPL14	squamosa promoter binding protein-like 14
AT1G22500	ATL15	RING/U-box superfamily protein
AT1G29090	AT1G29090	Cysteine proteinases superfamily protein
AT1G29950	AT1G29950	basic helix-loop-helix (bHLH) DNA-binding superfamily protein
AT1G31320	LBD4	LOB domain-containing protein 4
AT1G31940	AT1G31940	cystic fibrosis transmembrane conductance regulator
AT1G32300	GulLO1	D-arabinono-1,4-lactone oxidase family protein
AT1G33220	AT1G33220	Glycosyl hydrolase superfamily protein
AT1G47870	ATE2F2	winged-helix DNA-binding transcription factor family protein
AT1G51950	IAA18	indole-3-acetic acid inducible 18
AT1G52190	AT1G52190	Major facilitator superfamily protein
AT1G53700	WAG1	WAG 1
AT1G53830	PME2	pectin methylesterase 2
AT1G54210	ATG12A	Ubiquitin-like superfamily protein
AT1G57990	PUP18	purine permease 18
AT1G58007	AT1G58007	multidrug resistance protein
AT1G61840	AT1G61840	Cysteine/Histidine-rich C1 domain family protein
AT1G61920	AT1G61920	transmembrane protein
AT1G62421	AT1G62421	hypothetical protein
AT1G62480	AT1G62480	Vacuolar calcium-binding protein-like protein
AT1G64390	GH9C2	glycosyl hydrolase 9C2
AT1G65470	FAS1	chromatin assembly factor-1 (FASCIATA1) (FAS1)
AT1G68490	AT1G68490	translocase subunit seca
AT1G68500	AT1G68500	hypothetical protein
AT1G69760	AT1G69760	suppressor SRP40-like protein
AT1G70020	AT1G70020	transmembrane protein, putative (DUF1163)
AT1G70290	TPS8	trehalose-6-phosphatase synthase S8
AT1G71010	FAB1C	FORMS APLOID AND BINUCLEATE CELLS 1C
AT1G71695	AT1G71695	Peroxidase superfamily protein
AT1G72180	AT1G72180	Leucine-rich receptor-like protein kinase family protein
AT1G72300	PSY1R	Leucine-rich receptor-like protein kinase family protein
AT1G72510	AT1G72510	DUF1677 family protein (DUF1677)
AT1G72700	AT1G72700	ATPase E1-E2 type family protein / haloacid dehalogenase-like hydrolase family protein
AT1G73590	PIN1	Auxin efflux carrier family protein
AT1G73690	CDKD1;1	cyclin-dependent kinase D1;1
AT1G75520	SRS5	SHI-related sequence 5
AT1G76990	ACR3	ACT domain repeat 3
AT1G78100	AUF1	F-box family protein
AT1G78260	AT1G78260	RNA-binding (RRM/RBD/RNP motifs) family protein
AT2G04115	AT2G04115	Plant self-incompatibility protein S1 family
AT2G04925	AT2G04925	Putative membrane lipoprotein
AT2G05940	RIPK	Protein kinase superfamily protein
AT2G07642	AT2G07642	hypothetical protein
AT2G17450	RHA3A	RING-H2 finger A3A
AT2G17500	AT2G17500	Auxin efflux carrier family protein
AT2G17770	BZIP27	basic region/leucine zipper motif 27
AT2G18090	AT2G18090	PHD finger family protein / SWIB complex BAF60b domain-containing protein / GYF domain-containing protein
AT2G18700	TPS11	trehalose phosphatase/synthase 11
AT2G18960	HA1	H[+]-ATPase 1
AT2G19190	FRK1	FLG22-induced receptor-like kinase 1
AT2G19802	AT2G19802	transmembrane protein
AT2G20290	XIG	myosin-like protein XIG
AT2G22805	AT2G22805	Defensin-like (DEFL) family protein
AT2G23340	DEAR3	DREB and EAR motif protein 3
AT2G24240	AT2G24240	BTB/POZ domain with WD40/YVTN repeat-like protein
AT2G25150	AT2G25150	HXXXD-type acyl-transferase family protein
AT2G26230	AT2G26230	uricase / urate oxidase / nodulin 35
AT2G26260	3BETAHSD/D2	3beta-hydroxysteroid-dehydrogenase/decarboxylase
AT2G26695	AT2G26695	Ran BP2/NZF zinc finger-like superfamily protein
AT2G29980	FAD3	fatty acid desaturase 3
AT2G30040	MAPKKK14	mitogen-activated protein kinase kinase kinase 14
AT2G31230	ERF15	ethylene-responsive element binding factor 15
AT2G35060	KUP11	K+ uptake permease 11
AT2G35950	EDA12	embryo sac development arrest 12
AT2G36410	AT2G36410	transcriptional activator (DUF662)
AT2G36570	AT2G36570	Leucine-rich repeat protein kinase family protein
AT2G36680	AT2G36680	Modifier of rudimentary (Mod(r)) protein
AT2G36690	AT2G36690	2-oxoglutarate (2OG) and Fe(II)-dependent oxygenase superfamily protein
AT2G36930	AT2G36930	zinc finger (C2H2 type) family protein
AT2G37180	RD28	Aquaporin-like superfamily protein
AT2G39200	MLO12	Seven transmembrane MLO family protein
AT2G40120	AT2G40120	Protein kinase superfamily protein
AT2G40750	WRKY54	WRKY DNA-binding protein 54
AT2G41180	SIB2	VQ motif-containing protein
AT2G43060	IBH1	ILI1 binding bHLH 1
AT2G45220	AT2G45220	Plant invertase/pectin methylesterase inhibitor superfamily
AT2G46760	GulLO6	D-arabinono-1,4-lactone oxidase family protein
AT2G47260	WRKY23	WRKY DNA-binding protein 23
AT3G03680	AT3G03680	C2 calcium/lipid-binding plant phosphoribosyltransferase family protein
AT3G07360	PUB9	plant U-box 9
AT3G10880	AT3G10880	tropomyosin
AT3G11680	AT3G11680	aluminum activated malate transporter family protein
AT3G13320	CAX2	cation exchanger 2
AT3G13590	AT3G13590	Cysteine/Histidine-rich C1 domain family protein
AT3G13690	AT3G13690	kinase with adenine nucleotide alpha hydrolases-like domain-containing protein
AT3G14205	AT3G14205	Phosphoinositide phosphatase family protein
AT3G14210	ESM1	GDSL-like lipase/acylhydrolase superfamily protein
AT3G14680	CYP72A14	cytochrome P450, family 72, subfamily A, polypeptide 14
AT3G18535	AT3G18535	tubulin-tyrosine ligase
AT3G18550	BRC1	TCP family transcription factor
AT3G18830	PMT5	polyol/monosaccharide transporter 5
AT3G21100	AT3G21100	RNA-binding (RRM/RBD/RNP motifs) family protein
AT3G21890	BBX31	B-box type zinc finger family protein
AT3G22380	TIC	time for coffee
AT3G23090	AT3G23090	TPX2 (targeting protein for Xklp2) protein family
AT3G26690	NUDX13	nudix hydrolase homolog 13
AT3G44320	NIT3	nitrilase 3
AT3G47500	CDF3	cycling DOF factor 3
AT3G48750	CDC2	cell division control 2
AT3G50530	CRK	CDPK-related kinase
AT3G53820	AT3G53820	C2H2 and C2HC zinc fingers superfamily protein
AT3G58620	TTL4	tetratricopetide-repeat thioredoxin-like 4
AT3G59150	AT3G59150	F-box/RNI superfamily protein
AT3G60390	HAT3	homeobox-leucine zipper protein 3
AT3G60520	AT3G60520	zinc ion-binding protein
AT3G62100	IAA30	indole-3-acetic acid inducible 30
AT4G01690	PPOX	Flavin containing amine oxidoreductase family
AT4G04745	AT4G04745	hypothetical protein
AT4G05150	AT4G05150	Octicosapeptide/Phox/Bem1p family protein
AT4G08620	SULTR1;1	sulfate transporter 1;1
AT4G12420	SKU5	Cupredoxin superfamily protein
AT4G12470	AZI1	azelaic acid induced 1
AT4G15380	CYP705A4	cytochrome P450, family 705, subfamily A, polypeptide 4
AT4G17670	AT4G17670	senescence-associated family protein (DUF581)
AT4G24020	NLP7	NIN like protein 7
AT4G27260	WES1	Auxin-responsive GH3 family protein
AT4G29150	IQD25	IQ-domain 25
AT4G30210	ATR2	P450 reductase 2
AT4G31330	AT4G31330	transmembrane protein, putative (Protein of unknown function, DUF599)
AT4G31800	WRKY18	WRKY DNA-binding protein 18
AT4G32800	AT4G32800	Integrase-type DNA-binding superfamily protein
AT4G33310	AT4G33310	hypothetical protein
AT4G34770	AT4G34770	SAUR-like auxin-responsive protein family
AT4G34950	AT4G34950	Major facilitator superfamily protein
AT4G36740	HB40	homeobox protein 40
AT4G37080	AT4G37080	ternary complex factor MIP1 leucine-zipper protein (Protein of unknown function, DUF547)
AT4G39080	VHA-A3	vacuolar proton ATPase A3
AT4G39400	BRI1	Leucine-rich receptor-like protein kinase family protein
AT4G39600	AT4G39600	Galactose oxidase/kelch repeat superfamily protein
AT4G39770	TPPH	Haloacid dehalogenase-like hydrolase (HAD) superfamily protein
AT5G01890	AT5G01890	Leucine-rich receptor-like protein kinase family protein
AT5G03700	AT5G03700	D-mannose binding lectin protein with Apple-like carbohydrate-binding domain-containing protein
AT5G04110	GYRB3	DNA GYRASE B3
AT5G04760	AT5G04760	Duplicated homeodomain-like superfamily protein
AT5G08139	AT5G08139	RING/U-box superfamily protein
AT5G09760	AT5G09760	Plant invertase/pectin methylesterase inhibitor superfamily
AT5G13181	AT5G13181	hypothetical protein
AT5G16190	CSLA11	cellulose synthase like A11
AT5G18610	AT5G18610	Protein kinase superfamily protein
AT5G19040	IPT5	isopentenyltransferase 5
AT5G24670	EMB2820	Cytidine/deoxycytidylate deaminase family protein
AT5G28410	AT5G28410	hypothetical protein
AT5G36907	AT5G36907	transmembrane protein
AT5G37800	RSL1	RHD SIX-LIKE 1
AT5G40900	AT5G40900	Nucleotide-diphospho-sugar transferase family protein
AT5G43745	AT5G43745	ion channel POLLUX-like protein, putative (DUF1012)
AT5G47940	AT5G47940	40S ribosomal protein S27
AT5G52510	SCL8	SCARECROW-like 8
AT5G52882	AT5G52882	P-loop containing nucleoside triphosphate hydrolases superfamily protein
AT5G53290	CRF3	cytokinin response factor 3
AT5G53410	AT5G53410	F-box associated ubiquitination effector family protein
AT5G54510	DFL1	Auxin-responsive GH3 family protein
AT5G54800	GPT1	glucose 6-phosphate/phosphate translocator 1
AT5G55900	AT5G55900	Sucrase/ferredoxin-like family protein
AT5G55910	D6PK	D6 protein kinase
AT5G59780	MYB59	myb domain protein 59
AT5G60680	AT5G60680	transcription initiation factor TFIID subunit (Protein of unknown function, DUF584)
AT5G62690	TUB2	tubulin beta chain 2
AT5G64750	ABR1	Integrase-type DNA-binding superfamily protein
AT5G65670	IAA9	indole-3-acetic acid inducible 9
AT5G66820	AT5G66820	transmembrane protein
AT5G67290	AT5G67290	FAD-dependent oxidoreductase family protein
ATMG00010	ATMG00010	ORF153A
ATMG00030	ATMG00030	ORF107A
ATMG01350	ATMG01350	ORF145C
ATMG01360	COX1	cytochrome c oxidase subunit 1
AT1G01830	AT1G01830	ARM repeat superfamily protein
AT1G01940	AT1G01940	Cyclophilin-like peptidyl-prolyl cis-trans isomerase family protein
AT1G02920	GSTF7	glutathione S-transferase 7
AT1G03440	AT1G03440	Leucine-rich repeat (LRR) family protein
AT1G03475	LIN2	Coproporphyrinogen III oxidase
AT1G03900	ABCI18	non-intrinsic ABC protein 4
AT1G04300	AT1G04300	TRAF-like superfamily protein
AT1G04350	AT1G04350	2-oxoglutarate (2OG) and Fe(II)-dependent oxygenase superfamily protein
AT1G04990	AT1G04990	Zinc finger C-x8-C-x5-C-x3-H type family protein
AT1G06700	AT1G06700	Protein kinase superfamily protein
AT1G06890	AT1G06890	nodulin MtN21 /EamA-like transporter family protein
AT1G07040	AT1G07040	plant/protein
AT1G07430	HAI2	highly ABA-induced PP2C protein 2
AT1G08050	AT1G08050	Zinc finger (C3HC4-type RING finger) family protein
AT1G08410	AT1G08410	P-loop containing nucleoside triphosphate hydrolases superfamily protein
AT1G09630	RAB11c	RAB GTPase 11C
AT1G09940	HEMA2	Glutamyl-tRNA reductase family protein
AT1G09980	AT1G09980	Putative serine esterase family protein
AT1G10170	NFXL1	NF-X-like 1
AT1G11655	AT1G11655	hypothetical protein
AT1G12230	AT1G12230	Aldolase superfamily protein
AT1G12430	ARK3	armadillo repeat kinesin 3
AT1G12805	AT1G12805	nucleotide binding protein
AT1G12970	PIRL3	plant intracellular ras group-related LRR 3
AT1G14140	UCP3	Mitochondrial substrate carrier family protein
AT1G14450	AT1G14450	NADH dehydrogenase (ubiquinone)s
AT1G14920	GAI	GRAS family transcription factor family protein
AT1G15600	AT1G15600	transmembrane protein
AT1G15710	AT1G15710	prephenate dehydrogenase family protein
AT1G15780	NRB4	mediator of RNA polymerase II transcription subunit 15a-like protein
AT1G15910	FDM1	XH/XS domain-containing protein
AT1G17380	JAZ5	jasmonate-zim-domain protein 5
AT1G17620	AT1G17620	Late embryogenesis abundant (LEA) hydroxyproline-rich glycoprotein family
AT1G17720	ATB BETA	Protein phosphatase 2A, regulatory subunit PR55
AT1G18290	AT1G18290	DUF4228 domain protein
AT1G18710	MYB47	myb domain protein 47
AT1G19210	AT1G19210	Integrase-type DNA-binding superfamily protein
AT1G19660	AT1G19660	Wound-responsive family protein
AT1G21130	IGMT4	O-methyltransferase family protein
AT1G22220	AUF2	F-box family protein
AT1G22620	ATSAC1	Phosphoinositide phosphatase family protein
AT1G22900	AT1G22900	Disease resistance-responsive (dirigent-like protein) family protein
AT1G22960	AT1G22960	Pentatricopeptide repeat (PPR) superfamily protein
AT1G27200	AT1G27200	glycosyltransferase family protein (DUF23)
AT1G27752	AT1G27752	Ubiquitin system component Cue protein
AT1G29400	ML5	MEI2-like protein 5
AT1G32790	CID11	CTC-interacting domain 11
AT1G34245	EPF2	Putative membrane lipoprotein
AT1G35255	AT1G35255	transmembrane protein
AT1G45010	AT1G45010	TRAM, LAG1 and CLN8 (TLC) lipid-sensing domain containing protein
AT1G45230	AT1G45230	DCL protein (DUF3223)
AT1G47970	AT1G47970	nucleolin
AT1G49560	AT1G49560	Homeodomain-like superfamily protein
AT1G49590	AT1G49590	C2H2 and C2HC zinc fingers superfamily protein
AT1G49620	ICK5	Cyclin-dependent kinase inhibitor family protein
AT1G50290	AT1G50290	hypothetical protein
AT1G51860	AT1G51860	Leucine-rich repeat protein kinase family protein
AT1G53170	ERF8	ethylene response factor 8
AT1G53380	AT1G53380	hypothetical protein (DUF641)
AT1G54410	AT1G54410	dehydrin family protein
AT1G55210	AT1G55210	Disease resistance-responsive (dirigent-like protein) family protein
AT1G56220	AT1G56220	Dormancy/auxin associated family protein
AT1G60860	AGD2	ARF-GAP domain 2
AT1G61260	AT1G61260	cotton fiber (DUF761)
AT1G61890	AT1G61890	MATE efflux family protein
AT1G62250	AT1G62250	orotidine 5'-phosphate decarboxylase
AT1G62570	FMO GS-OX4	flavin-monooxygenase glucosinolate S-oxygenase 4
AT1G63840	AT1G63840	RING/U-box superfamily protein
AT1G68360	AT1G68360	C2H2 and C2HC zinc fingers superfamily protein
AT1G68440	AT1G68440	transmembrane protein
AT1G69160	AT1G69160	suppressor
AT1G69780	ATHB13	Homeobox-leucine zipper protein family
AT1G70080	AT1G70080	Terpenoid cyclases/Protein prenyltransferases superfamily protein
AT1G70370	PG2	polygalacturonase 2
AT1G71890	SUC5	Major facilitator superfamily protein
AT1G72060	AT1G72060	serine-type endopeptidase inhibitor
AT1G73450	AT1G73450	Protein kinase superfamily protein
AT1G75000	AT1G75000	GNS1/SUR4 membrane protein family
AT1G75110	RRA2	Nucleotide-diphospho-sugar transferase family protein
AT1G76490	HMG1	hydroxy methylglutaryl CoA reductase 1
AT1G77840	AT1G77840	Translation initiation factor IF2/IF5
AT1G78010	AT1G78010	tRNA modification GTPase
AT1G78476	AT1G78476	hypothetical protein
AT1G78690	At1g78690p	Phospholipid/glycerol acyltransferase family protein
AT1G79010	AT1G79010	Alpha-helical ferredoxin
AT1G79250	AGC1.7	AGC kinase 1.7
AT1G79340	MC4	metacaspase 4
AT1G79830	GC5	golgin Putative 5
AT1G80000	AT1G80000	CASC3/Barentsz eIF4AIII binding protein
AT1G80030	AT1G80030	Molecular chaperone Hsp40/DnaJ family protein
AT1G80100	HP6	histidine phosphotransfer protein 6
AT1G80120	AT1G80120	LURP-one-like protein (DUF567)
AT2G01430	HB17	homeobox-leucine zipper protein 17
AT2G01850	EXGT-A3	endoxyloglucan transferase A3
AT2G02000	GAD3	glutamate decarboxylase 3
AT2G07715	AT2G07715	Nucleic acid-binding, OB-fold-like protein
AT2G15960	AT2G15960	stress-induced protein
AT2G16700	ADF5	actin depolymerizing factor 5
AT2G20670	AT2G20670	sugar phosphate exchanger, putative (DUF506)
AT2G22010	RKP	related to KPC1
AT2G22490	CYCD2;1	Cyclin D2;1
AT2G25490	EBF1	EIN3-binding F box protein 1
AT2G25800	AT2G25800	elongation factor Ts (DUF810)
AT2G25900	ATCTH	Zinc finger C-x8-C-x5-C-x3-H type family protein
AT2G27080	AT2G27080	Late embryogenesis abundant (LEA) hydroxyproline-rich glycoprotein family
AT2G27310	AT2G27310	F-box family protein
AT2G27770	AT2G27770	DUF868 family protein (DUF868)
AT2G28080	AT2G28080	UDP-Glycosyltransferase superfamily protein
AT2G30230	AT2G30230	6,7-dimethyl-8-ribityllumazine synthase
AT2G30280	RDM4	RNA-directed DNA methylation 4
AT2G31900	XIF	myosin-like protein XIF
AT2G32080	PUR ALPHA-1	purin-rich alpha 1
AT2G35260	AT2G35260	CAAX protease self-immunity protein
AT2G35910	AT2G35910	RING/U-box superfamily protein
AT2G37360	ABCG2	ABC-2 type transporter family protein
AT2G37750	AT2G37750	hypothetical protein
AT2G39725	AT2G39725	LYR family of Fe/S cluster biogenesis protein
AT2G40390	AT2G40390	neuronal PAS domain protein
AT2G41410	AT2G41410	Calcium-binding EF-hand family protein
AT2G42350	AT2G42350	RING/U-box superfamily protein
AT2G42900	AT2G42900	Plant basic secretory protein (BSP) family protein
AT2G42960	AT2G42960	Protein kinase superfamily protein
AT2G43320	AT2G43320	S-adenosyl-L-methionine-dependent methyltransferases superfamily protein
AT2G44070	AT2G44070	NagB/RpiA/CoA transferase-like superfamily protein
AT2G44150	ASHH3	histone-lysine N-methyltransferase ASHH3
AT2G45280	RAD51C	RAS associated with diabetes protein 51C
AT2G45660	AGL20	AGAMOUS-like 20
AT2G45670	AT2G45670	calcineurin B subunit-like protein
AT2G47020	AT2G47020	Peptide chain release factor 1
AT2G47280	AT2G47280	Pectin lyase-like superfamily protein
AT2G47500	AT2G47500	P-loop nucleoside triphosphate hydrolases superfamily protein with CH (Calponin Homology) domain-containing protein
AT2G47510	FUM1	fumarase 1
AT3G01090	KIN10	SNF1 kinase homolog 10
AT3G02460	AT3G02460	Ypt/Rab-GAP domain of gyp1p superfamily protein
AT3G02470	SAMDC	S-adenosylmethionine decarboxylase
AT3G03305	AT3G03305	Calcineurin-like metallo-phosphoesterase superfamily protein
AT3G03990	AT3G03990	alpha/beta-Hydrolases superfamily protein
AT3G04270	AT3G04270	two-component response regulator ARR22-like protein
AT3G07390	AIR12	auxin-induced in root cultures-like protein
AT3G07425	AT3G07425	transmembrane protein
AT3G08490	AT3G08490	delta-latroinsectotoxin-Lt1a protein
AT3G08580	AAC1	ADP/ATP carrier 1
AT3G08700	UBC12	ubiquitin-conjugating enzyme 12
AT3G10270	GYRB1	DNA gyrase subunit B
AT3G11210	AT3G11210	SGNH hydrolase-type esterase superfamily protein
AT3G11530	AT3G11530	Vacuolar protein sorting 55 (VPS55) family protein
AT3G13750	BGAL1	beta galactosidase 1
AT3G13898	AT3G13898	EPIDERMAL PATTERNING FACTOR-like protein
AT3G15530	AT3G15530	S-adenosyl-L-methionine-dependent methyltransferases superfamily protein
AT3G15760	AT3G15760	cytochrome P450 family protein
AT3G16430	JAL31	jacalin-related lectin 31
AT3G18060	AT3G18060	transducin family protein / WD-40 repeat family protein
AT3G18290	BTS	zinc finger protein-like protein
AT3G18430	AT3G18430	Calcium-binding EF-hand family protein
AT3G19380	PUB25	plant U-box 25
AT3G19450	ATCAD4	GroES-like zinc-binding alcohol dehydrogenase family protein
AT3G21640	TWD1	FKBP-type peptidyl-prolyl cis-trans isomerase family protein
AT3G21680	AT3G21680	hypothetical protein
AT3G22370	AOX1A	alternative oxidase 1A
AT3G23600	AT3G23600	alpha/beta-Hydrolases superfamily protein
AT3G23820	GAE6	UDP-D-glucuronate 4-epimerase 6
AT3G24503	ALDH2C4	aldehyde dehydrogenase 2C4
AT3G24830	AT3G24830	Ribosomal protein L13 family protein
AT3G26730	AT3G26730	RING/U-box superfamily protein
AT3G26932	DRB3	dsRNA-binding protein 3
AT3G29030	EXPA5	expansin A5
AT3G45210	AT3G45210	transcription initiation factor TFIID subunit (Protein of unknown function, DUF584)
AT3G47620	TCP14	TEOSINTE BRANCHED, cycloidea and PCF (TCP) 14
AT3G48240	AT3G48240	Octicosapeptide/Phox/Bem1p family protein
AT3G50260	CEJ1	cooperatively regulated by ethylene and jasmonate 1
AT3G50660	DWF4	Cytochrome P450 superfamily protein
AT3G50930	BCS1	cytochrome BC1 synthesi
AT3G51620	AT3G51620	PAP/OAS1 substrate-binding domain superfamily
AT3G51660	AT3G51660	Tautomerase/MIF superfamily protein
AT3G54363	AT3G54363	hypothetical protein
AT3G56080	AT3G56080	S-adenosyl-L-methionine-dependent methyltransferases superfamily protein
AT3G57420	AT3G57420	transmembrane protein, putative (DUF288)
AT3G57640	AT3G57640	Protein kinase superfamily protein
AT3G58710	WRKY69	WRKY DNA-binding protein 69
AT3G59830	AT3G59830	Integrin-linked protein kinase family
AT3G60080	AT3G60080	RING/U-box superfamily protein
AT3G60286	AT3G60286	hypothetical protein
AT3G61580	SLD1	Fatty acid/sphingolipid desaturase
AT3G61950	AT3G61950	basic helix-loop-helix (bHLH) DNA-binding superfamily protein
AT3G62170	VGDH2	VANGUARD-like protein
AT3G63510	AT3G63510	FMN-linked oxidoreductases superfamily protein
AT4G00730	ANL2	Homeobox-leucine zipper family protein / lipid-binding START domain-containing protein
AT4G02130	GATL6	galacturonosyltransferase 6
AT4G04925	AT4G04925	transmembrane protein
AT4G10613	AT4G10613	RNA-directed DNA polymerase (reverse transcriptase)-related family protein
AT4G13640	UNE16	Homeodomain-like superfamily protein
AT4G16810	AT4G16810	VEFS-Box of polycomb protein
AT4G17620	AT4G17620	glycine-rich protein
AT4G17870	PYR1	Polyketide cyclase/dehydrase and lipid transport superfamily protein
AT4G20210	AT4G20210	Terpenoid cyclases/Protein prenyltransferases superfamily protein
AT4G20300	AT4G20300	Serine/Threonine-kinase, putative (DUF1639)
AT4G21740	AT4G21740	transmembrane protein
AT4G21850	MSRB9	methionine sulfoxide reductase B9
AT4G22620	AT4G22620	SAUR-like auxin-responsive protein family
AT4G24240	WRKY7	WRKY DNA-binding protein 7
AT4G24340	AT4G24340	Phosphorylase superfamily protein
AT4G24430	AT4G24430	Rhamnogalacturonate lyase family protein
AT4G24830	AT4G24830	arginosuccinate synthase family
AT4G25070	AT4G25070	caldesmon-like protein
AT4G27020	AT4G27020	inositol-1,4,5-trisphosphate 5-phosphatase
AT4G27170	SESA4	seed storage albumin 4
AT4G27630	GTG2	GPCR-type G protein 2
AT4G28088	AT4G28088	Low temperature and salt responsive protein family
AT4G29060	emb2726	elongation factor Ts family protein
AT4G30090	AT4G30090	golgin family A protein
AT4G30160	VLN4	villin 4
AT4G30190	HA2	H[+]-ATPase 2
AT4G30350	AT4G30350	Double Clp-N motif-containing P-loop nucleoside triphosphate hydrolases superfamily protein
AT4G30440	GAE1	UDP-D-glucuronate 4-epimerase 1
AT4G30720	PDE327	FAD/NAD(P)-binding oxidoreductase family protein
AT4G31510	AT4G31510	major centromere autoantigen B-like protein
AT4G32290	AT4G32290	Core-2/I-branching beta-1,6-N-acetylglucosaminyltransferase family protein
AT4G32680	AT4G32680	transmembrane protein
AT4G32850	nPAP	nuclear poly(a) polymerase
AT4G33410	SPPL1	SIGNAL PEPTIDE PEPTIDASE-LIKE 1
AT4G33680	AGD2	Pyridoxal phosphate (PLP)-dependent transferases superfamily protein
AT4G34140	AT4G34140	D111/G-patch domain-containing protein
AT4G35470	PIRL4	plant intracellular ras group-related LRR 4
AT4G35890	LARP1c	winged-helix DNA-binding transcription factor family protein
AT4G36220	FAH1	ferulic acid 5-hydroxylase 1
AT4G36390	AT4G36390	Methylthiotransferase
AT4G37310	CYP81H1	cytochrome P450, family 81, subfamily H, polypeptide 1
AT4G37790	HAT22	Homeobox-leucine zipper protein family
AT5G01720	AT5G01720	RNI-like superfamily protein
AT5G03040	iqd2	IQ-domain 2
AT5G03240	UBQ3	polyubiquitin 3
AT5G04390	AT5G04390	C2H2-type zinc finger family protein
AT5G05340	PRX52	Peroxidase superfamily protein
AT5G06950	AHBP-1B	bZIP transcription factor family protein
AT5G07360	AT5G07360	Amidase family protein
AT5G08565	AT5G08565	Transcription initiation Spt4-like protein
AT5G09350	PI-4KBETA2	phosphatidylinositol 4-OH kinase beta2
AT5G10080	AT5G10080	Eukaryotic aspartyl protease family protein
AT5G10150	AT5G10150	UPSTREAM OF FLC protein (DUF966)
AT5G10320	AT5G10320	ATP synthase subunit B
AT5G10560	AT5G10560	Glycosyl hydrolase family protein
AT5G11090	AT5G11090	serine-rich protein-like protein
AT5G11500	AT5G11500	coiled-coil protein
AT5G11950	LOG8	Putative lysine decarboxylase family protein
AT5G13090	AT5G13090	hypothetical protein
AT5G14180	MPL1	Myzus persicae-induced lipase 1
AT5G16080	CXE17	carboxyesterase 17
AT5G16200	AT5G16200	50S ribosomal protein-like protein
AT5G19875	AT5G19875	transmembrane protein
AT5G23280	AT5G23280	TCP family transcription factor
AT5G23460	AT5G23460	hypothetical protein
AT5G24890	AT5G24890	stress response NST1-like protein
AT5G27420	CNI1	carbon/nitrogen insensitive 1
AT5G28300	AT5G28300	Duplicated homeodomain-like superfamily protein
AT5G38210	AT5G38210	Protein kinase family protein
AT5G41790	CIP1	COP1-interactive protein 1
AT5G43840	HSFA6A	heat shock transcription factor A6A
AT5G44180	RLT2	Homeodomain-like transcriptional regulator
AT5G44210	ERF9	erf domain protein 9
AT5G45830	DOG1	delay of germination 1
AT5G46295	AT5G46295	transmembrane protein
AT5G46640	AT5G46640	AT hook motif DNA-binding family protein
AT5G46790	PYL1	PYR1-like 1
AT5G47430	AT5G47430	DWNN domain, a CCHC-type zinc finger
AT5G48430	AT5G48430	Eukaryotic aspartyl protease family protein
AT5G49650	XK-2	xylulose kinase-2
AT5G49960	AT5G49960	ion channel protein
AT5G51600	PLE	Microtubule associated protein (MAP65/ASE1) family protein
AT5G52020	AT5G52020	Integrase-type DNA-binding superfamily protein
AT5G52060	BAG1	BCL-2-associated athanogene 1
AT5G53480	AT5G53480	ARM repeat superfamily protein
AT5G56030	HSP81-2	heat shock protein 81-2
AT5G56950	NAP1;3	nucleosome assembly protein 1;3
AT5G57860	AT5G57860	Ubiquitin-like superfamily protein
AT5G58110	AT5G58110	chaperone binding / ATPase activator
AT5G59030	COPT1	copper transporter 1
AT5G59170	AT5G59170	Proline-rich extensin-like family protein
AT5G60490	FLA12	FASCICLIN-like arabinogalactan-protein 12
AT5G60790	ABCF1	ABC transporter family protein
AT5G60920	COB	COBRA-like extracellular glycosyl-phosphatidyl inositol-anchored protein family
AT5G61520	AT5G61520	Major facilitator superfamily protein
AT5G61960	ML1	MEI2-like protein 1
AT5G62560	AT5G62560	RING/U-box superfamily protein with ARM repeat domain-containing protein
AT5G65080	MAF5	K-box region/MADS-box transcription factor family protein
AT5G65925	AT5G65925	hypothetical protein
AT5G66090	AT5G66090	cell wall integrity/stress response component
AT5G66150	AT5G66150	Glycosyl hydrolase family 38 protein
AT5G66200	ARO2	armadillo repeat only 2
AT5G66790	AT5G66790	Protein kinase superfamily protein
AT5G67330	NRAMP4	natural resistance associated macrophage protein 4
AT5G67370	CGLD27	DUF1230 family protein (DUF1230)
AT1G02030	AT1G02030	C2H2-like zinc finger protein
AT1G07200	AT1G07200	Double Clp-N motif-containing P-loop nucleoside triphosphate hydrolases superfamily protein
AT1G09070	SRC2	soybean gene regulated by cold-2
AT1G10140	AT1G10140	Uncharacterized conserved protein UCP031279
AT1G14685	BPC2	basic pentacysteine 2
AT1G18330	EPR1	Homeodomain-like superfamily protein
AT1G20620	CAT3	catalase 3
AT1G24440	AT1G24440	RING/U-box superfamily protein
AT1G26560	BGLU40	beta glucosidase 40
AT1G30400	ABCC1	multidrug resistance-associated protein 1
AT1G32060	PRK	phosphoribulokinase
AT1G48460	AT1G48460	tRNA-processing ribonuclease BN
AT1G49480	RTV1	related to vernalization1 1
AT1G51570	AT1G51570	Calcium-dependent lipid-binding (CaLB domain) plant phosphoribosyltransferase family protein
AT1G52370	AT1G52370	Ribosomal protein L22p/L17e family protein
AT1G54570	PES1	Esterase/lipase/thioesterase family protein
AT1G56010	NAC1	NAC domain containing protein 1
AT1G68830	STN7	Serine/Threonine kinase domain protein
AT1G70590	AT1G70590	F-box family protein
AT1G71340	GDPD4	PLC-like phosphodiesterases superfamily protein
AT1G71880	SUC1	sucrose-proton symporter 1
AT1G73360	HDG11	homeodomain GLABROUS 11
AT1G73760	AT1G73760	RING/U-box superfamily protein
AT1G74160	TRM4	LONGIFOLIA protein
AT1G76500	SOB3	Putative AT-hook DNA-binding family protein
AT1G76880	AT1G76880	Duplicated homeodomain-like superfamily protein
AT1G78080	RAP2.4	related to AP2 4
AT1G78580	TPS1	trehalose-6-phosphate synthase
AT1G79380	RGLG4	Ca(2)-dependent phospholipid-binding protein (Copine) family
AT2G01480	AT2G01480	O-fucosyltransferase family protein
AT2G20180	PIL5	phytochrome interacting factor 3-like 5
AT2G22426	AT2G22426	hypothetical protein
AT2G23770	LYK4	protein kinase family protein / peptidoglycan-binding LysM domain-containing protein
AT2G26110	AT2G26110	bromodomain protein (DUF761)
AT2G27180	AT2G27180	hypothetical protein
AT2G30470	HSI2	B3 domain-containing transcription repressor VAL1
AT2G36950	AT2G36950	Heavy metal transport/detoxification superfamily protein
AT2G37025	TRFL8	TRF-like 8
AT2G37980	AT2G37980	O-fucosyltransferase family protein
AT2G40000	HSPRO2	ortholog of sugar beet HS1 PRO-1 2
AT2G41560	ACA4	autoinhibited Ca(2+)-ATPase
AT2G45590	AT2G45590	Protein kinase superfamily protein
AT2G47350	AT2G47350	HIT zinc finger and PAPA-1-like domain-containing protein
AT3G01516	AT3G01516	transmembrane protein
AT3G01810	AT3G01810	EEIG1/EHBP1 protein amino-terminal domain protein
AT3G02600	LPP3	lipid phosphate phosphatase 3
AT3G05200	ATL6	RING/U-box superfamily protein
AT3G05545	AT3G05545	RING/U-box superfamily protein
AT3G06150	AT3G06150	cytochrome P450 family protein
AT3G07270	AT3G07270	GTP cyclohydrolase I
AT3G07870	AT3G07870	F-box and associated interaction domains-containing protein
AT3G08850	RAPTOR1	Regulatory-associated protein of TOR 1
AT3G11420	AT3G11420	beta-1,3-N-acetylglucosaminyltransferase lunatic protein, putative (DUF604)
AT3G12200	Nek7	NIMA-related kinase 7
AT3G13080	ABCC3	multidrug resistance-associated protein 3
AT3G13480	AT3G13480	nuclear polyadenylated RNA-binding protein
AT3G14000	ATBRXL2	DZC (Disease resistance/zinc finger/chromosome condensation-like region) domain containing protein
AT3G14172	AT3G14172	GPI-anchored adhesin-like protein
AT3G14870	AT3G14870	hypothetical protein (DUF641)
AT3G19970	AT3G19970	alpha/beta-Hydrolases superfamily protein
AT3G23920	BAM1	beta-amylase 1
AT3G27880	AT3G27880	hypothetical protein (DUF1645)
AT3G30380	AT3G30380	alpha/beta-Hydrolases superfamily protein
AT3G49810	AT3G49810	ARM repeat superfamily protein
AT3G50700	IDD2	indeterminate(ID)-domain 2
AT3G55515	RTFL7	ROTUNDIFOLIA like 7
AT3G57040	ARR9	response regulator 9
AT3G60200	AT3G60200	hypothetical protein
AT3G61060	PP2-A13	phloem protein 2-A13
AT3G61200	AT3G61200	Thioesterase superfamily protein
AT3G63260	ATMRK1	Protein kinase superfamily protein
AT3G63270	AT3G63270	nuclease
AT4G00200	AT4G00200	AT hook motif DNA-binding family protein
AT4G08850	AT4G08850	Leucine-rich repeat receptor-like protein kinase family protein
AT4G10380	NIP5;1	NOD26-like intrinsic protein 5;1
AT4G13660	PRR2	pinoresinol reductase 2
AT4G16500	AT4G16500	Cystatin/monellin superfamily protein
AT4G20880	AT4G20880	ethylene-responsive nuclear protein / ethylene-regulated nuclear protein (ERT2)
AT4G22910	FZR2	FIZZY-related 2
AT4G24210	SLY1	F-box family protein
AT4G25880	PUM6	pumilio 6
AT4G26650	AT4G26650	RNA-binding (RRM/RBD/RNP motifs) family protein
AT4G30710	QWRF8	QWRF motif protein (DUF566)
AT4G31550	WRKY11	WRKY DNA-binding protein 11
AT4G37550	AT4G37550	Acetamidase/Formamidase family protein
AT4G39350	CESA2	cellulose synthase A2
AT5G01200	AT5G01200	Duplicated homeodomain-like superfamily protein
AT5G03330	AT5G03330	Cysteine proteinases superfamily protein
AT5G10350	AT5G10350	RNA-binding (RRM/RBD/RNP motifs) family protein
AT5G13290	CRN	Protein kinase superfamily protein
AT5G14210	AT5G14210	Leucine-rich repeat protein kinase family protein
AT5G20320	DCL4	dicer-like 4
AT5G24430	AT5G24430	Calcium-dependent protein kinase (CDPK) family protein
AT5G41330	AT5G41330	BTB/POZ domain with WD40/YVTN repeat-like protein
AT5G44060	AT5G44060	embryo sac development arrest protein
AT5G45370	UMAMIT1	nodulin MtN21 /EamA-like transporter family protein
AT5G47820	FRA1	P-loop containing nucleoside triphosphate hydrolases superfamily protein
AT5G51070	ERD1	Clp ATPase
AT5G56750	NDL1	N-MYC downregulated-like 1
AT5G56890	AT5G56890	Protein kinase superfamily protein
AT5G57050	ABI2	Protein phosphatase 2C family protein
AT5G57565	AT5G57565	Protein kinase superfamily protein
AT5G57790	AT5G57790	hypothetical protein
AT5G59450	AT5G59450	GRAS family transcription factor
AT5G59550	RDUF2	zinc finger (C3HC4-type RING finger) family protein
AT5G66730	IDD1	C2H2-like zinc finger protein
AT5G67250	SKIP2	SKP1/ASK1-interacting protein 2
ATMG01170	ATP6-2	ATPase subunit 6
AT1G15530	AT1G15530	Concanavalin A-like lectin protein kinase family protein
AT3G06490	MYB108	myb domain protein 108
AT3G56870	AT3G56870	hypothetical protein
AT3G57600	AT3G57600	Integrase-type DNA-binding superfamily protein
AT3G61829	AT3G61829	transmembrane protein
AT4G38850	SAUR15	SAUR-like auxin-responsive protein family
AT5G51930	AT5G51930	Glucose-methanol-choline (GMC) oxidoreductase family protein
AT5G60850	OBP4	OBF binding protein 4
ATCG00065	RPS12A	RIBOSOMAL PROTEIN S12A
ATCG00180	RPOC1	RNA polymerase beta' subunit-1
ATCG00350	PSAA	psaA
ATCG00420	NDHJ	NADH DEHYDROGENASE SUBUNIT J
ATCG00430	PSBG	PHOTOSYSTEM II REACTION CENTER PROTEIN G
ATCG00480	ATHCF1BETA	ATP SYNTHASE SUBUNIT BETA
ATCG00490	RBCL	large subunit of RUBISCO
ATCG00500	ACCD	ACETYL-COA CARBOXYLASE CARBOXYL TRANSFERASE SUBUNIT BETA
ATCG00520	YCF4	Encodes a protein required for photosystem I assembly and stability
ATCG01080	NDHG	NADH dehydrogenase ND6
ATCG01130	TIC214	TRANSLOCON AT THE INNER ENVELOPE MEMBRANE OF CHLOROPLASTS 214
ATMG00670	ORF275	transmembrane protein
ATMG01400	ORF105B	hypothetical protein
AT1G01150	AT1G01150	Homeodomain-like protein with RING/FYVE/PHD-type zinc finger domain-containing protein
AT1G01230	AT1G01230	ORMDL family protein
AT1G02460	AT1G02460	Pectin lyase-like superfamily protein
AT1G03000	PEX6	peroxin 6
AT1G03860	PHB2	prohibitin 2
AT1G04010	PSAT1	phospholipid sterol acyl transferase 1
AT1G04170	EIF2 GAMMA	eukaryotic translation initiation factor 2 gamma subunit
AT1G04690	KAB1	potassium channel beta subunit 1
AT1G05660	AT1G05660	Pectin lyase-like superfamily protein
AT1G06170	AT1G06170	basic helix-loop-helix (bHLH) DNA-binding superfamily protein
AT1G06280	LBD2	LOB domain-containing protein 2
AT1G07920	AT1G07920	GTP binding Elongation factor Tu family protein
AT1G08200	AXS2	UDP-D-apiose/UDP-D-xylose synthase 2
AT1G09995	AT1G09995	DNA repair DEAD helicase RAD3/XP-D subfamily protein
AT1G11280	AT1G11280	S-locus lectin protein kinase family protein
AT1G11572	AT1G11572	Plant thionin family protein
AT1G11960	AT1G11960	ERD (early-responsive to dehydration stress) family protein
AT1G12020	AT1G12020	hypothetical protein
AT1G12160	AT1G12160	Flavin-binding monooxygenase family protein
AT1G12300	AT1G12300	Tetratricopeptide repeat (TPR)-like superfamily protein
AT1G13250	GATL3	galacturonosyltransferase-like 3
AT1G13370	AT1G13370	Histone superfamily protein
AT1G13680	AT1G13680	PLC-like phosphodiesterases superfamily protein
AT1G14540	PER4	Peroxidase superfamily protein
AT1G14755	AT1G14755	S locus-related glycoprotein 1 (SLR1) binding pollen coat protein family
AT1G16515	AT1G16515	transmembrane protein
AT1G16710	HAC12	histone acetyltransferase of the CBP family 12
AT1G17455	ELF4-L4	ELF4-like 4
AT1G18860	WRKY61	WRKY DNA-binding protein 61
AT1G19835	AT1G19835	filament-like protein (DUF869)
AT1G20816	AT1G20816	outer envelope pore-like protein
AT1G21528	AT1G21528	hypothetical protein
AT1G21730	AT1G21730	P-loop containing nucleoside triphosphate hydrolases superfamily protein
AT1G22570	AT1G22570	Major facilitator superfamily protein
AT1G23170	AT1G23170	transmembrane protein (Protein of unknown function DUF2359, transmembrane)
AT1G25320	AT1G25320	Leucine-rich repeat protein kinase family protein
AT1G25425	CLE43	CLAVATA3/ESR-RELATED 43
AT1G26300	AT1G26300	BSD domain-containing protein
AT1G26945	KDR	basic helix-loop-helix (bHLH) DNA-binding superfamily protein
AT1G29340	PUB17	plant U-box 17
AT1G29410	PAI3	phosphoribosylanthranilate isomerase 3
AT1G29700	AT1G29700	Metallo-hydrolase/oxidoreductase superfamily protein
AT1G29860	WRKY71	WRKY DNA-binding protein 71
AT1G30100	NCED5	nine-cis-epoxycarotenoid dioxygenase 5
AT1G30560	G3Pp3	Major facilitator superfamily protein
AT1G31690	AT1G31690	Copper amine oxidase family protein
AT1G32230	RCD1	WWE protein-protein interaction domain protein family
AT1G32650	AT1G32650	hypothetical protein
AT1G34120	IP5PI	inositol polyphosphate 5-phosphatase I
AT1G35510	AT1G35510	O-fucosyltransferase family protein
AT1G35610	AT1G35610	Cysteine/Histidine-rich C1 domain family protein
AT1G37130	NIA2	nitrate reductase 2
AT1G48280	AT1G48280	hydroxyproline-rich glycoprotein family protein
AT1G50300	TAF15	TBP-associated factor 15
AT1G53240	mMDH1	Lactate/malate dehydrogenase family protein
AT1G53760	AT1G53760	K+-H+ exchange-like protein
AT1G53820	AT1G53820	RING/U-box superfamily protein
AT1G54030	MVP1	GDSL-like Lipase/Acylhydrolase superfamily protein
AT1G54050	AT1G54050	HSP20-like chaperones superfamily protein
AT1G54220	AT1G54220	Dihydrolipoamide acetyltransferase, long form protein
AT1G56030	AT1G56030	RING/U-box protein
AT1G61370	AT1G61370	S-locus lectin protein kinase family protein
AT1G61900	AT1G61900	hypothetical protein
AT1G63430	AT1G63430	Leucine-rich repeat protein kinase family protein
AT1G63480	AT1G63480	AT hook motif DNA-binding family protein
AT1G64620	AT1G64620	Dof-type zinc finger DNA-binding family protein
AT1G65490	AT1G65490	transmembrane protein
AT1G65820	AT1G65820	microsomal glutathione s-transferase
AT1G66370	MYB113	myb domain protein 113
AT1G66550	WRKY67	WRKY DNA-binding protein 67
AT1G69526	AT1G69526	S-adenosyl-L-methionine-dependent methyltransferases superfamily protein
AT1G69540	AGL94	AGAMOUS-like 94
AT1G71235	AT1G71235	hypothetical protein
AT1G73500	MKK9	MAP kinase kinase 9
AT1G75600	AT1G75600	Histone superfamily protein
AT1G75980	AT1G75980	Single hybrid motif superfamily protein
AT1G76430	PHT1;9	phosphate transporter 1;9
AT1G76980	AT1G76980	patatin-like phospholipase domain protein
AT1G78320	GSTU23	glutathione S-transferase TAU 23
AT1G78700	BEH4	BES1/BZR1 homolog 4
AT1G80180	AT1G80180	hypothetical protein
AT2G03000	AT2G03000	RING/U-box superfamily protein
AT2G04240	XERICO	RING/U-box superfamily protein
AT2G07505	AT2G07505	zinc ion binding protein
AT2G18170	MPK7	MAP kinase 7
AT2G18950	HPT1	homogentisate phytyltransferase 1
AT2G20080	AT2G20080	hypothetical protein
AT2G22250	AAT	aspartate aminotransferase
AT2G22840	GRF1	growth-regulating factor 1
AT2G23680	AT2G23680	Cold acclimation protein WCOR413 family
AT2G23987	AT2G23987	transmembrane protein
AT2G25510	AT2G25510	transmembrane protein
AT2G27050	EIL1	ETHYLENE-INSENSITIVE3-like 1
AT2G27775	AT2G27775	PPR containing protein
AT2G28060	AT2G28060	5'-AMP-activated protein kinase beta-2 subunit protein
AT2G28315	AT2G28315	Nucleotide/sugar transporter family protein
AT2G28340	GATA13	GATA transcription factor 13
AT2G28560	RAD51B	DNA repair (Rad51) family protein
AT2G28640	EXO70H5	exocyst subunit exo70 family protein H5
AT2G28920	AT2G28920	RING/U-box superfamily protein
AT2G29940	ABCG31	pleiotropic drug resistance 3
AT2G30500	NET4B	Kinase interacting (KIP1-like) family protein
AT2G31081	CLE4	CLAVATA3/ESR-RELATED 4
AT2G31770	ARI9	RING/U-box superfamily protein
AT2G33330	PDLP3	plasmodesmata-located protein 3
AT2G34240	AT2G34240	ubiquitin carboxyl-terminal hydrolase-like protein, putative (Protein with domains of unknown function DUF627 and DUF632)
AT2G34357	AT2G34357	ARM repeat superfamily protein
AT2G34710	PHB	Homeobox-leucine zipper family protein / lipid-binding START domain-containing protein
AT2G34830	WRKY35	WRKY DNA-binding protein 35
AT2G36340	AT2G36340	DNA-binding storekeeper protein-related transcriptional regulator
AT2G38130	ATMAK3	Acyl-CoA N-acyltransferases (NAT) superfamily protein
AT2G39220	PLP6	PATATIN-like protein 6
AT2G40330	PYL6	PYR1-like 6
AT2G41105	AT2G41105	hypothetical protein
AT2G41220	GLU2	glutamate synthase 2
AT2G41360	AT2G41360	galactose oxidase/kelch repeat protein
AT2G42290	AT2G42290	Leucine-rich repeat protein kinase family protein
AT2G43710	SSI2	Plant stearoyl-acyl-carrier-protein desaturase family protein
AT2G43880	AT2G43880	Pectin lyase-like superfamily protein
AT2G44480	BGLU17	beta glucosidase 17
AT2G44800	AT2G44800	2-oxoglutarate (2OG) and Fe(II)-dependent oxygenase superfamily protein
AT2G45040	AT2G45040	Matrixin family protein
AT2G45180	AT2G45180	Bifunctional inhibitor/lipid-transfer protein/seed storage 2S albumin superfamily protein
AT2G46260	LRB1	BTB/POZ/Kelch-associated protein
AT2G46410	CPC	Homeodomain-like superfamily protein
AT2G46690	AT2G46690	SAUR-like auxin-responsive protein family
AT2G48060	AT2G48060	piezo-type mechanosensitive ion channel component
AT3G01940	AT3G01940	transmembrane protein, putative (DUF 3339)
AT3G02260	BIG	auxin transport protein (BIG)
AT3G02875	ILR1	Peptidase M20/M25/M40 family protein
AT3G03100	AT3G03100	NADH:ubiquinone oxidoreductase, 17.2kDa subunit
AT3G03850	SAUR26	SAUR-like auxin-responsive protein family
AT3G04500	AT3G04500	RNA-binding (RRM/RBD/RNP motifs) family protein
AT3G04680	CLPS3	CLP-similar protein 3
AT3G04910	WNK1	with no lysine (K) kinase 1
AT3G05520	CPA	Subunits of heterodimeric actin filament capping protein Capz superfamily
AT3G05650	RLP32	receptor like protein 32
AT3G05840	ATSK12	Protein kinase superfamily protein
AT3G05900	AT3G05900	neurofilament protein-like protein
AT3G06030	NP3	NPK1-related protein kinase 3
AT3G06680	AT3G06680	Ribosomal L29e protein family
AT3G08770	LTP6	lipid transfer protein 6
AT3G10470	AT3G10470	C2H2-type zinc finger family protein
AT3G11320	AT3G11320	Nucleotide-sugar transporter family protein
AT3G12010	AT3G12010	C18orf8
AT3G12550	FDM3	XH/XS domain-containing protein
AT3G12900	AT3G12900	2-oxoglutarate (2OG) and Fe(II)-dependent oxygenase superfamily protein
AT3G14250	AT3G14250	RING/U-box superfamily protein
AT3G14560	AT3G14560	hypothetical protein
AT3G14710	AT3G14710	RNI-like superfamily protein
AT3G16390	NSP3	nitrile specifier protein 3
AT3G18270	CYP77A5P	cytochrome P450, family 77, subfamily A, polypeptide 5 pseudogene
AT3G18560	AT3G18560	hypothetical protein
AT3G19160	IPT8	ATP/ADP isopentenyltransferase
AT3G19980	FYPP3	flower-specific, phytochrome-associated protein phosphatase 3
AT3G20780	TOP6B	topoisomerase 6 subunit B
AT3G21080	AT3G21080	ABC transporter-like protein
AT3G23590	RFR1	REF4-related 1
AT3G24800	PRT1	proteolysis 1
AT3G25770	AOC2	allene oxide cyclase 2
AT3G25800	PP2AA2	protein phosphatase 2A subunit A2
AT3G25950	AT3G25950	TRAM, LAG1 and CLN8 (TLC) lipid-sensing domain containing protein
AT3G26170	CYP71B19	cytochrome P450, family 71, subfamily B, polypeptide 19
AT3G26539	AT3G26539	hypothetical protein
AT3G27510	AT3G27510	Cysteine/Histidine-rich C1 domain family protein
AT3G28040	AT3G28040	Leucine-rich receptor-like protein kinase family protein
AT3G28918	AT3G28918	hypothetical protein
AT3G44630	AT3G44630	Disease resistance protein (TIR-NBS-LRR class) family
AT3G44940	AT3G44940	enabled-like protein (DUF1635)
AT3G45110	AT3G45110	hypothetical protein
AT3G45245	AT3G45245	ECA1 gametogenesis related family protein
AT3G45910	AT3G45910	hypothetical protein
AT3G46620	RDUF1	zinc finger (C3HC4-type RING finger) family protein
AT3G46710	AT3G46710	NB-ARC domain-containing disease resistance protein
AT3G47250	AT3G47250	transmembrane protein, putative (DUF247)
AT3G50150	AT3G50150	transmembrane protein, putative (DUF247)
AT3G50900	AT3G50900	hypothetical protein
AT3G50925	AT3G50925	Defensin-like (DEFL) family protein
AT3G52450	PUB22	plant U-box 22
AT3G53160	UGT73C7	UDP-glucosyl transferase 73C7
AT3G53300	CYP71B31	cytochrome P450, family 71, subfamily B, polypeptide 31
AT3G53860	AT3G53860	INO80 complex subunit D-like protein
AT3G55665	AT3G55665	Plant self-incompatibility protein S1 family
AT3G56050	AT3G56050	Protein kinase family protein
AT3G58650	TRM7	GPI-anchored adhesin-like protein
AT3G59770	SAC9	sacI homology domain-containing protein / WW domain-containing protein
AT3G60040	AT3G60040	F-box family protein
AT3G61420	AT3G61420	BSD domain (BTF2-like transcription factors, Synapse-associated proteins and DOS2-like proteins)
AT3G62660	GATL7	galacturonosyltransferase-like 7
AT3G62800	DRB4	double-stranded-RNA-binding protein 4
AT3G63010	GID1B	alpha/beta-Hydrolases superfamily protein
AT4G00180	YAB3	Plant-specific transcription factor YABBY family protein
AT4G01660	ABC1	ABC transporter 1
AT4G01860	AT4G01860	Transducin family protein / WD-40 repeat family protein
AT4G02090	AT4G02090	multidrug resistance protein ABC transporter family protein
AT4G02715	AT4G02715	flocculation FLO11-like protein
AT4G03520	ATHM2	Thioredoxin superfamily protein
AT4G08470	MEKK3	MAPK/ERK kinase kinase 3
AT4G10390	AT4G10390	Protein kinase superfamily protein
AT4G11060	MTSSB	mitochondrially targeted single-stranded DNA binding protein
AT4G11280	ACS6	1-aminocyclopropane-1-carboxylic acid (acc) synthase 6
AT4G12460	ORP2B	OSBP(oxysterol binding protein)-related protein 2B
AT4G13810	RLP47	receptor like protein 47
AT4G16141	AT4G16141	GATA type zinc finger transcription factor family protein
AT4G16780	HB-2	homeobox protein 2
AT4G18195	PUP8	purine permease 8
AT4G18700	CIPK12	CBL-interacting protein kinase 12
AT4G19230	CYP707A1	cytochrome P450, family 707, subfamily A, polypeptide 1
AT4G19590	AT4G19590	Chaperone DnaJ-domain superfamily protein
AT4G20835	AT4G20835	hypothetical protein
AT4G21150	HAP6	ribophorin II (RPN2) family protein
AT4G21440	MYB102	MYB-like 102
AT4G22200	KT2/3	potassium transport 2/3
AT4G23860	AT4G23860	PHD finger protein-like protein
AT4G24780	AT4G24780	Pectin lyase-like superfamily protein
AT4G25000	AMY1	alpha-amylase-like protein
AT4G25470	CBF2	C-repeat/DRE binding factor 2
AT4G25650	ACD1-LIKE	ACD1-like protein
AT4G25960	ABCB2	P-glycoprotein 2
AT4G26860	AT4G26860	Putative pyridoxal phosphate-dependent enzyme, YBL036C type
AT4G27220	AT4G27220	NB-ARC domain-containing disease resistance protein
AT4G28710	XIH	Myosin family protein with Dil domain-containing protein
AT4G28830	AT4G28830	S-adenosyl-L-methionine-dependent methyltransferases superfamily protein
AT4G29720	PAO5	polyamine oxidase 5
AT4G29920	AT4G29920	Double Clp-N motif-containing P-loop nucleoside triphosphate hydrolases superfamily protein
AT4G30260	AT4G30260	Integral membrane Yip1 family protein
AT4G30410	AT4G30410	sequence-specific DNA binding transcription factor
AT4G31880	AT4G31880	transcriptional regulator
AT4G32010	HSL1	HSI2-like 1
AT4G33985	AT4G33985	membrane insertase, putative (DUF1685)
AT4G34620	SSR16	small subunit ribosomal protein 16
AT4G34720	AVA-P1	ATPase, F0/V0 complex, subunit C protein
AT4G35030	AT4G35030	Protein kinase superfamily protein
AT4G36105	AT4G36105	polyamine-modulated factor 1-binding protein
AT4G36120	AT4G36120	filament-like protein (DUF869)
AT4G36360	BGAL3	beta-galactosidase 3
AT4G37390	BRU6	Auxin-responsive GH3 family protein
AT4G37409	AT4G37409	hypothetical protein
AT4G37460	SRFR1	Tetratricopeptide repeat (TPR)-like superfamily protein
AT4G37860	AT4G37860	SPT2 chromatin protein
AT5G01050	AT5G01050	Laccase/Diphenol oxidase family protein
AT5G01390	AT5G01390	DNAJ heat shock family protein
AT5G01540	LECRKA4.1	lectin receptor kinase a4.1
AT5G01881	AT5G01881	transmembrane protein
AT5G02460	AT5G02460	Dof-type zinc finger DNA-binding family protein
AT5G02500	HSC70-1	heat shock cognate protein 70-1
AT5G03670	TRM28	histone-lysine N-methyltransferase SETD1B-like protein
AT5G04680	AT5G04680	Ankyrin repeat family protein
AT5G04870	CPK1	calcium dependent protein kinase 1
AT5G05440	PYL5	Polyketide cyclase/dehydrase and lipid transport superfamily protein
AT5G05700	ATE1	arginine-tRNA protein transferase 1
AT5G05850	PIRL1	plant intracellular ras group-related LRR 1
AT5G06260	AT5G06260	TLD-domain containing nucleolar protein
AT5G06810	AT5G06810	transcription termination factor family protein
AT5G06920	FLA21	FASCICLIN-like arabinogalactan protein 21 precursor
AT5G07780	FH19	Actin-binding FH2 (formin homology 2) family protein
AT5G08420	AT5G08420	RNA-binding KH domain-containing protein
AT5G11320	YUC4	Flavin-binding monooxygenase family protein
AT5G11470	AT5G11470	bromo-adjacent homology (BAH) domain-containing protein
AT5G14380	AGP6	arabinogalactan protein 6
AT5G14550	AT5G14550	Core-2/I-branching beta-1,6-N-acetylglucosaminyltransferase family protein
AT5G15940	AT5G15940	NAD(P)-binding Rossmann-fold superfamily protein
AT5G18570	EMB269	GTP1/OBG family protein
AT5G18820	Cpn60alpha2	TCP-1/cpn60 chaperonin family protein
AT5G19100	AT5G19100	Eukaryotic aspartyl protease family protein
AT5G21990	TPR7	Tetratricopeptide repeat (TPR)-like superfamily protein
AT5G23115	AT5G23115	hypothetical protein
AT5G23330	AT5G23330	Nucleotidylyl transferase superfamily protein
AT5G24210	AT5G24210	alpha/beta-Hydrolases superfamily protein
AT5G24550	BGLU32	beta glucosidase 32
AT5G24880	AT5G24880	chromo domain cec-like protein
AT5G27360	SFP2	Major facilitator superfamily protein
AT5G37270	AT5G37270	RING/U-box superfamily protein
AT5G39040	ABCB27	transporter associated with antigen processing protein 2
AT5G40470	AT5G40470	RNI-like superfamily protein
AT5G41560	AT5G41560	DET1 complexing ubiquitin ligase
AT5G43140	AT5G43140	Peroxisomal membrane 22 kDa (Mpv17/PMP22) family protein
AT5G43300	GDPD3	PLC-like phosphodiesterases superfamily protein
AT5G48860	AT5G48860	hypothetical protein
AT5G49330	MYB111	myb domain protein 111
AT5G49470	AT5G49470	PAS domain-containing protein tyrosine kinase family protein
AT5G50160	FRO8	ferric reduction oxidase 8
AT5G50200	WR3	nitrate transmembrane transporter
AT5G50330	AT5G50330	Protein kinase superfamily protein
AT5G51451	RGF5	root meristem growth factor
AT5G51760	AHG1	Protein phosphatase 2C family protein
AT5G52830	WRKY27	WRKY DNA-binding protein 27
AT5G52965	AT5G52965	egg cell-secreted-like protein (DUF1278)
AT5G53210	SPCH	basic helix-loop-helix (bHLH) DNA-binding superfamily protein
AT5G54030	AT5G54030	Cysteine/Histidine-rich C1 domain family protein
AT5G54470	BBX29	B-box type zinc finger family protein
AT5G54710	AT5G54710	Ankyrin repeat family protein
AT5G54760	AT5G54760	Translation initiation factor SUI1 family protein
AT5G55020	MYB120	myb domain protein 120
AT5G55090	MAPKKK15	mitogen-activated protein kinase kinase kinase 15
AT5G55760	SRT1	sirtuin 1
AT5G55920	OLI2	S-adenosyl-L-methionine-dependent methyltransferases superfamily protein
AT5G56290	PEX5	peroxin 5
AT5G57160	ATLIG4	DNA ligase IV
AT5G57320	VLN5	actin filament bundling protein P-115-ABP protein
AT5G57530	XTH12	xyloglucan endotransglucosylase/hydrolase 12
AT5G57670	AT5G57670	Protein kinase superfamily protein
AT5G57685	GDU3	glutamine dumper 3
AT5G57700	AT5G57700	BNR/Asp-box repeat family protein
AT5G57780	P1R1	transcription factor
AT5G58520	AT5G58520	Protein kinase superfamily protein
AT5G59050	AT5G59050	G patch domain protein
AT5G59360	AT5G59360	hypothetical protein
AT5G60215	AT5G60215	hypothetical protein
AT5G60460	AT5G60460	Preprotein translocase Sec, Sec61-beta subunit protein
AT5G60710	AT5G60710	Zinc finger (C3HC4-type RING finger) family protein
AT5G60720	AT5G60720	electron transporter, putative (Protein of unknown function, DUF547)
AT5G61160	AACT1	anthocyanin 5-aromatic acyltransferase 1
AT5G61770	PPAN	PETER PAN-like protein
AT5G62030	AT5G62030	diphthamide synthesis DPH2 family protein
AT5G62165	AGL42	AGAMOUS-like 42
AT5G62800	AT5G62800	Protein with RING/U-box and TRAF-like domain
AT5G65070	MAF4	K-box region and MADS-box transcription factor family protein
AT5G65120	AT5G65120	DNA-directed RNA polymerase subunit beta
AT5G65158	PLAT3	Lipase/lipooxygenase, PLAT/LH2 family protein
AT5G66690	UGT72E2	UDP-Glycosyltransferase superfamily protein
AT5G67020	AT5G67020	hypothetical protein
AT5G67100	ICU2	DNA-directed DNA polymerase
AT5G67190	DEAR2	DREB and EAR motif protein 2
AT5G67265	AT5G67265	hypothetical protein
AT5G67510	AT5G67510	Translation protein SH3-like family protein
ATCG00120	ATPA	ATP SYNTHASE SUBUNIT ALPHA
ATCG00470	ATPE	ATP SYNTHASE EPSILON CHAIN
ATCG01000	YCF1.1	Ycf1 protein
ATCG01100	NDHA	NADH dehydrogenase ND1
ATCG01120	RPS15	CHLOROPLAST RIBOSOMAL PROTEIN S15
AT1G01180	AT1G01180	S-adenosyl-L-methionine-dependent methyltransferases superfamily protein
AT1G22400	UGT85A1	UDP-Glycosyltransferase superfamily protein
AT1G23710	AT1G23710	hypothetical protein (DUF1645)
AT1G32240	KAN2	Homeodomain-like superfamily protein
AT1G51790	AT1G51790	Leucine-rich repeat protein kinase family protein
AT1G61110	NAC025	NAC domain containing protein 25
AT1G61740	AT1G61740	Sulfite exporter TauE/SafE family protein
AT1G64530	AT1G64530	Plant regulator RWP-RK family protein
AT1G66880	AT1G66880	Protein kinase superfamily protein
AT1G76130	AMY2	alpha-amylase-like 2
AT1G76870	AT1G76870	transcription factor
AT1G80610	AT1G80610	hypothetical protein
AT2G01830	WOL	CHASE domain containing histidine kinase protein
AT2G06050	OPR3	oxophytodienoate-reductase 3
AT2G15830	AT2G15830	hypothetical protein
AT2G29995	AT2G29995	PSY3-like protein
AT2G34070	TBL37	TRICHOME BIREFRINGENCE-LIKE 37
AT2G37720	TBL15	TRICHOME BIREFRINGENCE-LIKE 15
AT2G39760	BPM3	BTB/POZ/MATH-domains containing protein
AT2G47720	AT2G47720	hypothetical protein
AT3G07610	IBM1	Transcription factor jumonji (jmjC) domain-containing protein
AT3G13370	AT3G13370	formin-like protein
AT3G23810	SAHH2	S-adenosyl-l-homocysteine (SAH) hydrolase 2
AT3G32980	AT3G32980	Peroxidase superfamily protein
AT3G52430	PAD4	alpha/beta-Hydrolases superfamily protein
AT3G55430	AT3G55430	O-Glycosyl hydrolases family 17 protein
AT3G57330	ACA11	autoinhibited Ca2+-ATPase 11
AT4G21120	AAT1	amino acid transporter 1
AT4G21350	PUB8	plant U-box 8
AT4G22540	ORP2A	OSBP(oxysterol binding protein)-related protein 2A
AT4G30610	BRS1	alpha/beta-Hydrolases superfamily protein
AT4G30970	AT4G30970	hypothetical protein
AT4G35560	DAW1	Transducin/WD40 repeat-like superfamily protein
AT4G39840	AT4G39840	cell wall integrity/stress response component-like protein
AT5G03760	ATCSLA09	Nucleotide-diphospho-sugar transferases superfamily protein
AT5G12170	CLT3	CRT (chloroquine-resistance transporter)-like transporter 3
AT5G14490	NAC085	NAC domain containing protein 85
AT5G26340	MSS1	Major facilitator superfamily protein
AT5G38710	AT5G38710	Methylenetetrahydrofolate reductase family protein
AT5G57660	COL5	CONSTANS-like 5
AT5G62070	IQD23	IQ-domain 23
ATMG00580	NAD4	NADH DEHYDROGENASE SUBUNIT 4
AT1G01320	AT1G01320	Tetratricopeptide repeat (TPR)-like superfamily protein
AT1G01770	AT1G01770	propionyl-CoA carboxylase
AT1G02680	TAF13	TBP-associated factor 13
AT1G03103	AT1G03103	Bifunctional inhibitor/lipid-transfer protein/seed storage 2S albumin superfamily protein
AT1G04555	AT1G04555	transmembrane protein
AT1G05350	AT1G05350	NAD(P)-binding Rossmann-fold superfamily protein
AT1G05700	AT1G05700	Leucine-rich repeat transmembrane protein kinase protein
AT1G05805	AT1G05805	basic helix-loop-helix (bHLH) DNA-binding superfamily protein
AT1G08510	FATB	fatty acyl-ACP thioesterases B
AT1G08650	PPCK1	phosphoenolpyruvate carboxylase kinase 1
AT1G09530	PIF3	phytochrome interacting factor 3
AT1G10050	AT1G10050	glycosyl hydrolase family 10 protein / carbohydrate-binding domain-containing protein
AT1G10060	BCAT-1	branched-chain amino acid transaminase 1
AT1G10430	PP2A-2	protein phosphatase 2A-2
AT1G12330	AT1G12330	cyclin-dependent kinase-like protein
AT1G12360	KEU	Sec1/munc18-like (SM) proteins superfamily
AT1G14350	FLP	Duplicated homeodomain-like superfamily protein
AT1G14600	AT1G14600	Homeodomain-like superfamily protein
AT1G15680	AT1G15680	F-box family protein
AT1G16980	TPS2	trehalose-6-phosphate synthase
AT1G17065	AT1G17065	hypothetical protein
AT1G18130	AT1G18130	Class II aaRS and biotin synthetases superfamily protein
AT1G19700	BEL10	BEL1-like homeodomain 10
AT1G20080	SYTB	Calcium-dependent lipid-binding (CaLB domain) family protein
AT1G22070	TGA3	transcription factor TGA3
AT1G22110	AT1G22110	structural constituent of ribosome
AT1G22130	AGL104	AGAMOUS-like 104
AT1G22330	AT1G22330	RNA-binding (RRM/RBD/RNP motifs) family protein
AT1G22360	UGT85A2	UDP-glucosyl transferase 85A2
AT1G22690	AT1G22690	Gibberellin-regulated family protein
AT1G22740	RABG3B	RAB GTPase homolog G3B
AT1G23550	SRO2	similar to RCD one 2
AT1G27030	AT1G27030	hypothetical protein
AT1G27330	AT1G27330	Ribosome associated membrane protein RAMP4
AT1G28410	AT1G28410	myosin heavy chain-like protein
AT1G30300	AT1G30300	Metallo-hydrolase/oxidoreductase superfamily protein
AT1G30780	AT1G30780	F-box associated ubiquitination effector family protein
AT1G30840	PUP4	purine permease 4
AT1G31880	BRX	DZC (Disease resistance/zinc finger/chromosome condensation-like region) domain containing protein
AT1G32460	AT1G32460	hypothetical protein
AT1G47845	AT1G47845	hexokinase
AT1G54010	AT1G54010	GDSL-like Lipase/Acylhydrolase superfamily protein
AT1G54730	AT1G54730	Major facilitator superfamily protein
AT1G55110	IDD7	indeterminate(ID)-domain 7
AT1G58030	CAT2	cationic amino acid transporter 2
AT1G58602	AT1G58602	LRR and NB-ARC domains-containing disease resistance protein
AT1G60450	GolS7	galactinol synthase 7
AT1G61380	SD1-29	S-domain-1 29
AT1G61667	AT1G61667	serine protease, putative (Protein of unknown function, DUF538)
AT1G62981	AT1G62981	transmembrane protein, putative (DUF1191)
AT1G63650	EGL3	basic helix-loop-helix (bHLH) DNA-binding superfamily protein
AT1G67490	GCS1	glucosidase 1
AT1G67900	AT1G67900	Phototropic-responsive NPH3 family protein
AT1G67950	AT1G67950	RNA-binding (RRM/RBD/RNP motifs) family protein
AT1G68040	AT1G68040	S-adenosyl-L-methionine-dependent methyltransferases superfamily protein
AT1G68710	AT1G68710	ATPase E1-E2 type family protein / haloacid dehalogenase-like hydrolase family protein
AT1G69120	AP1	K-box region and MADS-box transcription factor family protein
AT1G71770	PAB5	poly(A)-binding protein 5
AT1G75160	AT1G75160	DUF620 family protein (DUF620)
AT1G75180	AT1G75180	Erythronate-4-phosphate dehydrogenase family protein
AT1G75500	WAT1	Walls Are Thin 1
AT1G75730	AT1G75730	hypothetical protein
AT1G75800	AT1G75800	Pathogenesis-related thaumatin superfamily protein
AT1G75945	AT1G75945	hypothetical protein
AT1G76380	AT1G76380	DNA-binding bromodomain-containing protein
AT1G77000	SKP2B	RNI-like superfamily protein
AT1G77093	AT1G77093	Defensin-like (DEFL) family protein
AT1G78960	LUP2	lupeol synthase 2
AT1G79570	AT1G79570	kinase superfamily with octicosapeptide/Phox/Bem1p domain-containing protein
AT1G79700	WRI4	Integrase-type DNA-binding superfamily protein
AT1G80420	ATXRCC1	BRCT domain-containing DNA repair protein
AT1G80670	RAE1	Transducin/WD40 repeat-like superfamily protein
AT2G01818	AT2G01818	PLATZ transcription factor family protein
AT2G03370	AT2G03370	O-linked-mannose beta-1,4-N-acetylglucosaminyltransferase-like protein
AT2G05160	AT2G05160	CCCH-type zinc fingerfamily protein with RNA-binding domain-containing protein
AT2G07638	AT2G07638	hypothetical protein
AT2G07806	AT2G07806	hypothetical protein
AT2G08986	AT2G08986	hypothetical protein
AT2G16365	AT2G16365	F-box family protein
AT2G21235	AT2G21235	Basic-leucine zipper (bZIP) transcription factor family protein
AT2G21650	MEE3	Homeodomain-like superfamily protein
AT2G22850	bZIP6	basic leucine-zipper 6
AT2G26870	NPC2	non-specific phospholipase C2
AT2G27290	AT2G27290	FAM210B-like protein, putative (DUF1279)
AT2G28470	BGAL8	beta-galactosidase 8
AT2G30410	KIS	tubulin folding cofactor A (KIESEL)
AT2G30550	AT2G30550	alpha/beta-Hydrolases superfamily protein
AT2G32200	AT2G32200	cysteine-rich/transmembrane domain A-like protein
AT2G32295	AT2G32295	EXS (ERD1/XPR1/SYG1) family protein
AT2G32370	HDG3	homeodomain GLABROUS 3
AT2G35990	LOG2	Putative lysine decarboxylase family protein
AT2G36320	AT2G36320	A20/AN1-like zinc finger family protein
AT2G37540	AT2G37540	NAD(P)-binding Rossmann-fold superfamily protein
AT2G38255	AT2G38255	hypothetical protein (DUF239)
AT2G39800	P5CS1	delta1-pyrroline-5-carboxylate synthase 1
AT2G39855	AT2G39855	plant/protein
AT2G40060	CLC2	Clathrin light chain protein
AT2G41310	RR3	response regulator 3
AT2G41440	AT2G41440	agamous-like MADS-box protein
AT2G41930	AT2G41930	Protein kinase superfamily protein
AT2G43040	NPG1	tetratricopeptide repeat (TPR)-containing protein
AT2G43120	AT2G43120	RmlC-like cupins superfamily protein
AT2G43140	AT2G43140	basic helix-loop-helix (bHLH) DNA-binding superfamily protein
AT2G44250	AT2G44250	tRNA-splicing ligase, putative (DUF239)
AT2G44735	AT2G44735	transmembrane protein
AT2G46020	BRM	transcription regulatory protein SNF2
AT2G46800	ZAT	zinc transporter
AT2G47300	POP1	ribonuclease Ps
AT3G02040	SRG3	senescence-related gene 3
AT3G02255	AT3G02255	hypothetical protein
AT3G02750	AT3G02750	Protein phosphatase 2C family protein
AT3G02930	AT3G02930	weak chloroplast movement under blue light protein (DUF827)
AT3G03120	ARFB1C	ADP-ribosylation factor B1C
AT3G03620	AT3G03620	MATE efflux family protein
AT3G04080	APY1	apyrase 1
AT3G05380	ALY2	ALWAYS EARLY 2
AT3G05400	AT3G05400	Major facilitator superfamily protein
AT3G05830	AT3G05830	spindle pole body component-like protein
AT3G07890	AT3G07890	Ypt/Rab-GAP domain of gyp1p superfamily protein
AT3G08020	AT3G08020	PHD finger family protein
AT3G08760	ATSIK	Protein kinase superfamily protein
AT3G09400	PLL3	pol-like 3
AT3G09940	MDHAR	monodehydroascorbate reductase
AT3G10410	SCPL49	SERINE CARBOXYPEPTIDASE-LIKE 49
AT3G11165	AT3G11165	hypothetical protein
AT3G11910	UBP13	ubiquitin-specific protease 13
AT3G13330	PA200	proteasome activating protein 200
AT3G13403	AT3G13403	Defensin-like (DEFL) family protein
AT3G14020	NF-YA6	nuclear factor Y, subunit A6
AT3G14090	EXO70D3	exocyst subunit exo70 family protein D3
AT3G16340	ABCG29	pleiotropic drug resistance 1
AT3G16470	JR1	Mannose-binding lectin superfamily protein
AT3G18775	AT3G18775	hypothetical protein
AT3G18820	RAB7B	RAB GTPase homolog G3F
AT3G19070	AT3G19070	Homeodomain-like superfamily protein
AT3G20660	OCT4	organic cation/carnitine transporter4
AT3G21260	GLTP3	Glycolipid transfer protein (GLTP) family protein
AT3G22970	AT3G22970	hypothetical protein (DUF506)
AT3G23530	AT3G23530	Cyclopropane-fatty-acyl-phospholipid synthase
AT3G23640	HGL1	heteroglycan glucosidase 1
AT3G26610	AT3G26610	Pectin lyase-like superfamily protein
AT3G27030	AT3G27030	transmembrane protein
AT3G27460	SGF29a	SGF29 tudor-like domain-containing protein
AT3G27540	AT3G27540	beta-1,4-N-acetylglucosaminyltransferase family protein
AT3G28100	UMAMIT45	nodulin MtN21 /EamA-like transporter family protein
AT3G28860	ABCB19	ATP binding cassette subfamily B19
AT3G29140	AT3G29140	hypothetical protein
AT3G44220	AT3G44220	Late embryogenesis abundant (LEA) hydroxyproline-rich glycoprotein family
AT3G45600	TET3	tetraspanin3
AT3G51950	AT3G51950	Zinc finger (CCCH-type) family protein / RNA recognition motif (RRM)-containing protein
AT3G53990	AT3G53990	Adenine nucleotide alpha hydrolases-like superfamily protein
AT3G54740	AT3G54740	zein-binding protein (Protein of unknown function, DUF593)
AT3G54810	BME3	Plant-specific GATA-type zinc finger transcription factor family protein
AT3G54990	SMZ	Integrase-type DNA-binding superfamily protein
AT3G55450	PBL1	PBS1-like 1
AT3G56600	AT3G56600	phosphatidylinositol 4-kinase gamma-like protein
AT3G58030	AT3G58030	RING/U-box superfamily protein
AT3G60140	DIN2	Glycosyl hydrolase superfamily protein
AT3G60300	AT3G60300	RWD domain-containing protein
AT3G60580	AT3G60580	C2H2-like zinc finger protein
AT3G61028	AT3G61028	Putative endonuclease or glycosyl hydrolase
AT3G61190	BAP1	BON association protein 1
AT3G63430	TRM5	zinc finger CCCH domain protein
AT4G01710	CRK	ARP2/3 complex 16 kDa subunit (p16-Arc)
AT4G03110	RBP-DR1	RNA-binding protein-defense related 1
AT4G03460	AT4G03460	Ankyrin repeat family protein
AT4G11380	AT4G11380	Adaptin family protein
AT4G13100	AT4G13100	RING/U-box superfamily protein
AT4G13410	ATCSLA15	Nucleotide-diphospho-sugar transferases superfamily protein
AT4G15230	ABCG30	pleiotropic drug resistance 2
AT4G15800	RALFL33	ralf-like 33
AT4G15920	SWEET17	Nodulin MtN3 family protein
AT4G16745	AT4G16745	Exostosin family protein
AT4G18203	AT4G18203	hypothetical protein
AT4G18890	BEH3	BES1/BZR1 homolog 3
AT4G21903	AT4G21903	MATE efflux family protein
AT4G22214	AT4G22214	Defensin-like (DEFL) family protein
AT4G24231	AT4G24231	hypothetical protein
AT4G24920	AT4G24920	secE/sec61-gamma protein transport protein
AT4G26300	emb1027	Arginyl-tRNA synthetase, class Ic
AT4G26480	AT4G26480	RNA-binding KH domain-containing protein
AT4G27000	ATRBP45C	RNA-binding (RRM/RBD/RNP motifs) family protein
AT4G27900	AT4G27900	CCT motif family protein
AT4G35270	AT4G35270	Plant regulator RWP-RK family protein
AT4G36945	AT4G36945	PLC-like phosphodiesterases superfamily protein
AT4G36980	AT4G36980	CLK4-associating serine/arginine-rich protein
AT4G38350	AT4G38350	Patched family protein
AT4G38930	AT4G38930	Ubiquitin fusion degradation UFD1 family protein
AT4G39050	AT4G39050	Kinesin motor family protein
AT4G39670	AT4G39670	Glycolipid transfer protein (GLTP) family protein
AT4G39730	PLAT1	Lipase/lipooxygenase, PLAT/LH2 family protein
AT4G39860	AT4G39860	hematological/neurological-like protein
AT5G02170	AT5G02170	Transmembrane amino acid transporter family protein
AT5G02230	AT5G02230	Haloacid dehalogenase-like hydrolase (HAD) superfamily protein
AT5G02470	DPA	Transcription factor DP
AT5G02540	AT5G02540	NAD(P)-binding Rossmann-fold superfamily protein
AT5G04310	AT5G04310	Pectin lyase-like superfamily protein
AT5G05100	AT5G05100	Single-stranded nucleic acid binding R3H protein
AT5G05940	ROPGEF5	ROP guanine nucleotide exchange factor 5
AT5G08460	AT5G08460	GDSL-like Lipase/Acylhydrolase superfamily protein
AT5G10100	TPPI	Haloacid dehalogenase-like hydrolase (HAD) superfamily protein
AT5G10650	AT5G10650	RING/U-box superfamily protein
AT5G10710	AT5G10710	centromere protein O
AT5G10790	UBP22	ubiquitin-specific protease 22
AT5G11710	AT5G11710	ENTH/VHS family protein
AT5G12370	SEC10	exocyst complex component sec10
AT5G13710	SMT1	sterol methyltransferase 1
AT5G14030	AT5G14030	translocon-associated protein beta (TRAPB) family protein
AT5G15420	AT5G15420	hypothetical protein
AT5G16620	TIC40	hydroxyproline-rich glycoprotein family protein
AT5G19230	AT5G19230	Glycoprotein membrane precursor GPI-anchored
AT5G19550	ASP2	aspartate aminotransferase 2
AT5G20810	AT5G20810	SAUR-like auxin-responsive protein family
AT5G21105	AT5G21105	Plant L-ascorbate oxidase
AT5G21160	LARP1a	LA RNA-binding protein
AT5G21940	AT5G21940	hybrid signal transduction histidine kinase M-like protein
AT5G24165	AT5G24165	hypothetical protein
AT5G24230	AT5G24230	Lipase class 3-related protein
AT5G25270	AT5G25270	Ubiquitin-like superfamily protein
AT5G25280	AT5G25280	serine-rich protein-like protein
AT5G25360	AT5G25360	hypothetical protein
AT5G27410	AT5G27410	D-aminoacid aminotransferase-like PLP-dependent enzymes superfamily protein
AT5G27930	AT5G27930	Protein phosphatase 2C family protein
AT5G35732	AT5G35732	hypothetical protein
AT5G40910	AT5G40910	Disease resistance protein (TIR-NBS-LRR class) family
AT5G44567	AT5G44567	hypothetical protein
AT5G48180	NSP5	nitrile specifier protein 5
AT5G48410	GLR1.3	glutamate receptor 1.3
AT5G48560	AT5G48560	basic helix-loop-helix (bHLH) DNA-binding superfamily protein
AT5G48790	AT5G48790	LOW PSII ACCUMULATION protein (DUF1995)
AT5G51330	SWI1	SWITCH1
AT5G52450	AT5G52450	MATE efflux family protein
AT5G53420	AT5G53420	CCT motif family protein
AT5G54860	AT5G54860	Major facilitator superfamily protein
AT5G55500	XYLT	beta-1,2-xylosyltransferase
AT5G57110	ACA8	autoinhibited Ca2+ -ATPase
AT5G58180	ATYKT62	Synaptobrevin family protein
AT5G58320	NET4A	Kinase interacting (KIP1-like) family protein
AT5G58340	AT5G58340	myb-like HTH transcriptional regulator family protein
AT5G58575	AT5G58575	SAGA-associated factor-like protein
AT5G59300	UBC7	ubiquitin-conjugating enzyme E2
AT5G60265	AT5G60265	hypothetical protein
AT5G61450	AT5G61450	P-loop containing nucleoside triphosphate hydrolases superfamily protein
AT5G62260	AT5G62260	AT hook motif DNA-binding family protein
AT5G62340	AT5G62340	Plant invertase/pectin methylesterase inhibitor superfamily protein
AT5G62880	RAC10	RAC-like 10
AT5G63530	FP3	farnesylated protein 3
AT5G63670	SPT42	SPT4 homolog 2
AT5G63860	UVR8	Regulator of chromosome condensation (RCC1) family protein
AT5G64800	CLE21	CLAVATA3/ESR-RELATED 21
AT5G65480	AT5G65480	hypothetical protein
AT5G65940	CHY1	beta-hydroxyisobutyryl-CoA hydrolase 1
ATCG00670	CLPP1	CASEINOLYTIC PROTEASE P 1
ATMG00060	ATMG00060
ATMG00160	COX2	cytochrome c oxidase subunit 2
AT1G01090	PDH-E1 ALPHA	pyruvate dehydrogenase E1 alpha
AT1G01420	UGT72B3	UDP-glucosyl transferase 72B3
AT1G01490	AT1G01490	Heavy metal transport/detoxification superfamily protein
AT1G01500	AT1G01500	Erythronate-4-phosphate dehydrogenase family protein
AT1G01650	SPPL4	SIGNAL PEPTIDE PEPTIDASE-LIKE 4
AT1G01880	AT1G01880	5'-3' exonuclease family protein
AT1G02065	SPL8	squamosa promoter binding protein-like 8
AT1G02350	AT1G02350	protoporphyrinogen oxidase-like protein
AT1G02360	AT1G02360	Chitinase family protein
AT1G02405	AT1G02405	proline-rich family protein
AT1G03060	SPI	BEACH-DOMAIN HOMOLOG A1
AT1G03170	FAF2	FANTASTIC four-like protein (DUF3049)
AT1G03220	AT1G03220	Eukaryotic aspartyl protease family protein
AT1G03270	AT1G03270	CBS domain protein with a domain protein (DUF21)
AT1G03380	ATG18G	autophagy 18 G-like protein
AT1G03560	AT1G03560	Pentatricopeptide repeat (PPR-like) superfamily protein
AT1G03590	AT1G03590	Protein phosphatase 2C family protein
AT1G03610	AT1G03610	plant/protein (DUF789)
AT1G03760	AT1G03760	Prefoldin chaperone subunit family protein
AT1G03930	ADK1	dual specificity kinase 1
AT1G03982	AT1G03982	PAK-box/P21-Rho-binding family protein
AT1G04130	TPR2	Tetratricopeptide repeat (TPR)-like superfamily protein
AT1G04180	YUC9	YUCCA 9
AT1G04190	TPR3	Tetratricopeptide repeat (TPR)-like superfamily protein
AT1G04430	AT1G04430	S-adenosyl-L-methionine-dependent methyltransferases superfamily protein
AT1G04570	AT1G04570	Major facilitator superfamily protein
AT1G04710	PKT4	peroxisomal 3-ketoacyl-CoA thiolase 4
AT1G04770	AT1G04770	Tetratricopeptide repeat (TPR)-like superfamily protein
AT1G04780	AT1G04780	Ankyrin repeat family protein
AT1G05000	PFA-DSP1	Phosphotyrosine protein phosphatases superfamily protein
AT1G05065	CLE20	CLAVATA3/ESR-RELATED 20
AT1G05100	MAPKKK18	mitogen-activated protein kinase kinase kinase 18
AT1G05140	AT1G05140	Peptidase M50 family protein
AT1G05170	AT1G05170	Galactosyltransferase family protein
AT1G05190	emb2394	Ribosomal protein L6 family
AT1G05240	AT1G05240	Peroxidase superfamily protein
AT1G05380	AT1G05380	Acyl-CoA N-acyltransferase with RING/FYVE/PHD-type zinc finger protein
AT1G05470	CVP2	DNAse I-like superfamily protein
AT1G05575	AT1G05575	transmembrane protein
AT1G05900	NTH2	endonuclease III 2
AT1G05910	AT1G05910	cell division cycle protein 48-related / CDC48-like protein
AT1G06148	AT1G06148	hypothetical protein
AT1G06475	AT1G06475	transmembrane protein
AT1G06590	AT1G06590	anaphase-promoting complex subunit
AT1G06780	GAUT6	galacturonosyltransferase 6
AT1G07210	AT1G07210	Ribosomal protein S18
AT1G07270	AT1G07270	Cell division control, Cdc6
AT1G07280	AT1G07280	Tetratricopeptide repeat (TPR)-like superfamily protein
AT1G07390	RLP1	receptor like protein 1
AT1G07560	AT1G07560	Leucine-rich repeat protein kinase family protein
AT1G07660	AT1G07660	Histone superfamily protein
AT1G07870	AT1G07870	Protein kinase superfamily protein
AT1G08030	TPST	tyrosylprotein sulfotransferase
AT1G08110	AT1G08110	lactoylglutathione lyase family protein / glyoxalase I family protein
AT1G08380	PSAO	photosystem I subunit O
AT1G08400	AT1G08400	RINT-1 / TIP-1 family
AT1G08540	SIG2	RNApolymerase sigma subunit 2
AT1G08570	ACHT4	atypical CYS HIS rich thioredoxin 4
AT1G08920	ESL1	ERD (early response to dehydration) six-like 1
AT1G09010	AT1G09010	glycoside hydrolase family 2 protein
AT1G09020	SNF4	sucrose nonfermenting-like protein
AT1G09040	AT1G09040	arginine-glutamic acid dipeptide repeat protein
AT1G09060	AT1G09060	JmjC domain protein JMJ24
AT1G09245	AT1G09245	Plant self-incompatibility protein S1 family
AT1G09350	GolS3	galactinol synthase 3
AT1G09560	GLP5	germin-like protein 5
AT1G09580	AT1G09580	emp24/gp25L/p24 family/GOLD family protein
AT1G09620	AT1G09620	ATP binding/leucine-tRNA ligases/aminoacyl-tRNA ligase
AT1G09660	AT1G09660	RNA-binding KH domain-containing protein
AT1G09780	iPGAM1	Phosphoglycerate mutase, 2,3-bisphosphoglycerate-independent
AT1G09840	SK41	shaggy-like protein kinase 41
AT1G09950	RAS1	RESPONSE TO ABA AND SALT 1
AT1G10150	AT1G10150	Carbohydrate-binding protein
AT1G10410	AT1G10410	CW14 protein (DUF1336)
AT1G10470	ARR4	response regulator 4
AT1G10650	AT1G10650	SBP (S-ribonuclease binding protein) family protein
AT1G10690	AT1G10690	cyclin-dependent kinase inhibitor
AT1G10760	SEX1	Pyruvate phosphate dikinase, PEP/pyruvate binding domain-containing protein
AT1G10820	AT1G10820	hypothetical protein (DUF3755)
AT1G10840	TIF3H1	translation initiation factor 3 subunit H1
AT1G10940	SNRK2.4	Protein kinase superfamily protein
AT1G11090	AT1G11090	alpha/beta-Hydrolases superfamily protein
AT1G11100	AT1G11100	SNF2 domain-containing protein / helicase domain-containing protein / zinc finger protein-like protein
AT1G11160	AT1G11160	Transducin/WD40 repeat-like superfamily protein
AT1G11180	SCAMP2	Secretory carrier membrane protein (SCAMP) family protein
AT1G11230	AT1G11230	transmembrane protein, putative (DUF761)
AT1G11330	AT1G11330	S-locus lectin protein kinase family protein
AT1G11420	DUF2	agenet domain protein (DOMAIN OF UNKNOWN FUNCTION 724 2)
AT1G11608	AT1G11608	F-box associated ubiquitination effector family protein
AT1G11610	CYP71A18	cytochrome P450, family 71, subfamily A, polypeptide 18
AT1G11820	AT1G11820	O-Glycosyl hydrolases family 17 protein
AT1G11930	AT1G11930	Putative pyridoxal phosphate-dependent enzyme, YBL036C type
AT1G12380	AT1G12380	hypothetical protein
AT1G12620	AT1G12620	Pentatricopeptide repeat (PPR) superfamily protein
AT1G12800	AT1G12800	Nucleic acid-binding, OB-fold-like protein
AT1G12860	SCRM2	basic helix-loop-helix (bHLH) DNA-binding superfamily protein
AT1G12880	NUDT12	nudix hydrolase homolog 12
AT1G13000	AT1G13000	transmembrane protein, putative (DUF707)
AT1G13030	AT1G13030	sphere organelles protein-like protein
AT1G13110	CYP71B7	cytochrome P450, family 71 subfamily B, polypeptide 7
AT1G13120	GLE1	nucleoporin GLE1-like protein
AT1G13245	RTFL17	ROTUNDIFOLIA like 17
AT1G13470	AT1G13470	hypothetical protein (DUF1262)
AT1G13740	AFP2	ABI five binding protein 2
AT1G13960	WRKY4	WRKY DNA-binding protein 4
AT1G14020	AT1G14020	O-fucosyltransferase family protein
AT1G14315	AT1G14315	F-box and associated interaction domains-containing protein
AT1G14460	AT1G14460	AAA-type ATPase family protein
AT1G14720	XTH28	xyloglucan endotransglucosylase/hydrolase 28
AT1G14740	TTA1	class I heat shock protein, putative (DUF1423)
AT1G15060	AT1G15060	alpha/beta hydrolase family protein
AT1G15490	AT1G15490	alpha/beta-Hydrolases superfamily protein
AT1G15690	AVP1	Inorganic H pyrophosphatase family protein
AT1G16270	AT1G16270	kinase superfamily with octicosapeptide/Phox/Bem1p domain-containing protein
AT1G16380	ATCHX1	Cation/hydrogen exchanger family protein
AT1G16610	SR45	arginine/serine-rich 45
AT1G16860	AT1G16860	Ubiquitin-specific protease family C19-related protein
AT1G17145	AT1G17145	RING/U-box superfamily protein
AT1G17190	GSTU26	glutathione S-transferase tau 26
AT1G17440	EER4	Transcription initiation factor TFIID subunit A
AT1G18150	ATMPK8	Protein kinase superfamily protein
AT1G18190	GC2	golgin Putative 2
AT1G18200	RABA6b	Rab GTPase-like A1I protein
AT1G18300	NUDT4	nudix hydrolase homolog 4
AT1G18335	AT1G18335	Acyl-CoA N-acyltransferases (NAT) superfamily protein
AT1G18370	HIK	ATP binding microtubule motor family protein
AT1G18470	AT1G18470	Transmembrane Fragile-X-F-associated protein
AT1G18610	AT1G18610	Galactose oxidase/kelch repeat superfamily protein
AT1G18630	GR-RBP6	glycine-rich RNA-binding protein 6
AT1G18740	AT1G18740	ROH1, putative (DUF793)
AT1G18850	AT1G18850	hypothetical protein
AT1G18890	CDPK1	calcium-dependent protein kinase 1
AT1G18900	AT1G18900	Pentatricopeptide repeat (PPR) superfamily protein
AT1G18950	AT1G18950	DDT domain superfamily
AT1G19010	AT1G19010	hypothetical protein
AT1G19100	DMS11	Histidine kinase-, DNA gyrase B-, and HSP90-like ATPase family protein
AT1G19270	DA1	DA1
AT1G19300	PARVUS	Nucleotide-diphospho-sugar transferases superfamily protein
AT1G19370	AT1G19370	membrane protein
AT1G19450	AT1G19450	Major facilitator superfamily protein
AT1G19490	AT1G19490	Basic-leucine zipper (bZIP) transcription factor family protein
AT1G19680	AT1G19680	RING/U-box superfamily protein
AT1G19880	AT1G19880	Regulator of chromosome condensation (RCC1) family protein
AT1G20100	AT1G20100	DNA ligase-like protein
AT1G20200	EMB2719	PAM domain (PCI/PINT associated module) protein
AT1G20260	VAB3	ATPase, V1 complex, subunit B protein
AT1G20575	DPMS1	Nucleotide-diphospho-sugar transferases superfamily protein
AT1G20610	CYCB2;3	Cyclin B2;3
AT1G20650	ASG5	Protein kinase superfamily protein
AT1G20770	AT1G20770	coiled-coil protein
AT1G20840	TMT1	tonoplast monosaccharide transporter1
AT1G20850	XCP2	xylem cysteine peptidase 2
AT1G20930	CDKB2;2	cyclin-dependent kinase B2;2
AT1G21000	AT1G21000	PLATZ transcription factor family protein
AT1G21100	IGMT1	O-methyltransferase family protein
AT1G21326	AT1G21326	VQ motif-containing protein
AT1G21450	SCL1	SCARECROW-like 1
AT1G21830	AT1G21830	hypothetical protein
AT1G21900	p24delta5	emp24/gp25L/p24 family/GOLD family protein
AT1G22040	AT1G22040	Galactose oxidase/kelch repeat superfamily protein
AT1G22180	AT1G22180	Sec14p-like phosphatidylinositol transfer family protein
AT1G22190	AT1G22190	Integrase-type DNA-binding superfamily protein
AT1G22310	MBD8	methyl-CPG-binding domain 8
AT1G22520	AT1G22520	MICOS complex subunit Mic10-like protein (DUF543)
AT1G22640	MYB3	myb domain protein 3
AT1G22650	A/N-InvD	Plant neutral invertase family protein
AT1G22770	GI	gigantea protein (GI)
AT1G22810	AT1G22810	Integrase-type DNA-binding superfamily protein
AT1G22930	AT1G22930	T-complex protein 11
AT1G22990	HIPP22	Heavy metal transport/detoxification superfamily protein
AT1G23030	AT1G23030	ARM repeat superfamily protein
AT1G23070	AT1G23070	organic solute transporter ostalpha protein (DUF300)
AT1G23090	AST91	sulfate transporter 91
AT1G23205	AT1G23205	Plant invertase/pectin methylesterase inhibitor superfamily protein
AT1G23440	AT1G23440	Peptidase C15, pyroglutamyl peptidase I-like protein
AT1G23730	BCA3	beta carbonic anhydrase 3
AT1G23810	AT1G23810	Paired amphipathic helix (PAH2) superfamily protein
AT1G24140	AT1G24140	Matrixin family protein
AT1G24148	AT1G24148	hypothetical protein
AT1G24330	AT1G24330	ARM repeat superfamily protein
AT1G24360	AT1G24360	NAD(P)-binding Rossmann-fold superfamily protein
AT1G24510	AT1G24510	TCP-1/cpn60 chaperonin family protein
AT1G25275	AT1G25275	thionin-like protein
AT1G25440	BBX15	B-box type zinc finger protein with CCT domain-containing protein
AT1G25550	AT1G25550	myb-like transcription factor family protein
AT1G26190	AT1G26190	Phosphoribulokinase / Uridine kinase family
AT1G26370	AT1G26370	RNA helicase family protein
AT1G26620	AT1G26620	T-box transcription factor, putative (DUF863)
AT1G26650	AT1G26650	Son of sevenless protein
AT1G26770	EXPA10	expansin A10
AT1G26850	AT1G26850	S-adenosyl-L-methionine-dependent methyltransferases superfamily protein
AT1G27000	AT1G27000	GRIP/coiled-coil protein, putative (DUF1664)
AT1G27320	HK3	histidine kinase 3
AT1G27340	LCR	Galactose oxidase/kelch repeat superfamily protein
AT1G27430	AT1G27430	GYF domain-containing protein
AT1G27510	EX2	UvrB/UvrC domain protein (DUF3506)
AT1G27690	AT1G27690	lipase, putative (DUF620)
AT1G27770	ACA1	autoinhibited Ca2+-ATPase 1
AT1G27950	LTPG1	glycosylphosphatidylinositol-anchored lipid protein transfer 1
AT1G28120	AT1G28120	ubiquitin thioesterase otubain-like protein
AT1G28240	AT1G28240	strawberry notch protein (DUF616)
AT1G28330	DYL1	dormancy-associated protein-like 1
AT1G28500	AT1G28500	hypothetical protein (DUF626)
AT1G28520	VOZ1	vascular plant one zinc finger protein
AT1G28815	AT1G28815	hypothetical protein
AT1G28960	NUDX15	nudix hydrolase homolog 15
AT1G29280	WRKY65	WRKY DNA-binding protein 65
AT1G29300	UNE1	intracellular protein transporter, putative (DUF641)
AT1G29330	ERD2	ER lumen protein retaining receptor family protein
AT1G29690	CAD1	MAC/Perforin domain-containing protein
AT1G29750	RKF1	receptor-like kinase in flowers 1
AT1G29760	AT1G29760	Putative adipose-regulatory protein (Seipin)
AT1G29930	CAB1	chlorophyll A/B binding protein 1
AT1G29980	AT1G29980	choice-of-anchor C domain protein, putative (Protein of unknown function, DUF642)
AT1G30000	MNS3	alpha-mannosidase 3
AT1G30070	AT1G30070	SGS domain-containing protein
AT1G30080	AT1G30080	Glycosyl hydrolase superfamily protein
AT1G30110	NUDX25	nudix hydrolase homolog 25
AT1G30320	AT1G30320	Remorin family protein
AT1G30475	AT1G30475	hypothetical protein
AT1G31130	AT1G31130	polyadenylate-binding protein 1-B-binding protein
AT1G31300	AT1G31300	TRAM, LAG1 and CLN8 (TLC) lipid-sensing domain containing protein
AT1G31660	AT1G31660	bystin-like protein
AT1G31830	PUT2	Amino acid permease family protein
AT1G32360	AT1G32360	Zinc finger (CCCH-type) family protein
AT1G32500	ABCI7	non-intrinsic ABC protein 6
AT1G32530	AT1G32530	RING/U-box superfamily protein
AT1G32928	AT1G32928	Avr9/Cf-9 rapidly elicited protein
AT1G33055	AT1G33055	hypothetical protein
AT1G33110	AT1G33110	MATE efflux family protein
AT1G33330	AT1G33330	Class I peptide chain release factor
AT1G33470	AT1G33470	RNA-binding (RRM/RBD/RNP motifs) family protein
AT1G34260	FAB1D	FORMS APLOID AND BINUCLEATE CELLS 1A
AT1G34360	AT1G34360	translation initiation factor 3 (IF-3) family protein
AT1G34780	APRL4	APR-like 4
AT1G35160	GF14 PHI	GF14 protein phi chain
AT1G35460	FBH1	basic helix-loop-helix (bHLH) DNA-binding superfamily protein
AT1G35580	CINV1	cytosolic invertase 1
AT1G36622	AT1G36622	transmembrane protein
AT1G36623	AT1G36623	hypothetical protein
AT1G42470	AT1G42470	Patched family protein
AT1G42990	BZIP60	basic region/leucine zipper motif 60
AT1G43850	SEU	SEUSS transcriptional co-regulator
AT1G44170	ALDH3H1	aldehyde dehydrogenase 3H1
AT1G44350	ILL6	IAA-amino acid hydrolase ILR1-like 6
AT1G44446	CH1	Pheophorbide a oxygenase family protein with Rieske 2Fe-2S domain-containing protein
AT1G46264	HSFB4	heat shock transcription factor B4
AT1G47128	RD21A	Granulin repeat cysteine protease family protein
AT1G47260	GAMMA CA2	gamma carbonic anhydrase 2
AT1G47280	AT1G47280	hypothetical protein
AT1G47340	AT1G47340	F-box and associated interaction domains-containing protein
AT1G47500	RBP47C'	RNA-binding protein 47C'
AT1G47550	SEC3A	exocyst complex component sec3A
AT1G47740	AT1G47740	PPPDE putative thiol peptidase family protein
AT1G47900	AT1G47900	filament-like protein (DUF869)
AT1G48370	YSL8	YELLOW STRIPE like 8
AT1G48580	AT1G48580	nuclear localized protein
AT1G48620	HON5	high mobility group A5
AT1G48635	PEX3	peroxin 3
AT1G48770	AT1G48770	hypothetical protein (DUF1639)
AT1G49360	AT1G49360	F-box family protein
AT1G49400	emb1129	Nucleic acid-binding, OB-fold-like protein
AT1G49520	AT1G49520	SWIB complex BAF60b domain-containing protein
AT1G49660	CXE5	carboxyesterase 5
AT1G49710	FUT12	fucosyltransferase 12
AT1G50020	AT1G50020	tubulin alpha-6 chain
AT1G50170	SIRB	sirohydrochlorin ferrochelatase B
AT1G50420	SCL3	scarecrow-like 3
AT1G50450	AT1G50450	Saccharopine dehydrogenase
AT1G50460	HKL1	hexokinase-like 1
AT1G50640	ERF3	ethylene responsive element binding factor 3
AT1G51680	4CL1	4-coumarate:CoA ligase 1
AT1G51800	IOS1	Leucine-rich repeat protein kinase family protein
AT1G51805	AT1G51805	Leucine-rich repeat protein kinase family protein
AT1G51820	AT1G51820	Leucine-rich repeat protein kinase family protein
AT1G52000	AT1G52000	Mannose-binding lectin superfamily protein
AT1G52080	AR791	actin binding protein family
AT1G52150	ATHB-15	Homeobox-leucine zipper family protein / lipid-binding START domain-containing protein
AT1G52420	AT1G52420	UDP-Glycosyltransferase superfamily protein
AT1G52890	NAC019	NAC domain containing protein 19
AT1G53090	SPA4	SPA1-related 4
AT1G53190	AT1G53190	RING/U-box superfamily protein
AT1G53300	TTL1	tetratricopetide-repeat thioredoxin-like 1
AT1G53400	AT1G53400	Ubiquitin domain-containing protein
AT1G53460	AT1G53460	craniofacial development protein
AT1G53625	AT1G53625	hypothetical protein
AT1G53635	AT1G53635	hypothetical protein
AT1G54020	AT1G54020	GDSL-like Lipase/Acylhydrolase superfamily protein
AT1G54080	UBP1A	oligouridylate-binding protein 1A
AT1G54120	AT1G54120	hypothetical protein
AT1G54130	RSH3	RELA/SPOT homolog 3
AT1G54385	AT1G54385	ARM repeat superfamily protein
AT1G54460	AT1G54460	TPX2 (targeting protein for Xklp2) protein family
AT1G54630	ACP3	acyl carrier protein 3
AT1G54710	ATG18H	autophagy 18h-like protein
AT1G54740	AT1G54740	FANTASTIC four-like protein (DUF3049)
AT1G55180	PLDEPSILON	phospholipase D alpha 4
AT1G55325	GCT	RNA polymerase II transcription mediator
AT1G55340	AT1G55340	hypothetical protein (DUF1639)
AT1G55460	AT1G55460	DNA/RNA-binding protein Kin17, conserved region
AT1G55610	BRL1	BRI1 like
AT1G55860	UPL1	LOW protein: E3 ubiquitin ligase-like protein
AT1G55920	SERAT2;1	serine acetyltransferase 2;1
AT1G55970	HAC4	histone acetyltransferase of the CBP family 4
AT1G56140	AT1G56140	Leucine-rich repeat transmembrane protein kinase
AT1G56145	AT1G56145	Leucine-rich repeat transmembrane protein kinase
AT1G56500	AT1G56500	haloacid dehalogenase-like hydrolase family protein
AT1G56600	GolS2	galactinol synthase 2
AT1G56660	AT1G56660	MAEBL domain protein
AT1G57680	Cand1	plasminogen activator inhibitor
AT1G57850	AT1G57850	Toll-Interleukin-Resistance (TIR) domain family protein
AT1G58025	AT1G58025	DNA-binding bromodomain-containing protein
AT1G58080	ATP-PRT1	ATP phosphoribosyl transferase 1
AT1G58180	BCA6	beta carbonic anhydrase 6
AT1G58200	MSL3	MSCS-like 3
AT1G58265	AT1G58265	Cytochrome P450 superfamily protein
AT1G58400	AT1G58400	Disease resistance protein (CC-NBS-LRR class) family
AT1G58470	RBP1	RNA-binding protein 1
AT1G59820	ALA3	aminophospholipid ATPase 3
AT1G59870	PEN3	ABC-2 and Plant PDR ABC-type transporter family protein
AT1G59910	AT1G59910	Actin-binding FH2 (formin homology 2) family protein
AT1G60010	AT1G60010	D-ribose-binding periplasmic protein
AT1G60070	AT1G60070	Adaptor protein complex AP-1, gamma subunit
AT1G60610	AT1G60610	SBP (S-ribonuclease binding protein) family protein
AT1G60670	AT1G60670	hypothetical protein (DUF3755)
AT1G60800	NIK3	NSP-interacting kinase 3
AT1G61100	AT1G61100	disease resistance protein (TIR class)
AT1G61140	EDA16	SNF2 domain-containing protein / helicase domain-containing protein / zinc finger protein-like protein
AT1G61170	AT1G61170	hypothetical protein
AT1G61560	MLO6	Seven transmembrane MLO family protein
AT1G61770	AT1G61770	Chaperone DnaJ-domain superfamily protein
AT1G62040	ATG8C	Ubiquitin-like superfamily protein
AT1G62180	APR2	5'adenylylphosphosulfate reductase 2
AT1G62430	CDS1	CDP-diacylglycerol synthase 1
AT1G62960	ACS10	ACC synthase 10
AT1G63020	NRPD1A	nuclear RNA polymerase D1A
AT1G63090	PP2-A11	phloem protein 2-A11
AT1G63670	TRM12	hypothetical protein (DUF3741)
AT1G63800	UBC5	ubiquitin-conjugating enzyme 5
AT1G63860	AT1G63860	Disease resistance protein (TIR-NBS-LRR class) family
AT1G63950	AT1G63950	Heavy metal transport/detoxification superfamily protein
AT1G64070	RLM1	Disease resistance protein (TIR-NBS-LRR class) family
AT1G64110	DAA1	P-loop containing nucleoside triphosphate hydrolases superfamily protein
AT1G64300	AT1G64300	Protein kinase family protein
AT1G64385	AT1G64385	transmembrane protein
AT1G64405	AT1G64405	hypothetical protein
AT1G64460	AT1G64460	phosphatidylinositol 4-kinase gamma-like protein
AT1G64720	CP5	Polyketide cyclase/dehydrase and lipid transport superfamily protein
AT1G64850	AT1G64850	Calcium-binding EF hand family protein
AT1G64970	G-TMT	gamma-tocopherol methyltransferase
AT1G65010	AT1G65010	WEB family protein (DUF827)
AT1G65295	AT1G65295	ubiquitin carboxyl-terminal hydrolase
AT1G65486	AT1G65486	transmembrane protein
AT1G65610	KOR2	Six-hairpin glycosidases superfamily protein
AT1G65840	PAO4	polyamine oxidase 4
AT1G66460	AT1G66460	Protein kinase superfamily protein
AT1G66600	ABO3	ABA overly sensitive mutant 3
AT1G66730	LIG6	DNA LIGASE 6
AT1G67080	ABA4	abscisic acid (aba)-deficient 4
AT1G67250	AT1G67250	Proteasome maturation factor UMP1
AT1G67310	AT1G67310	Calmodulin-binding transcription activator protein with CG-1 and Ankyrin domain
AT1G67580	AT1G67580	Protein kinase superfamily protein
AT1G67785	AT1G67785	hypothetical protein
AT1G67940	ABCI17	non-intrinsic ABC protein 3
AT1G68060	MAP70-1	microtubule-associated proteins 70-1
AT1G68140	AT1G68140	zinc finger/BTB domain protein, putative (DUF1644)
AT1G68160	AT1G68160	ZZ-type zinc finger protein, putative (DUF3755)
AT1G68550	CRF10	Integrase-type DNA-binding superfamily protein
AT1G68670	AT1G68670	myb-like transcription factor family protein
AT1G68680	AT1G68680	SH3/FCH domain protein
AT1G68840	RAV2	related to ABI3/VP1 2
AT1G68920	AT1G68920	basic helix-loop-helix (bHLH) DNA-binding superfamily protein
AT1G68990	MGP3	male gametophyte defective 3
AT1G69150	AT1G69150	Cysteine/Histidine-rich C1 domain family protein
AT1G69420	AT1G69420	DHHC-type zinc finger family protein
AT1G69510	AT1G69510	cAMP-regulated phosphoprotein 19-related protein
AT1G69580	AT1G69580	Homeodomain-like superfamily protein
AT1G69700	HVA22C	HVA22 homologue C
AT1G69790	AT1G69790	Protein kinase superfamily protein
AT1G69930	GSTU11	glutathione S-transferase TAU 11
AT1G70000	AT1G70000	myb-like transcription factor family protein
AT1G70230	TBL27	TRICHOME BIREFRINGENCE-LIKE 27
AT1G70250	AT1G70250	receptor serine/threonine kinase
AT1G70310	SPDS2	spermidine synthase 2
AT1G70330	ENT1	equilibrative nucleotide transporter 1
AT1G70430	AT1G70430	Protein kinase superfamily protein
AT1G70520	CRK2	cysteine-rich RLK (RECEPTOR-like protein kinase) 2
AT1G70540	EDA24	Plant invertase/pectin methylesterase inhibitor superfamily protein
AT1G70860	AT1G70860	Polyketide cyclase/dehydrase and lipid transport superfamily protein
AT1G71780	AT1G71780	WD repeat protein
AT1G71830	SERK1	somatic embryogenesis receptor-like kinase 1
AT1G71850	AT1G71850	Ubiquitin carboxyl-terminal hydrolase family protein
AT1G71960	ABCG25	ATP-binding casette family G25
AT1G71980	AT1G71980	Protease-associated (PA) RING/U-box zinc finger family protein
AT1G72030	AT1G72030	Acyl-CoA N-acyltransferases (NAT) superfamily protein
AT1G72170	AT1G72170	MICOS complex subunit, putative (DUF543)
AT1G72410	AT1G72410	COP1-interacting protein-like protein
AT1G72450	JAZ6	jasmonate-zim-domain protein 6
AT1G72520	LOX4	PLAT/LH2 domain-containing lipoxygenase family protein
AT1G72560	PSD	ARM repeat superfamily protein
AT1G72740	AT1G72740	Homeodomain-like/winged-helix DNA-binding family protein
AT1G72770	HAB1	HYPERSENSITIVE TO ABA1
AT1G72860	AT1G72860	Disease resistance protein (TIR-NBS-LRR class) family
AT1G72880	AT1G72880	Survival protein SurE-like phosphatase/nucleotidase
AT1G73340	AT1G73340	Cytochrome P450 superfamily protein
AT1G73390	AT1G73390	Endosomal targeting BRO1-like domain-containing protein
AT1G73670	MPK15	MAP kinase 15
AT1G73730	EIL3	ETHYLENE-INSENSITIVE3-like 3
AT1G73885	AT1G73885	AT-rich interactive domain protein
AT1G73960	TAF2	TBP-associated factor 2
AT1G74070	AT1G74070	Cyclophilin-like peptidyl-prolyl cis-trans isomerase family protein
AT1G74100	SOT16	sulfotransferase 16
AT1G74140	AT1G74140	Rhomboid-related intramembrane serine protease family protein
AT1G74470	AT1G74470	Pyridine nucleotide-disulfide oxidoreductase family protein
AT1G74580	AT1G74580	Pentatricopeptide repeat (PPR) superfamily protein
AT1G74750	AT1G74750	Pentatricopeptide repeat (PPR) superfamily protein
AT1G74790	AT1G74790	catalytics
AT1G74800	AT1G74800	Galactosyltransferase family protein
AT1G75220	ERDL6	Major facilitator superfamily protein
AT1G75230	AT1G75230	DNA glycosylase superfamily protein
AT1G75310	AUL1	auxin-like 1 protein
AT1G75380	BBD1	bifunctional nuclease in basal defense response 1
AT1G75400	AT1G75400	RING/U-box superfamily protein
AT1G75410	BLH3	BEL1-like homeodomain 3
AT1G75630	AVA-P4	vacuolar H+-pumping ATPase 16 kDa proteolipid subunit 4
AT1G75680	GH9B7	glycosyl hydrolase 9B7
AT1G75890	AT1G75890	GDSL-like Lipase/Acylhydrolase superfamily protein
AT1G75900	AT1G75900	GDSL-like Lipase/Acylhydrolase superfamily protein
AT1G76110	AT1G76110	HMG (high mobility group) box protein with ARID/BRIGHT DNA-binding domain-containing protein
AT1G76310	CYCB2;4	CYCLIN B2;4
AT1G76350	AT1G76350	Plant regulator RWP-RK family protein
AT1G76390	PUB43	ARM repeat superfamily protein
AT1G76550	AT1G76550	Phosphofructokinase family protein
AT1G76560	CP12-3	CP12 domain-containing protein 3
AT1G76660	AT1G76660	hydroxyproline-rich glycoprotein family protein
AT1G76790	IGMT5	O-methyltransferase family protein
AT1G76952	IDL5	inflorescence deficient in abscission (IDA)-like 5
AT1G77080	MAF1	K-box region and MADS-box transcription factor family protein
AT1G77230	AT1G77230	Tetratricopeptide repeat (TPR)-like superfamily protein
AT1G77280	AT1G77280	kinase with adenine nucleotide alpha hydrolases-like domain-containing protein
AT1G77290	AT1G77290	Glutathione S-transferase family protein
AT1G77300	EFS	histone-lysine N-methyltransferase
AT1G77370	AT1G77370	Glutaredoxin family protein
AT1G77600	AT1G77600	ARM repeat superfamily protein
AT1G77610	AT1G77610	EamA-like transporter family protein
AT1G77760	NIA1	nitrate reductase 1
AT1G77800	AT1G77800	PHD finger family protein
AT1G77880	AT1G77880	Galactose oxidase/kelch repeat superfamily protein
AT1G77920	TGA7	bZIP transcription factor family protein
AT1G78000	SULTR1;2	sulfate transporter 1;2
AT1G78060	AT1G78060	Glycosyl hydrolase family protein
AT1G78240	TSD2	S-adenosyl-L-methionine-dependent methyltransferases superfamily protein
AT1G78280	AT1G78280	transferases, transferring glycosyl groups
AT1G78470	AT1G78470	F-box/LRR protein
AT1G78600	LZF1	light-regulated zinc finger protein 1
AT1G78660	GGH1	gamma-glutamyl hydrolase 1
AT1G78840	AT1G78840	F-box/RNI-like/FBD-like domains-containing protein
AT1G78890	AT1G78890	hypothetical protein
AT1G79440	ALDH5F1	aldehyde dehydrogenase 5F1
AT1G79470	AT1G79470	Aldolase-type TIM barrel family protein
AT1G79510	AT1G79510	hypothetical protein (DUF2358)
AT1G79530	GAPCP-1	glyceraldehyde-3-phosphate dehydrogenase of plastid 1
AT1G79720	AT1G79720	Eukaryotic aspartyl protease family protein
AT1G79870	AT1G79870	D-isomer specific 2-hydroxyacid dehydrogenase family protein
AT1G79920	Hsp70-15	Heat shock protein 70 (Hsp 70) family protein
AT1G79970	AT1G79970	hypothetical protein
AT1G80060	AT1G80060	Ubiquitin-like superfamily protein
AT1G80240	DGR1	choice-of-anchor C domain protein, putative (Protein of unknown function, DUF642)
AT1G80300	NTT1	nucleotide transporter 1
AT1G80460	NHO1	Actin-like ATPase superfamily protein
AT1G80490	TPR1	TOPLESS-related 1
AT1G80530	AT1G80530	Major facilitator superfamily protein
AT1G80700	AT1G80700	stress response NST1-like protein
AT1G80820	CCR2	cinnamoyl coa reductase
AT1G80830	NRAMP1	natural resistance-associated macrophage protein 1
AT1G80865	AT1G80865	hypothetical protein
AT1G80920	J8	Chaperone DnaJ-domain superfamily protein
AT1G80940	AT1G80940	Snf1 kinase interactor-like protein
AT2G01023	AT2G01023	hypothetical protein
AT2G01180	PAP1	phosphatidic acid phosphatase 1
AT2G01190	PDE331	Octicosapeptide/Phox/Bem1p family protein
AT2G01650	PUX2	plant UBX domain-containing protein 2
AT2G01820	AT2G01820	Leucine-rich repeat protein kinase family protein
AT2G01905	CYCJ18	cyclin J18
AT2G02010	GAD4	glutamate decarboxylase 4
AT2G02070	IDD5	indeterminate(ID)-domain 5
AT2G02180	TOM3	tobamovirus multiplication protein 3
AT2G02220	PSKR1	phytosulfokin receptor 1
AT2G02360	PP2-B10	phloem protein 2-B10
AT2G02400	AT2G02400	NAD(P)-binding Rossmann-fold superfamily protein
AT2G02470	AL6	alfin-like 6
AT2G02480	STI	AAA-type ATPase family protein
AT2G02740	WHY3	ssDNA-binding transcriptional regulator
AT2G03090	EXPA15	expansin A15
AT2G03130	AT2G03130	Ribosomal protein L12/ ATP-dependent Clp protease adaptor protein ClpS family protein
AT2G03140	AT2G03140	alpha/beta-Hydrolases superfamily protein
AT2G03380	AT2G03380	Pentatricopeptide repeat (PPR) superfamily protein
AT2G03640	AT2G03640	Nuclear transport factor 2 (NTF2) family protein with RNA binding (RRM-RBD-RNP motifs) domain-containing protein
AT2G03810	AT2G03810	18S pre-ribosomal assembly protein gar2-like protein
AT2G04400	AT2G04400	Aldolase-type TIM barrel family protein
AT2G04550	IBR5	indole-3-butyric acid response 5
AT2G04795	AT2G04795	hypothetical protein
AT2G05760	AT2G05760	Xanthine/uracil permease family protein
AT2G05786	AT2G05786	hypothetical protein
AT2G07629	AT2G07629	hypothetical protein
AT2G13540	ABH1	ARM repeat superfamily protein
AT2G13550	AT2G13550	hypothetical protein
AT2G13660	AT2G13660	hypothetical protein
AT2G14247	AT2G14247	Expressed protein
AT2G14750	APK	APS kinase
AT2G14835	AT2G14835	RING/U-box superfamily protein
AT2G15440	AT2G15440	polysaccharide biosynthesis protein (DUF579)
AT2G15730	AT2G15730	P-loop containing nucleoside triphosphate hydrolases superfamily protein
AT2G15760	AT2G15760	calmodulin-binding protein (DUF1645)
AT2G15900	AT2G15900	phox domain-containing protein
AT2G16400	BLH7	BEL1-like homeodomain 7
AT2G16430	PAP10	purple acid phosphatase 10
AT2G16485	NERD	GW repeat- and PHD finger-containing protein NERD
AT2G16570	ASE1	GLN phosphoribosyl pyrophosphate amidotransferase 1
AT2G16920	UBC23	ubiquitin-conjugating enzyme 23
AT2G16950	TRN1	transportin 1
AT2G17040	NAC036	NAC domain containing protein 36
AT2G17380	AP19	associated protein 19
AT2G17570	cPT1	Undecaprenyl pyrophosphate synthetase family protein
AT2G17760	AT2G17760	Eukaryotic aspartyl protease family protein
AT2G17830	AT2G17830	F-box and associated interaction domains-containing protein
AT2G18160	bZIP2	basic leucine-zipper 2
AT2G18230	PPa2	pyrophosphorylase 2
AT2G18350	HB24	homeobox protein 24
AT2G18600	AT2G18600	Ubiquitin-conjugating enzyme family protein
AT2G18740	AT2G18740	Small nuclear ribonucleoprotein family protein
AT2G18790	PHYB	phytochrome B
AT2G18910	AT2G18910	hydroxyproline-rich glycoprotein family protein
AT2G19160	AT2G19160	Core-2/I-branching beta-1,6-N-acetylglucosaminyltransferase family protein
AT2G19450	TAG1	membrane bound O-acyl transferase (MBOAT) family protein
AT2G19460	AT2G19460	DUF3511 domain protein (DUF3511)
AT2G19800	MIOX2	myo-inositol oxygenase 2
AT2G19860	HXK2	hexokinase 2
AT2G20020	CAF1	RNA-binding CRS1 / YhbY (CRM) domain-containing protein
AT2G20300	ALE2	Protein kinase superfamily protein
AT2G20610	SUR1	Tyrosine transaminase family protein
AT2G20630	PIA1	PP2C induced by AVRRPM1
AT2G20920	AT2G20920	chaperone (DUF3353)
AT2G20960	pEARLI4	phospholipase-like protein (PEARLI 4) family protein
AT2G20980	MCM10	minichromosome maintenance 10
AT2G21060	GRP2B	glycine-rich protein 2B
AT2G21190	AT2G21190	ER lumen protein retaining receptor family protein
AT2G21300	AT2G21300	ATP binding microtubule motor family protein
AT2G21380	AT2G21380	Kinesin motor family protein
AT2G21520	AT2G21520	Sec14p-like phosphatidylinositol transfer family protein
AT2G21660	GRP7	cold, circadian rhythm, and rna binding 2
AT2G22040	LST8-2	Transducin/WD40 repeat-like superfamily protein
AT2G22100	AT2G22100	RNA-binding (RRM/RBD/RNP motifs) family protein
AT2G22340	AT2G22340	transmembrane protein
AT2G22720	AT2G22720	SPT2 chromatin protein
AT2G22730	AT2G22730	Major facilitator superfamily protein
AT2G22800	HAT9	Homeobox-leucine zipper protein family
AT2G22890	AT2G22890	Kua-ubiquitin conjugating enzyme hybrid localization domain-containing protein
AT2G23090	AT2G23090	Uncharacterized protein family SERF
AT2G23093	AT2G23093	Major facilitator superfamily protein
AT2G23130	AGP17	arabinogalactan protein 17
AT2G23140	PUB4	RING/U-box superfamily protein with ARM repeat domain-containing protein
AT2G23760	BLH4	BEL1-like homeodomain 4
AT2G23790	AT2G23790	calcium uniporter (DUF607)
AT2G24360	AT2G24360	Protein kinase superfamily protein
AT2G24420	AT2G24420	DNA repair ATPase-like protein
AT2G24430	NAC038	NAC domain containing protein 38
AT2G24570	WRKY17	WRKY DNA-binding protein 17
AT2G24590	RSZ22a	RNA recognition motif and CCHC-type zinc finger domains containing protein
AT2G24693	AT2G24693	Protein of unknown function (PD694200)
AT2G25320	AT2G25320	TRAF-like family protein
AT2G25480	AT2G25480	TPX2 (targeting protein for Xklp2) protein family
AT2G25560	AT2G25560	DNAJ heat shock N-terminal domain-containing protein
AT2G25720	AT2G25720	hypothetical protein
AT2G25730	AT2G25730	zinc finger FYVE domain protein
AT2G26170	CYP711A1	cytochrome P450, family 711, subfamily A, polypeptide 1
AT2G26470	AT2G26470	embryonic stem cell-specific 5-hydroxymethylcytosine-binding protein
AT2G26530	AR781	AR781, pheromone receptor-like protein (DUF1645)
AT2G26560	PLA2A	phospholipase A 2A
AT2G26600	AT2G26600	Glycosyl hydrolase superfamily protein
AT2G26640	KCS11	3-ketoacyl-CoA synthase 11
AT2G26650	KT1	K+ transporter 1
AT2G26710	BAS1	Cytochrome P450 superfamily protein
AT2G26770	SCAB1	plectin-like protein
AT2G26800	AT2G26800	Aldolase superfamily protein
AT2G26920	AT2G26920	Ubiquitin-associated/translation elongation factor EF1B protein
AT2G26930	CDPMEK	4-(cytidine 5'-phospho)-2-C-methyl-D-erithritol kinase
AT2G26980	CIPK3	CBL-interacting protein kinase 3
AT2G27150	AAO3	abscisic aldehyde oxidase 3
AT2G27350	OTLD1	OTU-like cysteine protease family protein
AT2G27420	AT2G27420	Cysteine proteinases superfamily protein
AT2G27500	AT2G27500	Glycosyl hydrolase superfamily protein
AT2G27680	AT2G27680	NAD(P)-linked oxidoreductase superfamily protein
AT2G27800	AT2G27800	Tetratricopeptide repeat (TPR)-like superfamily protein
AT2G27860	AXS1	UDP-D-apiose/UDP-D-xylose synthase 1
AT2G28430	AT2G28430	zinc finger, C3HC4 type family protein
AT2G28550	RAP2.7	related to AP2.7
AT2G28740	HIS4	histone H4
AT2G28830	PUB12	armadillo/beta-catenin repeat protein
AT2G28840	XBAT31	hypothetical protein
AT2G28890	PLL4	poltergeist like 4
AT2G28930	PK1B	protein kinase 1B
AT2G29440	GSTU6	glutathione S-transferase tau 6
AT2G29500	AT2G29500	HSP20-like chaperones superfamily protein
AT2G29910	AT2G29910	F-box/RNI-like superfamily protein
AT2G30020	AT2G30020	Protein phosphatase 2C family protein
AT2G30590	WRKY21	WRKY DNA-binding protein 21
AT2G30990	AT2G30990	arginine N-methyltransferase, putative (DUF688)
AT2G31090	AT2G31090	transmembrane protein
AT2G31130	AT2G31130	hypothetical protein
AT2G31140	AT2G31140	Peptidase S24/S26A/S26B/S26C family protein
AT2G31260	APG9	autophagy 9 (APG9)
AT2G31300	ARPC1B	actin-related protein C1B
AT2G31570	GPX2	glutathione peroxidase 2
AT2G31650	ATX1	homologue of trithorax
AT2G31700	AT2G31700	transmembrane protein
AT2G31740	AT2G31740	S-adenosyl-L-methionine-dependent methyltransferases superfamily protein
AT2G31880	SOBIR1	Leucine-rich repeat protein kinase family protein
AT2G31940	AT2G31940	oxidoreductase/transition metal ion-binding protein
AT2G31955	CNX2	cofactor of nitrate reductase and xanthine dehydrogenase 2
AT2G32010	CVL1	CVP2 like 1
AT2G32260	CCT1	phosphorylcholine cytidylyltransferase
AT2G32480	ARASP	chloroplastic membrane metallo proteases
AT2G32560	AT2G32560	F-box family protein
AT2G32960	PFA-DSP2	Phosphotyrosine protein phosphatases superfamily protein
AT2G33670	MLO5	Seven transmembrane MLO family protein
AT2G33710	AT2G33710	Integrase-type DNA-binding superfamily protein
AT2G34480	AT2G34480	Ribosomal protein L18ae/LX family protein
AT2G34660	ABCC2	multidrug resistance-associated protein 2
AT2G34720	NF-YA4	nuclear factor Y, subunit A4
AT2G35040	AT2G35040	AICARFT/IMPCHase bienzyme family protein
AT2G35350	PLL1	poltergeist like 1
AT2G35410	AT2G35410	RNA-binding (RRM/RBD/RNP motifs) family protein
AT2G35480	AT2G35480	envelope glycoprotein
AT2G35650	CSLA07	cellulose synthase like
AT2G35658	AT2G35658	transmembrane protein
AT2G35790	AT2G35790	transmembrane protein
AT2G35930	PUB23	plant U-box 23
AT2G36200	AT2G36200	P-loop containing nucleoside triphosphate hydrolases superfamily protein
AT2G36380	ABCG34	pleiotropic drug resistance 6
AT2G36810	AT2G36810	ARM repeat superfamily protein
AT2G36830	GAMMA-TIP	gamma tonoplast intrinsic protein
AT2G36990	SIGF	RNApolymerase sigma-subunit F
AT2G37040	PAL1	PHE ammonia lyase 1
AT2G37130	AT2G37130	Peroxidase superfamily protein
AT2G37290	AT2G37290	Ypt/Rab-GAP domain of gyp1p superfamily protein
AT2G37430	ZAT11	C2H2 and C2HC zinc fingers superfamily protein
AT2G37570	SLT1	HSP20-like chaperones superfamily protein
AT2G37960	AT2G37960	myosin-M heavy protein
AT2G38250	AT2G38250	Homeodomain-like superfamily protein
AT2G38290	AMT2	ammonium transporter 2
AT2G38330	AT2G38330	MATE efflux family protein
AT2G38370	AT2G38370	weak chloroplast movement under blue light protein (DUF827)
AT2G38410	AT2G38410	ENTH/VHS/GAT family protein
AT2G38490	CIPK22	CBL-interacting Serine/Threonine-kinase
AT2G38580	AT2G38580	Mitochondrial ATP synthase D chain-related protein
AT2G38610	AT2G38610	RNA-binding KH domain-containing protein
AT2G38630	AT2G38630	Transducin/WD40 repeat-like superfamily protein
AT2G38720	MAP65-5	microtubule-associated protein 65-5
AT2G38730	AT2G38730	Cyclophilin-like peptidyl-prolyl cis-trans isomerase family protein
AT2G38800	AT2G38800	Plant calmodulin-binding protein-like protein
AT2G38960	ERO2	endoplasmic reticulum oxidoreductins 2
AT2G39140	SVR1	pseudouridine synthase family protein
AT2G39340	SAC3A	SAC3/GANP/Nin1/mts3/eIF-3 p25 family
AT2G39375	AT2G39375	hypothetical protein
AT2G39400	AT2G39400	alpha/beta-Hydrolases superfamily protein
AT2G39480	ABCB6	P-glycoprotein 6
AT2G39660	BIK1	botrytis-induced kinase1
AT2G39700	EXPA4	expansin A4
AT2G39720	RHC2A	RING-H2 finger C2A
AT2G39890	PROT1	proline transporter 1
AT2G39930	ISA1	isoamylase 1
AT2G39950	AT2G39950	flocculation protein
AT2G40030	NRPD1B	nuclear RNA polymerase D1B
AT2G40140	CZF1	zinc finger (CCCH-type) family protein
AT2G40205	AT2G40205	Ribosomal protein L41 family
AT2G40300	FER4	ferritin 4
AT2G40410	AtCaN2	Ca(2+)-dependent nuclease family protein
AT2G40460	AT2G40460	Major facilitator superfamily protein
AT2G40510	AT2G40510	Ribosomal protein S26e family protein
AT2G40600	AT2G40600	appr-1-p processing enzyme family protein
AT2G40610	EXPA8	expansin A8
AT2G40890	CYP98A3	cytochrome P450, family 98, subfamily A, polypeptide 3
AT2G40935	AT2G40935	PLAC8 family protein
AT2G40970	MYBC1	Homeodomain-like superfamily protein
AT2G41010	CAMBP25	calmodulin (CAM)-binding protein of 25 kDa
AT2G41090	AT2G41090	Calcium-binding EF-hand family protein
AT2G41490	GPT	UDP-glcnac-adolichol phosphate glcnac-1-p-transferase
AT2G41670	AT2G41670	P-loop containing nucleoside triphosphate hydrolases superfamily protein
AT2G41680	NTRC	NADPH-dependent thioredoxin reductase C
AT2G41700	ABCA1	ATP-binding cassette A1
AT2G41705	AT2G41705	camphor resistance CrcB family protein
AT2G41820	AT2G41820	Leucine-rich repeat protein kinase family protein
AT2G42030	AT2G42030	RING/U-box superfamily protein
AT2G42270	AT2G42270	U5 small nuclear ribonucleoprotein helicase
AT2G42670	AT2G42670	2-aminoethanethiol dioxygenase, putative (DUF1637)
AT2G42840	PDF1	protodermal factor 1
AT2G42890	ML2	MEI2-like 2
AT2G43000	NAC042	NAC domain containing protein 42
AT2G43080	AT-P4H-1	P4H
AT2G43240	AT2G43240	Nucleotide-sugar transporter family protein
AT2G43410	FPA	RNA binding protein
AT2G43490	AT2G43490	Ypt/Rab-GAP domain of gyp1p superfamily protein
AT2G43540	AT2G43540	transmembrane protein
AT2G43680	IQD14	IQ-domain 14
AT2G43780	AT2G43780	cytochrome oxidase assembly protein
AT2G44120	AT2G44120	Ribosomal protein L30/L7 family protein
AT2G44180	MAP2A	methionine aminopeptidase 2A
AT2G44350	ATCS	Citrate synthase family protein
AT2G44500	AT2G44500	O-fucosyltransferase family protein
AT2G44660	AT2G44660	ALG6, ALG8 glycosyltransferase family
AT2G44670	AT2G44670	senescence-associated family protein (DUF581)
AT2G44770	AT2G44770	ELMO/CED-12 family protein
AT2G44790	UCC2	uclacyanin 2
AT2G44920	AT2G44920	Tetratricopeptide repeat (TPR)-like superfamily protein
AT2G44940	AT2G44940	Integrase-type DNA-binding superfamily protein
AT2G45070	SEC61 BETA	Preprotein translocase Sec, Sec61-beta subunit protein
AT2G45140	PVA12	plant VAP homolog 12
AT2G45170	ATG8E	AUTOPHAGY 8E
AT2G45400	BEN1	NAD(P)-binding Rossmann-fold superfamily protein
AT2G45440	DHDPS2	dihydrodipicolinate synthase
AT2G45480	GRF9	growth-regulating factor 9
AT2G45790	PMM	phosphomannomutase
AT2G45950	SK20	SKP1-like 20
AT2G46040	AT2G46040	ARID/BRIGHT AND ELM2 DNA-binding domain-containing protein
AT2G46270	GBF3	G-box binding factor 3
AT2G46360	AT2G46360	hypothetical protein
AT2G46370	JAR1	Auxin-responsive GH3 family protein
AT2G46430	CNGC3	cyclic nucleotide gated channel 3
AT2G46510	AIB	ABA-inducible BHLH-type transcription factor
AT2G46770	NST1	NAC (No Apical Meristem) domain transcriptional regulator superfamily protein
AT2G46780	AT2G46780	RNA-binding (RRM/RBD/RNP motifs) family protein
AT2G46790	PRR9	pseudo-response regulator 9
AT2G46920	POL	Protein phosphatase 2C family protein
AT2G46970	PIL1	phytochrome interacting factor 3-like 1
AT2G47010	AT2G47010	calcium/calcium/calmodulin-dependent Serine/Threonine-kinase
AT2G47070	SPL1	squamosa promoter binding protein-like 1
AT2G47170	ARF1A1C	Ras-related small GTP-binding family protein
AT2G47340	AT2G47340	Plant invertase/pectin methylesterase inhibitor superfamily protein
AT2G47820	AT2G47820	arginine-glutamic acid dipeptide repeat protein
AT2G47844	AT2G47844	hypothetical protein
AT2G47870	AT2G47870	Thioredoxin superfamily protein
AT2G47900	TLP3	tubby like protein 3
AT2G48160	AT2G48160	Tudor/PWWP/MBT domain-containing protein
AT3G01060	AT3G01060	lysine-tRNA ligase
AT3G01120	MTO1	Pyridoxal phosphate (PLP)-dependent transferases superfamily protein
AT3G01160	AT3G01160	pre-rRNA-processing ESF1-like protein
AT3G01210	AT3G01210	RNA-binding (RRM/RBD/RNP motifs) family protein
AT3G01380	AT3G01380	sulfatase and phosphatidylinositolglycan class N domain-containing protein
AT3G01460	MBD9	methyl-CPG-binding domain 9
AT3G01510	LSF1	like SEX4 1
AT3G01860	AT3G01860	hypothetical protein
AT3G02130	RPK2	receptor-like protein kinase 2
AT3G02180	SP1L3	SPIRAL1-like3
AT3G02270	AT3G02270	Trimeric LpxA-like enzyme
AT3G02450	AT3G02450	cell division protein ftsH
AT3G02740	AT3G02740	Eukaryotic aspartyl protease family protein
AT3G02860	AT3G02860	zinc ion binding protein
AT3G02950	THO7	Tho complex subunit 7/Mft1p
AT3G03020	AT3G03020	hypothetical protein
AT3G03050	CSLD3	cellulose synthase-like D3
AT3G03110	XPO1B	exportin 1B
AT3G03420	AT3G03420	Ku70-binding family protein
AT3G03490	PEX19-1	peroxin 19-1
AT3G03550	AT3G03550	RING/U-box superfamily protein
AT3G03770	AT3G03770	Leucine-rich repeat protein kinase family protein
[truncated: 1,035 more rows]

## Sheet: stomatal lineage scRNA-seq
cluster	TAIR	SYMBOL
sf2	AT1G01370	CENH3 | HTR12		*Gene list from Lopez-Anido et al., 'Single-cell resolution of lineage trajectories in the Arabidopsis stomatal lineage and developing leaf', Developmental Cell 56, 1043-1055. Table S5a
sf2	AT1G01470	LEA14 | LSR3
sf2	AT1G01480	ACS2 | AT-ACC2
sf2	AT1G04020	ATBARD1 | BARD1 | ROW1
sf2	AT1G04820	TOR2 | TUA4
sf2	AT1G06760	NA
sf2	AT1G07135	NA
sf2	AT1G07370	ATPCNA1 | PCNA1
sf2	AT1G07790	HTB1
sf2	AT1G07820	NA
sf2	AT1G08380	PSAO
sf2	AT1G08880	G-H2AX | GAMMA-H2AX | H2AXA | HTA5
sf2	AT1G09200	H3.1
sf2	AT1G09690	NA
sf2	AT1G12845	NA
sf2	AT1G13930	NA
sf2	AT1G14900	HMGA
sf2	AT1G15660	CENP-C
sf2	AT1G16920	ATRABA1B | BEX5 | RAB11 | RABA1b
sf2	AT1G18740	NA
sf2	AT1G20450	ERD10 | LTI29 | LTI45
sf2	AT1G20696	HMGB3 | NFD03 | NFD3
sf2	AT1G21100	IGMT1
sf2	AT1G26600	CLE9
sf2	AT1G29920	AB165 | CAB2 | LHCB1.1
sf2	AT1G29930	AB140 | CAB1 | CAB140 | LHCB1.3
sf2	AT1G32990	PRPL11
sf2	AT1G35680	RPL21C
sf2	AT1G41880	NA
sf2	AT1G44900	ATMCM2 | MCM2
sf2	AT1G47210	CYCA3;2
sf2	AT1G48720	NA
sf2	AT1G50010	TUA2
sf2	AT1G50240	FU
sf2	AT1G51060	HTA10
sf2	AT1G52300	NA
sf2	AT1G52910	NA
sf2	AT1G53170	ATERF-8 | ATERF8 | ERF8
sf2	AT1G54050	NA
sf2	AT1G54690	G-H2AX | GAMMA-H2AX | H2AXB | HTA3
sf2	AT1G54740	NA
sf2	AT1G55670	PSAG
sf2	AT1G56045	NA
sf2	AT1G56580	SVB
sf2	AT1G57820	ORTH2 | VIM1
sf2	AT1G57860	NA
sf2	AT1G65470	FAS1 | FUGU2 | NFB2
sf2	AT1G66050	ORTH5 | VIM2
sf2	AT1G67090	RBCS1A
sf2	AT1G68400	NA
sf2	AT1G68500	NA
sf2	AT1G69770	CMT3
sf2	AT1G70600	NA
sf2	AT1G71000	NA
sf2	AT1G72370	AP40 | P40 | RP40 | RPSAA
sf2	AT1G72800	NA
sf2	AT1G72970	EDA17 | HTH
sf2	AT1G74450	NA
sf2	AT1G75630	AVA-P4
sf2	AT1G75640	NA
sf2	AT1G76690	ATOPR2 | OPR2
sf2	AT1G77940	NA
sf2	AT1G79650	AtAO1 | RAD23B
sf2	AT2G07170	NA
sf2	AT2G19750	NA
sf2	AT2G20835	NA
sf2	AT2G20875	EPF1
sf2	AT2G20880	AtERF53 | ERF53
sf2	AT2G21790	ATRNR1 | CLS8 | DPD2 | R1 | RNR1
sf2	AT2G23170	GH3.3
sf2	AT2G23690	NA
sf2	AT2G24580	NA
sf2	AT2G26150	ATHSFA2 | HSFA2
sf2	AT2G26560	PLA | PLA2A | PLAII | PLP2
sf2	AT2G27720	NA
sf2	AT2G27920	SCPL51
sf2	AT2G27970	CKS2
sf2	AT2G28720	NA
sf2	AT2G28740	HIS4
sf2	AT2G30620	NA
sf2	AT2G32090	NA
sf2	AT2G32690	ATGRP23 | GRP23
sf2	AT2G34420	LHB1B2 | LHCB1.5
sf2	AT2G36200	NA
sf2	AT2G36620	RPL24A
sf2	AT2G37600	NA
sf2	AT2G40205	NA
sf2	AT2G41010	ATCAMBP25 | CAMBP25
sf2	AT2G41110	ATCAL5 | CAM2
sf2	AT2G41190	NA
sf2	AT2G42840	PDF1
sf2	AT2G43460	NA
sf2	AT2G43590	NA
sf2	AT2G44020	NA
sf2	AT2G46370	AtGH3.11 | FIN219 | JAR1
sf2	AT2G46400	ATWRKY46 | WRKY46
sf2	AT2G46980	ASY3 | AtASY3
sf2	AT2G47170	ARF1A1C | BEX1
sf2	AT2G47610	NA
sf2	AT3G02790	MBS1
sf2	AT3G04840	NA
sf2	AT3G06130	NA
sf2	AT3G06680	NA
sf2	AT3G06700	NA
sf2	AT3G06778	NA
sf2	AT3G07110	NA
sf2	AT3G09480	NA
sf2	AT3G09820	ADK1 | ATADK1
sf2	AT3G10860	NA
sf2	AT3G11250	NA
sf2	AT3G12700	NANA
sf2	AT3G14560	NA
sf2	AT3G14740	NA
sf2	AT3G16050	A37 | ATPDX1.2 | PDX1.2
sf2	AT3G16400	ATMLP-470 | ATNSP1 | NSP1
sf2	AT3G17340	NA
sf2	AT3G18035	HON4
sf2	AT3G18490	ASPG1
sf2	AT3G20670	HTA13
sf2	AT3G22760	SOL1
sf2	AT3G23390	NA
sf2	AT3G25780	AOC3
sf2	AT3G27060	ATTSO2 | TSO2
sf2	AT3G27360	H3.1
sf2	AT3G45930	NA
sf2	AT3G45980	H2B | HTB9
sf2	AT3G46030	HTB11
sf2	AT3G46230	ATHSP17.4 | HSP17.4
sf2	AT3G46320	NA
sf2	AT3G47070	NA
sf2	AT3G47295	NA
sf2	AT3G49010	ATBBC1 | BBC1 | RSU2
sf2	AT3G50060	MYB77
sf2	AT3G50970	LTI30 | XERO2
sf2	AT3G51670	NA
sf2	AT3G53650	NA
sf2	AT3G53730	NA
sf2	AT3G54560	HTA11
sf2	AT3G54650	FBL17
sf2	AT3G54750	NA
sf2	AT3G55750	NA
sf2	AT3G56020	NA
sf2	AT3G56090	ATFER3 | FER3
sf2	AT3G57060	NA
sf2	AT3G60245	NA
sf2	AT3G61640	AGP20 | AtAGP20
sf2	AT3G62030	CYP20-3 | ROC4
sf2	AT3G62530	NA
sf2	AT4G00360	ATT1 | CYP86A2
sf2	AT4G02060	MCM7 | PRL
sf2	AT4G08950	EXO
sf2	AT4G14310	NA
sf2	AT4G14320	NA
sf2	AT4G14960	TUA6
sf2	AT4G15890	NA
sf2	AT4G16141	NA
sf2	AT4G16515	CLEL | GLV1 | RGF6
sf2	AT4G18970	NA
sf2	AT4G21070	ATBRCA1 | BRCA1
sf2	AT4G21270	ATK1 | KATA | KATAP
sf2	AT4G23750	CRF2 | TMO3
sf2	AT4G24190	AtHsp90-7 | AtHsp90.7 | HSP90.7 | SHD
sf2	AT4G24570	DIC2
sf2	AT4G24960	ATHVA22D | HVA22D
sf2	AT4G25210	NA
sf2	AT4G25260	NA
sf2	AT4G25630	ATFIB2 | FIB2
sf2	AT4G27230	HTA2
sf2	AT4G27440	PORB
sf2	AT4G27652	NA
sf2	AT4G29020	NA
sf2	AT4G29170	ATMND1
sf2	AT4G29390	NA
sf2	AT4G29410	NA
sf2	AT4G31985	NA
sf2	AT4G33930	NA
sf2	AT4G34050	CCoAOMT1
sf2	AT4G34630	NA
sf2	AT4G35930	AtFBS4 | FBS4
sf2	AT4G36820	NA
sf2	AT4G39380	NA
sf2	AT5G01445	NA
sf2	AT5G01630	ATBRCA2(V) | BRCA2(V) | BRCA2B
sf2	AT5G02960	NA
sf2	AT5G03210	AtDIP2 | DIP2
sf2	AT5G04340	C2H2 | CZF2 | ZAT6
sf2	AT5G05240	NA
sf2	AT5G10390	H3.1
sf2	AT5G10400	H3.1
sf2	AT5G10980	H3.3
sf2	AT5G11160	APT5
sf2	AT5G11970	NA
sf2	AT5G16130	NA
sf2	AT5G19730	NA
sf2	AT5G20950	NA
sf2	AT5G22880	H2B | HTB2
sf2	AT5G22920	NA
sf2	AT5G23430	NA
sf2	AT5G24920	AtGDU5 | GDU5
sf2	AT5G26180	NA
sf2	AT5G38480	GRF3 | RCI1
sf2	AT5G42020	BIP | BIP2
sf2	AT5G46730	NA
sf2	AT5G47190	NA
sf2	AT5G47230	ATERF-5 | ATERF5 | AtMACD1 | ERF102 | ERF5
sf2	AT5G47240	atnudt8 | NUDT8
sf2	AT5G47330	NA
sf2	AT5G49160	DDM2 | DMT01 | DMT1 | MET1 | MET2 | METI
sf2	AT5G52370	NA
sf2	AT5G54970	NA
sf2	AT5G55120	VTC5
sf2	AT5G56010	AtHsp90-3 | AtHsp90.3 | HSP81-3 | Hsp81.3
sf2	AT5G56710	NA
sf2	AT5G57290	NA
sf2	AT5G57560	TCH4 | XTH22
sf2	AT5G59690	NA
sf2	AT5G59870	HTA6
sf2	AT5G59910	HTB4
sf2	AT5G59970	NA
sf2	AT5G60390	NA
sf2	AT5G60800	NA
sf2	AT5G60930	NA
sf2	AT5G62210	NA
sf2	AT5G62700	TUB3
sf2	AT5G63550	NA
sf2	AT5G65350	HTR11
sf2	AT5G65360	H3.1
sf2	AT5G65660	NA
sf2	AT5G66920	sks17
sf3	AT1G01690	ATPRD3 | PRD3
sf3	AT1G01730	NA
sf3	AT1G02690	IMPA-6
sf3	AT1G02730	ATCSLD5 | CSLD5 | SOS6
sf3	AT1G03780	AtTPX2 | TPX2
sf3	AT1G04047	NA
sf3	AT1G04105	NA
sf3	AT1G04110	AtSDD1 | SDD1
sf3	AT1G04410	c-NAD-MDH1
sf3	AT1G04430	NA
sf3	AT1G04820	TOR2 | TUA4
sf3	AT1G06660	JASON
sf3	AT1G07400	NA
sf3	AT1G07720	KCS3
sf3	AT1G08200	AXS2
sf3	AT1G08560	ATSYP111 | KN | SYP111
sf3	AT1G08630	THA1
sf3	AT1G09210	AtCRT1b | CRT1b
sf3	AT1G09690	NA
sf3	AT1G10780	NA
sf3	AT1G11220	NA
sf3	AT1G11260	ATSTP1 | STP1
sf3	AT1G11850	NA
sf3	AT1G12420	ACR8
sf3	AT1G12845	NA
sf3	AT1G13280	AOC4
sf3	AT1G13930	NA
sf3	AT1G13950	ATELF5A-1 | EIF-5A | EIF5A | ELF5A-1
sf3	AT1G14200	NA
sf3	AT1G14350	AtMYB124 | FLP | MYB124
sf3	AT1G15660	CENP-C
sf3	AT1G16040	NA
sf3	AT1G16330	CYCB3;1
sf3	AT1G16630	NA
sf3	AT1G16920	ATRABA1B | BEX5 | RAB11 | RABA1b
sf3	AT1G18250	ATLP-1
sf3	AT1G18370	ATNACK1 | HIK | NACK1
sf3	AT1G18740	NA
sf3	AT1G18840	IQD30
sf3	AT1G20060	NA
sf3	AT1G20090	ARAC4 | ATRAC4 | ATROP2 | ROP2
sf3	AT1G20610	CYCB2;3
sf3	AT1G20696	HMGB3 | NFD03 | NFD3
sf3	AT1G20930	CDKB2;2
sf3	AT1G21070	NA
sf3	AT1G24360	NA
sf3	AT1G26600	CLE9
sf3	AT1G27350	NA
sf3	AT1G27400	NA
sf3	AT1G28290	AGP31
sf3	AT1G28760	NA
sf3	AT1G29920	AB165 | CAB2 | LHCB1.1
sf3	AT1G29930	AB140 | CAB1 | CAB140 | LHCB1.3
sf3	AT1G30690	NA
sf3	AT1G31335	NA
sf3	AT1G32190	NA
sf3	AT1G32210	ATDAD1
sf3	AT1G32690	NA
sf3	AT1G33140	PGY2
sf3	AT1G35680	RPL21C
sf3	AT1G41880	NA
sf3	AT1G42430	NA
sf3	AT1G42960	NA
sf3	AT1G44110	CYCA1;1
sf3	AT1G48100	NA
sf3	AT1G49580	NA
sf3	AT1G50010	TUA2
sf3	AT1G50240	FU
sf3	AT1G50490	UBC20
sf3	AT1G51405	NA
sf3	AT1G51410	NA
sf3	AT1G52230	PSAH-2 | PSAH2 | PSI-H
sf3	AT1G52300	NA
sf3	AT1G52360	NA
sf3	AT1G52910	NA
sf3	AT1G53140	DRP5A
sf3	AT1G53170	ATERF-8 | ATERF8 | ERF8
sf3	AT1G54050	NA
sf3	AT1G54060	ASIL1
sf3	AT1G54070	NA
sf3	AT1G56045	NA
sf3	AT1G56150	SAUR71
sf3	AT1G56170	ATHAP5B | HAP5B | NF-YC2
sf3	AT1G56340	AtCRT1a | CRT1 | CRT1a
sf3	AT1G56580	SVB
sf3	AT1G59540	ZCF125
sf3	AT1G61450	NA
sf3	AT1G62370	NA
sf3	AT1G63180	UGE3
sf3	AT1G63610	NA
sf3	AT1G64390	AtGH9C2 | GH9C2
sf3	AT1G66180	NA
sf3	AT1G67090	RBCS1A
sf3	AT1G67360	NA
sf3	AT1G68400	NA
sf3	AT1G68500	NA
sf3	AT1G69770	CMT3
sf3	AT1G70100	NA
sf3	AT1G70600	NA
sf3	AT1G71866	NA
sf3	AT1G72250	NA
sf3	AT1G72370	AP40 | P40 | RP40 | RPSAA
sf3	AT1G72670	iqd8
sf3	AT1G75630	AVA-P4
sf3	AT1G75640	NA
sf3	AT1G76310	CYCB2;4
sf3	AT1G76540	CDKB2;1
sf3	AT1G77940	NA
sf3	AT1G79060	NA
sf3	AT1G79110	BRG2
sf3	AT1G79650	AtAO1 | RAD23B
sf3	AT1G79770	NA
sf3	AT2G01850	ATXTH27 | EXGT-A3 | XTH27
sf3	AT2G03090	ATEXP15 | ATEXPA15 | ATHEXP | EXP15 | EXPA15
sf3	AT2G03680	SKU6 | SPR1
sf3	AT2G04280	NA
sf3	AT2G06520	PSBX
sf3	AT2G07170	NA
sf3	AT2G14890	AGP9
sf3	AT2G16270	NA
sf3	AT2G17230	EXL5
sf3	AT2G17470	ALMT6 | AtALMT6
sf3	AT2G18230	AtPPa2 | PPa2
sf3	AT2G19620	NDL3
sf3	AT2G19920	NA
sf3	AT2G20835	NA
sf3	AT2G20875	EPF1
sf3	AT2G21660	ATGRP7 | CCR2 | GR-RBP7 | GRP7
sf3	AT2G22610	NA
sf3	AT2G24060	NA
sf3	AT2G24580	NA
sf3	AT2G25060	AtENODL14 | ENODL14
sf3	AT2G25880	AtAUR2 | AUR2
sf3	AT2G26150	ATHSFA2 | HSFA2
sf3	AT2G26690	AtNPF6.2 | NPF6.2
sf3	AT2G26760	CYCB1;4
sf3	AT2G27720	NA
sf3	AT2G27960	CKS1 | CKS1AT
sf3	AT2G27970	CKS2
sf3	AT2G28740	HIS4
sf3	AT2G29550	TUB7
sf3	AT2G29670	NA
sf3	AT2G33205	NA
sf3	AT2G33400	NA
sf3	AT2G33560	BUBR1
sf3	AT2G33793	NA
sf3	AT2G34420	LHB1B2 | LHCB1.5
sf3	AT2G36200	NA
sf3	AT2G36880	MAT3
sf3	AT2G37300	ABCI16
sf3	AT2G38070	NA
sf3	AT2G38160	NA
sf3	AT2G38620	CDKB1;2
sf3	AT2G40205	NA
sf3	AT2G40570	NA
sf3	AT2G42780	NA
sf3	AT2G42840	PDF1
sf3	AT2G43460	NA
sf3	AT2G45590	NA
sf3	AT2G45970	CYP86A8 | LCR
sf3	AT2G46400	ATWRKY46 | WRKY46
sf3	AT2G46720	HIC | KCS13
sf3	AT2G47170	ARF1A1C | BEX1
sf3	AT2G47500	NA
sf3	AT2G47560	NA
sf3	AT2G47610	NA
sf3	AT2G47690	NA
sf3	AT2G47920	NET3C
sf3	AT3G01500	ATBCA1 | ATSABP3 | CA1 | SABP3
sf3	AT3G01710	NA
sf3	AT3G02790	MBS1
sf3	AT3G03130	NA
sf3	AT3G03680	NA
sf3	AT3G03780	ATMS2 | MS2
sf3	AT3G04840	NA
sf3	AT3G05020	ACP | ACP1
sf3	AT3G05330	ATN | ATTAN
sf3	AT3G06680	NA
sf3	AT3G06700	NA
sf3	AT3G06778	NA
sf3	AT3G07110	NA
sf3	AT3G07410	AtRABA5b | RABA5b
sf3	AT3G08940	LHCB4.2
sf3	AT3G09430	NA
sf3	AT3G09820	ADK1 | ATADK1
sf3	AT3G10310	NA
sf3	AT3G10860	NA
sf3	AT3G12920	BRG3
sf3	AT3G14190	CMR1
sf3	AT3G14310	ATPME3 | OZS2 | PME3
sf3	AT3G14560	NA
sf3	AT3G14760	NA
sf3	AT3G15550	NA
sf3	AT3G16050	A37 | ATPDX1.2 | PDX1.2
sf3	AT3G17360	POK1
sf3	AT3G17390	MAT4 | MTO3 | SAMS3
sf3	AT3G17640	NA
sf3	AT3G18490	ASPG1
sf3	AT3G19050	POK2
sf3	AT3G19590	BUB3.1
sf3	AT3G20150	NA
sf3	AT3G22760	SOL1
sf3	AT3G22840	ELIP | ELIP1
sf3	AT3G22880	ARLIM15 | ATDMC1 | DMC1
sf3	AT3G23390	NA
sf3	AT3G23670	KINESIN-12B | PAKRP1L
sf3	AT3G23730	XTH16
sf3	AT3G23890	ATTOPII | TOPII
sf3	AT3G24140	FMA
sf3	AT3G27330	NA
sf3	AT3G27830	RPL12 | RPL12-A
sf3	AT3G28910	ATMYB30 | MYB30
sf3	AT3G33530	NA
sf3	AT3G44050	NA
sf3	AT3G44150	NA
sf3	AT3G46970	ATPHS2 | PHS2
sf3	AT3G47295	NA
sf3	AT3G49010	ATBBC1 | BBC1 | RSU2
sf3	AT3G49220	NA
sf3	AT3G49260	iqd21
sf3	AT3G49650	NA
sf3	AT3G50060	MYB77
sf3	AT3G50340	NA
sf3	AT3G51280	NA
sf3	AT3G51670	NA
sf3	AT3G52110	NA
sf3	AT3G53320	NA
sf3	AT3G54180	CDC2B | CDKB1;1
sf3	AT3G54560	HTA11
sf3	AT3G54820	PIP2;5 | PIP2D
sf3	AT3G55060	NA
sf3	AT3G55660	ATROPGEF6 | ROPGEF6
sf3	AT3G55750	NA
sf3	AT3G56020	NA
sf3	AT3G56090	ATFER3 | FER3
sf3	AT3G56100	IMK3 | MRLK
sf3	AT3G57600	NA
sf3	AT3G58170	ATBET11 | ATBS14A | BET11 | BS14A
sf3	AT3G58650	TRM7
sf3	AT3G60245	NA
sf3	AT3G60840	MAP65-4
sf3	AT3G61600	ATPOB1 | LRB2 | POB1
sf3	AT3G61640	AGP20 | AtAGP20
sf3	AT3G62030	CYP20-3 | ROC4
sf3	AT3G62870	NA
sf3	AT4G00585	NA
sf3	AT4G00750	NA
sf3	AT4G01730	NA
sf3	AT4G02800	NA
sf3	AT4G03100	NA
sf3	AT4G03210	XTH9
sf3	AT4G05190	ATK5
sf3	AT4G08950	EXO
sf3	AT4G09060	NA
sf3	AT4G11080	3xHMG-box1
sf3	AT4G11280	ACS6 | ATACS6
sf3	AT4G13370	NA
sf3	AT4G13930	SHM4
sf3	AT4G13940	ATSAHH1 | EMB1395 | HOG1 | MEE58 | SAH1 | SAHH1
sf3	AT4G14040	EDA38 | SBP2
sf3	AT4G14150	KINESIN-12A | PAKRP1
sf3	AT4G14310	NA
sf3	AT4G14320	NA
sf3	AT4G14330	NA
sf3	AT4G14960	TUA6
sf3	AT4G15802	AtHSBP | HSBP
sf3	AT4G15830	NA
sf3	AT4G16155	NA
sf3	AT4G16780	ATHB-2 | ATHB2 | HAT4 | HB-2
sf3	AT4G17000	NA
sf3	AT4G17390	NA
sf3	AT4G18100	NA
sf3	AT4G18730	RPL16B
sf3	AT4G18970	NA
sf3	AT4G21270	ATK1 | KATA | KATAP
sf3	AT4G21820	NA
sf3	AT4G21960	PRXR1
sf3	AT4G22120	NA
sf3	AT4G22860	NA
sf3	AT4G23750	CRF2 | TMO3
sf3	AT4G23800	3xHMG-box2
sf3	AT4G24190	AtHsp90-7 | AtHsp90.7 | HSP90.7 | SHD
sf3	AT4G24570	DIC2
sf3	AT4G24610	NA
sf3	AT4G25260	NA
sf3	AT4G25470	ATCBF2 | CBF2 | DREB1C | FTQ4
sf3	AT4G26660	NA
sf3	AT4G27080	ATPDI7 | ATPDIL5-4 | PDI7 | PDIL5-4 | ATPDI7 | ATPDIL5-4 | PDI7 | PDIL5-4
sf3	AT4G27440	PORB
sf3	AT4G27657	NA
sf3	AT4G27810	NA
sf3	AT4G28780	NA
sf3	AT4G29020	NA
sf3	AT4G29390	NA
sf3	AT4G31840	AtENODL15 | ENODL15
sf3	AT4G31985	NA
sf3	AT4G32830	AtAUR1 | AUR1
sf3	AT4G33110	NA
sf3	AT4G33270	AtCDC20.1 | CDC20.1
sf3	AT4G34630	NA
sf3	AT4G35100	PIP2;7 | PIP3 | PIP3A | SIMIP
sf3	AT4G35620	CYCB2;2
sf3	AT4G35730	NA
sf3	AT4G37110	NA
sf3	AT4G37450	AGP18 | ATAGP18
sf3	AT4G37490	CYC1 | CYCB1 | CYCB1;1
sf3	AT4G38062	NA
sf3	AT4G38740	ROC1
sf3	AT4G39330	ATCAD9 | CAD9
sf3	AT4G39800	ATIPS1 | ATMIPS1 | MI-1-P | MIPS1
sf3	AT4G40030	H3.3
sf3	AT5G01445	NA
sf3	AT5G02490	AtHsp70-2 | Hsp70-2
sf3	AT5G02960	NA
sf3	AT5G05080	ATUBC22 | UBC22
sf3	AT5G05180	NA
sf3	AT5G07810	NA
sf3	AT5G09610	APUM21 | PUM21
sf3	AT5G09760	NA
sf3	AT5G10020	SIRK1
sf3	AT5G10160	NA
sf3	AT5G11230	NA
sf3	AT5G11300	CYC2BAT | CYC3B | CYCA2;2
sf3	AT5G11640	NA
sf3	AT5G13740	ZIF1
sf3	AT5G13840	CCS52B | FZR3
sf3	AT5G15190	NA
sf3	AT5G15510	NA
sf3	AT5G16130	NA
sf3	AT5G16250	NA
sf3	AT5G16340	NA
sf3	AT5G17160	NA
sf3	AT5G18700	EMB3013 | RUK
sf3	AT5G19570	NA
sf3	AT5G19730	NA
sf3	AT5G20635	AGG3
sf3	AT5G20950	NA
sf3	AT5G22390	NA
sf3	AT5G23400	NA
sf3	AT5G23860	TUB8
sf3	AT5G23910	NA
sf3	AT5G24920	AtGDU5 | GDU5
sf3	AT5G25090	AtENODL13 | ENODL13
sf3	AT5G27550	NA
sf3	AT5G33300	NA
sf3	AT5G37010	NA
sf3	AT5G37770	CML24 | TCH2
sf3	AT5G38480	GRF3 | RCI1
sf3	AT5G39080	NA
sf3	AT5G40960	NA
sf3	AT5G42020	BIP | BIP2
sf3	AT5G42080	ADL1 | ADL1A | AG68 | DL1 | DRP1A | RSW9
sf3	AT5G43020	NA
sf3	AT5G44040	NA
sf3	AT5G44560	VPS2.2
sf3	AT5G45280	NA
sf3	AT5G47190	NA
sf3	AT5G47330	NA
sf3	AT5G47610	NA
sf3	AT5G48310	NA
sf3	AT5G48460	NA
sf3	AT5G48485	DIR1
sf3	AT5G49880	AtMAD1 | MAD1 | NES1
sf3	AT5G50350	NA
sf3	AT5G50460	NA
sf3	AT5G50740	NA
sf3	AT5G51600	ATMAP65-3 | MAP65-3 | PLE
sf3	AT5G52340	ATEXO70A2 | EXO70A2
sf3	AT5G54670	ATK3 | KATC
sf3	AT5G54970	NA
sf3	AT5G55120	VTC5
sf3	AT5G55510	NA
sf3	AT5G55520	NA
sf3	AT5G56010	AtHsp90-3 | AtHsp90.3 | HSP81-3 | Hsp81.3
sf3	AT5G56030	AtHsp90.2 | ERD8 | HSP81-2 | HSP81.2 | HSP90.2
sf3	AT5G56120	NA
sf3	AT5G56590	NA
sf3	AT5G56710	NA
sf3	AT5G57290	NA
sf3	AT5G58600	PMR5 | TBL44
sf3	AT5G58960	GIL1
sf3	AT5G60150	NA
sf3	AT5G60390	NA
sf3	AT5G60930	NA
sf3	AT5G62550	NA
sf3	AT5G62700	TUB3
sf3	AT5G63950	CHR24
sf3	AT5G64570	ATBXL4 | XYL4
sf3	AT5G66230	NA
sf3	AT5G66440	NA
sf3	AT5G67270	ATEB1C | ATEB1H1 | EB1C
sf4	AT1G01620	PIP1;3 | PIP1C | TMP-B
sf4	AT1G01770	NA
sf4	AT1G02730	ATCSLD5 | CSLD5 | SOS6
sf4	AT1G03780	AtTPX2 | TPX2
sf4	AT1G04110	AtSDD1 | SDD1
sf4	AT1G04410	c-NAD-MDH1
sf4	AT1G04430	NA
sf4	AT1G04820	TOR2 | TUA4
sf4	AT1G04920	ATSPS3F | SPS3F
sf4	AT1G07400	NA
sf4	AT1G07410	ATRAB-A2B | ATRABA2B | RAB-A2B | RABA2b
sf4	AT1G08200	AXS2
sf4	AT1G08560	ATSYP111 | KN | SYP111
sf4	AT1G09210	AtCRT1b | CRT1b
sf4	AT1G09690	NA
sf4	AT1G09750	NA
sf4	AT1G11220	NA
sf4	AT1G11260	ATSTP1 | STP1
sf4	AT1G11850	NA
sf4	AT1G12420	ACR8
sf4	AT1G12845	NA
sf4	AT1G13930	NA
sf4	AT1G13950	ATELF5A-1 | EIF-5A | EIF5A | ELF5A-1
sf4	AT1G14200	NA
sf4	AT1G16022	NA
sf4	AT1G16500	NA
sf4	AT1G16630	NA
sf4	AT1G16920	ATRABA1B | BEX5 | RAB11 | RABA1b
sf4	AT1G18370	ATNACK1 | HIK | NACK1
sf4	AT1G18840	IQD30
sf4	AT1G20060	NA
sf4	AT1G20090	ARAC4 | ATRAC4 | ATROP2 | ROP2
sf4	AT1G20930	CDKB2;2
sf4	AT1G23790	NA
sf4	AT1G24360	NA
sf4	AT1G27350	NA
sf4	AT1G27400	NA
sf4	AT1G27680	APL2
sf4	AT1G28290	AGP31
sf4	AT1G28760	NA
sf4	AT1G29920	AB165 | CAB2 | LHCB1.1
sf4	AT1G29930	AB140 | CAB1 | CAB140 | LHCB1.3
sf4	AT1G30690	NA
sf4	AT1G31335	NA
sf4	AT1G33140	PGY2
sf4	AT1G35680	RPL21C
sf4	AT1G41880	NA
sf4	AT1G42960	NA
sf4	AT1G47830	NA
sf4	AT1G49580	NA
sf4	AT1G50010	TUA2
sf4	AT1G50490	UBC20
sf4	AT1G51405	NA
sf4	AT1G51410	NA
sf4	AT1G52360	NA
sf4	AT1G52910	NA
sf4	AT1G53500	ATMUM4 | ATRHM2 | MUM4 | RHM2
sf4	AT1G54050	NA
sf4	AT1G54060	ASIL1
sf4	AT1G54385	NA
sf4	AT1G54740	NA
sf4	AT1G56170	ATHAP5B | HAP5B | NF-YC2
sf4	AT1G56340	AtCRT1a | CRT1 | CRT1a
sf4	AT1G56580	SVB
sf4	AT1G57820	ORTH2 | VIM1
sf4	AT1G59540	ZCF125
sf4	AT1G59660	NA
sf4	AT1G59810	AGL50
sf4	AT1G60650	AtRZ-1b | RZ-1b
sf4	AT1G62370	NA
sf4	AT1G63100	NA
sf4	AT1G63180	UGE3
sf4	AT1G64390	AtGH9C2 | GH9C2
sf4	AT1G66040	ORTH4 | VIM4
sf4	AT1G66180	NA
sf4	AT1G67090	RBCS1A
sf4	AT1G67360	NA
sf4	AT1G68560	ATXYL1 | AXY3 | TRG1 | XYL1
sf4	AT1G70090	GATL9 | LGT8
sf4	AT1G70600	NA
sf4	AT1G70710	ATGH9B1 | CEL1 | GH9B1
sf4	AT1G72250	NA
sf4	AT1G72370	AP40 | P40 | RP40 | RPSAA
sf4	AT1G73440	NA
sf4	AT1G75280	NA
sf4	AT1G76310	CYCB2;4
sf4	AT1G79650	AtAO1 | RAD23B
sf4	AT1G80420	ATXRCC1 | XRCC1
sf4	AT2G01850	ATXTH27 | EXGT-A3 | XTH27
sf4	AT2G04280	NA
sf4	AT2G04570	NA
sf4	AT2G06520	PSBX
sf4	AT2G07170	NA
sf4	AT2G09805	NA
sf4	AT2G14890	AGP9
sf4	AT2G16270	NA
sf4	AT2G17470	ALMT6 | AtALMT6
sf4	AT2G19920	NA
sf4	AT2G20875	EPF1
sf4	AT2G21660	ATGRP7 | CCR2 | GR-RBP7 | GRP7
sf4	AT2G22240	ATIPS2 | ATMIPS2 | MIPS2
sf4	AT2G22610	NA
sf4	AT2G24580	NA
sf4	AT2G25060	AtENODL14 | ENODL14
sf4	AT2G25530	NA
sf4	AT2G25880	AtAUR2 | AUR2
sf4	AT2G26150	ATHSFA2 | HSFA2
sf4	AT2G26700	PID2
sf4	AT2G26730	NA
sf4	AT2G26760	CYCB1;4
sf4	AT2G27960	CKS1 | CKS1AT
sf4	AT2G28620	NA
sf4	AT2G29065	NA
sf4	AT2G29550	TUB7
sf4	AT2G29670	NA
sf4	AT2G31270	ATCDT1A | CDT1 | CDT1A
sf4	AT2G33400	NA
sf4	AT2G34190	NA
sf4	AT2G36460	FBA6
sf4	AT2G36880	MAT3
sf4	AT2G37300	ABCI16
sf4	AT2G37380	MAKR3
sf4	AT2G37420	NA
sf4	AT2G39690	NA
sf4	AT2G39800	ATP5CS | P5CS1 | ATP5CS | P5CS1 | ATP5CS | P5CS1
sf4	AT2G42780	NA
sf4	AT2G43460	NA
sf4	AT2G45490	AtAUR3 | AUR3
sf4	AT2G45590	NA
sf4	AT2G45880	BAM7 | BMY4
sf4	AT2G46240	ATBAG6 | BAG6
sf4	AT2G46250	NA
sf4	AT2G47170	ARF1A1C | BEX1
sf4	AT2G47180	AtGolS1 | GolS1
sf4	AT2G47500	NA
sf4	AT3G01710	NA
sf4	AT3G02120	NA
sf4	AT3G02640	NA
sf4	AT3G02790	MBS1
sf4	AT3G03680	NA
sf4	AT3G05020	ACP | ACP1
sf4	AT3G05170	NA
sf4	AT3G05330	ATN | ATTAN
sf4	AT3G05560	NA
sf4	AT3G06700	NA
sf4	AT3G07110	NA
sf4	AT3G07410	AtRABA5b | RABA5b
sf4	AT3G08910	NA
sf4	AT3G08940	LHCB4.2
sf4	AT3G10860	NA
sf4	AT3G11250	NA
sf4	AT3G12870	NA
sf4	AT3G12920	BRG3
sf4	AT3G14190	CMR1
sf4	AT3G14310	ATPME3 | OZS2 | PME3
sf4	AT3G14560	NA
sf4	AT3G14760	NA
sf4	AT3G15550	NA
sf4	AT3G16050	A37 | ATPDX1.2 | PDX1.2
sf4	AT3G16120	NA
sf4	AT3G16280	NA
sf4	AT3G17360	POK1
sf4	AT3G17390	MAT4 | MTO3 | SAMS3
sf4	AT3G17640	NA
sf4	AT3G18490	ASPG1
sf4	AT3G19050	POK2
sf4	AT3G19570	QWRF1 | SCO3
sf4	AT3G20230	NA
sf4	AT3G20860	ATNEK5 | NEK5
sf4	AT3G21560	BRT1 | UGT84A2
sf4	AT3G22840	ELIP | ELIP1
sf4	AT3G23730	XTH16
sf4	AT3G23810	ATSAHH2 | SAHH2
sf4	AT3G23840	CER26-LIKE
sf4	AT3G23890	ATTOPII | TOPII
sf4	AT3G24140	FMA
sf4	AT3G24190	NA
sf4	AT3G24500	ATMBF1C | MBF1C
sf4	AT3G25980	AtMAD2 | MAD2
sf4	AT3G27330	NA
sf4	AT3G33530	NA
sf4	AT3G44050	NA
sf4	AT3G46560	emb2474 | TIM9
sf4	AT3G47675	NA
sf4	AT3G49010	ATBBC1 | BBC1 | RSU2
sf4	AT3G49220	NA
sf4	AT3G49260	iqd21
sf4	AT3G50340	NA
sf4	AT3G51230	NA
sf4	AT3G51670	NA
sf4	AT3G51720	NA
sf4	AT3G51740	IMK2
sf4	AT3G52110	NA
sf4	AT3G54710	ATCDT1B | CDT1 | CDT1B
sf4	AT3G54820	PIP2;5 | PIP2D
sf4	AT3G55060	NA
sf4	AT3G55750	NA
sf4	AT3G56100	IMK3 | MRLK
sf4	AT3G57600	NA
sf4	AT3G58170	ATBET11 | ATBS14A | BET11 | BS14A
sf4	AT3G59480	NA
sf4	AT3G60245	NA
sf4	AT3G60840	MAP65-4
sf4	AT3G60900	FLA10
sf4	AT3G61310	AHL11
sf4	AT3G61600	ATPOB1 | LRB2 | POB1
sf4	AT3G62870	NA
sf4	AT3G63030	MBD4
sf4	AT4G00585	NA
sf4	AT4G01730	NA
sf4	AT4G02800	NA
sf4	AT4G03210	XTH9
sf4	AT4G04020	FIB | PGL35
sf4	AT4G05190	ATK5
sf4	AT4G05520	ATEHD2 | EHD2
sf4	AT4G08950	EXO
sf4	AT4G09060	NA
sf4	AT4G11080	3xHMG-box1
sf4	AT4G11280	ACS6 | ATACS6
sf4	AT4G12420	SKU5
sf4	AT4G12880	AtENODL19 | ENODL19
sf4	AT4G13340	LRX3
sf4	AT4G13930	SHM4
sf4	AT4G13940	ATSAHH1 | EMB1395 | HOG1 | MEE58 | SAH1 | SAHH1
sf4	AT4G14150	KINESIN-12A | PAKRP1
sf4	AT4G14330	NA
sf4	AT4G14440	ATECI3 | ECI3 | HCD1
sf4	AT4G14960	TUA6
sf4	AT4G15802	AtHSBP | HSBP
sf4	AT4G16141	NA
sf4	AT4G17000	NA
sf4	AT4G17390	NA
sf4	AT4G18030	NA
sf4	AT4G21820	NA
sf4	AT4G21960	PRXR1
sf4	AT4G22010	sks4
sf4	AT4G22120	NA
sf4	AT4G22240	NA
sf4	AT4G22860	NA
sf4	AT4G23750	CRF2 | TMO3
sf4	AT4G23800	3xHMG-box2
sf4	AT4G24190	AtHsp90-7 | AtHsp90.7 | HSP90.7 | SHD
sf4	AT4G24610	NA
sf4	AT4G25210	NA
sf4	AT4G26660	NA
sf4	AT4G27230	HTA2
sf4	AT4G27440	PORB
sf4	AT4G27670	HSP21
sf4	AT4G27730	ATOPT6 | OPT6
sf4	AT4G27810	NA
sf4	AT4G29390	NA
sf4	AT4G29480	NA
sf4	AT4G29810	ATMKK2 | MK1 | MKK2
sf4	AT4G31840	AtENODL15 | ENODL15
sf4	AT4G31985	NA
sf4	AT4G32820	NA
sf4	AT4G32830	AtAUR1 | AUR1
sf4	AT4G33110	NA
sf4	AT4G33260	AtCDC20.2 | CDC20.2
sf4	AT4G33270	AtCDC20.1 | CDC20.1
sf4	AT4G34050	CCoAOMT1
sf4	AT4G34980	SLP2
sf4	AT4G35100	PIP2;7 | PIP3 | PIP3A | SIMIP
sf4	AT4G35620	CYCB2;2
sf4	AT4G35730	NA
sf4	AT4G37450	AGP18 | ATAGP18
sf4	AT4G38740	ROC1
sf4	AT5G02490	AtHsp70-2 | Hsp70-2
sf4	AT5G02960	NA
sf4	AT5G03870	NA
sf4	AT5G05080	ATUBC22 | UBC22
sf4	AT5G06050	NA
sf4	AT5G06150	CYC1BAT | CYCB1;2
sf4	AT5G06270	NA
sf4	AT5G06990	NA
sf4	AT5G08430	NA
sf4	AT5G09760	NA
sf4	AT5G10020	SIRK1
sf4	AT5G10160	NA
sf4	AT5G11490	NA
sf4	AT5G12030	AT-HSP17.6A | HSP17.6 | HSP17.6A
sf4	AT5G13840	CCS52B | FZR3
sf4	AT5G14105	NA
sf4	AT5G14920	GASA14
sf4	AT5G15450	APG6 | AtCLPB3 | CLPB-P | CLPB3
sf4	AT5G15510	NA
sf4	AT5G16130	NA
sf4	AT5G16250	NA
sf4	AT5G16340	NA
sf4	AT5G16730	NA
sf4	AT5G18700	EMB3013 | RUK
sf4	AT5G20635	AGG3
sf4	AT5G20950	NA
sf4	AT5G22740	ATCSLA02 | ATCSLA2 | CSLA02 | CSLA2
sf4	AT5G23400	NA
sf4	AT5G23860	TUB8
sf4	AT5G23910	NA
sf4	AT5G24920	AtGDU5 | GDU5
sf4	AT5G25090	AtENODL13 | ENODL13
sf4	AT5G25510	NA
sf4	AT5G27550	NA
sf4	AT5G37770	CML24 | TCH2
sf4	AT5G38480	GRF3 | RCI1
sf4	AT5G40960	NA
sf4	AT5G41900	NA
sf4	AT5G42020	BIP | BIP2
sf4	AT5G42080	ADL1 | ADL1A | AG68 | DL1 | DRP1A | RSW9
sf4	AT5G44040	NA
sf4	AT5G44560	VPS2.2
sf4	AT5G45472	NA
sf4	AT5G47500	PME5
sf4	AT5G48310	NA
sf4	AT5G48460	NA
sf4	AT5G48900	NA
sf4	AT5G50460	NA
sf4	AT5G50740	NA
sf4	AT5G51600	ATMAP65-3 | MAP65-3 | PLE
sf4	AT5G51750	ATSBT1.3 | SBT1.3
sf4	AT5G54670	ATK3 | KATC
sf4	AT5G54970	NA
sf4	AT5G55520	NA
sf4	AT5G56010	AtHsp90-3 | AtHsp90.3 | HSP81-3 | Hsp81.3
sf4	AT5G56030	AtHsp90.2 | ERD8 | HSP81-2 | HSP81.2 | HSP90.2
sf4	AT5G56120	NA
sf4	AT5G57290	NA
sf4	AT5G58600	PMR5 | TBL44
sf4	AT5G59720	HSP18.2
sf4	AT5G59910	HTB4
sf4	AT5G60390	NA
sf4	AT5G60930	NA
sf4	AT5G62240	NA
sf4	AT5G62550	NA
sf4	AT5G62700	TUB3
sf4	AT5G64570	ATBXL4 | XYL4
sf4	AT5G66440	NA
sf4	AT5G67270	ATEB1C | ATEB1H1 | EB1C
sf5	AT1G04410	c-NAD-MDH1
sf5	AT1G04430	NA
sf5	AT1G04800	NA
sf5	AT1G04920	ATSPS3F | SPS3F
sf5	AT1G07400	NA
sf5	AT1G08200	AXS2
sf5	AT1G11450	UMAMIT27
sf5	AT1G11850	NA
sf5	AT1G13930	NA
sf5	AT1G14200	NA
sf5	AT1G15290	NA
sf5	AT1G16030	Hsp70b
sf5	AT1G16040	NA
sf5	AT1G16500	NA
sf5	AT1G16960	NA
sf5	AT1G17180	ATGSTU25 | GSTU25
sf5	AT1G17940	NA
sf5	AT1G18840	IQD30
sf5	AT1G19610	LCR78 | PDF1.4
sf5	AT1G20450	ERD10 | LTI29 | LTI45
sf5	AT1G21540	NA
sf5	AT1G22830	NA
sf5	AT1G24360	NA
sf5	AT1G24400	AATL2 | ATLHT2 | LHT2
sf5	AT1G25275	NA
sf5	AT1G26600	CLE9
sf5	AT1G27680	APL2
sf5	AT1G29920	AB165 | CAB2 | LHCB1.1
sf5	AT1G30400	ABCC1 | ATABCC1 | ATMRP1 | EST1 | MRP1
sf5	AT1G33590	NA
sf5	AT1G33811	NA
sf5	AT1G37130	ATNR2 | B29 | CHL3 | NIA2 | NIA2-1 | NR | NR2
sf5	AT1G52560	NA
sf5	AT1G52890	ANAC019 | NAC019
sf5	AT1G52910	NA
sf5	AT1G53000	AtCKS | CKS | KDSB
sf5	AT1G53060	NA
sf5	AT1G53500	ATMUM4 | ATRHM2 | MUM4 | RHM2
sf5	AT1G54050	NA
sf5	AT1G56170	ATHAP5B | HAP5B | NF-YC2
sf5	AT1G56580	SVB
sf5	AT1G59860	NA
sf5	AT1G62180	APR2 | APSR | ATAPR2 | PRH | PRH43
sf5	AT1G63180	UGE3
sf5	AT1G64390	AtGH9C2 | GH9C2
sf5	AT1G64950	CYP89A5
sf5	AT1G67090	RBCS1A
sf5	AT1G67360	NA
sf5	AT1G67400	NA
sf5	AT1G67910	NA
sf5	AT1G68500	NA
sf5	AT1G68530	CER6 | CUT1 | G2 | KCS6 | POP1
sf5	AT1G70090	GATL9 | LGT8
sf5	AT1G70100	NA
sf5	AT1G70710	ATGH9B1 | CEL1 | GH9B1
sf5	AT1G71000	NA
sf5	AT1G71050	HIPP20
sf5	AT1G71110	NA
sf5	AT1G73370	ATSUS6 | SUS6
sf5	AT1G75280	NA
sf5	AT1G78380	ATGSTU19 | GST8 | GSTU19
sf5	AT2G02230	AtPP2-B1 | PP2-B1
sf5	AT2G03680	SKU6 | SPR1
sf5	AT2G04570	NA
sf5	AT2G09805	NA
sf5	AT2G14890	AGP9
sf5	AT2G15830	NA
sf5	AT2G17470	ALMT6 | AtALMT6
sf5	AT2G17840	ERD7
sf5	AT2G17970	NA
sf5	AT2G19310	NA
sf5	AT2G19620	NDL3
sf5	AT2G21140	ATPRP2 | PRP2
sf5	AT2G21660	ATGRP7 | CCR2 | GR-RBP7 | GRP7
sf5	AT2G21820	NA
sf5	AT2G22240	ATIPS2 | ATMIPS2 | MIPS2
sf5	AT2G24500	FZF | REIL2
sf5	AT2G26150	ATHSFA2 | HSFA2
sf5	AT2G26690	AtNPF6.2 | NPF6.2
sf5	AT2G28000	CH-CPN60A | CPN60A | Cpn60alpha1 | SLP
sf5	AT2G28570	NA
sf5	AT2G28740	HIS4
sf5	AT2G29065	NA
sf5	AT2G29670	NA
sf5	AT2G31940	NA
sf5	AT2G32120	HSP70T-2
sf5	AT2G33380	AtCLO3 | CLO-3 | CLO3 | RD20
sf5	AT2G33400	NA
sf5	AT2G34040	NA
sf5	AT2G34420	LHB1B2 | LHCB1.5
sf5	AT2G36460	FBA6
sf5	AT2G36640	ATECP63 | ECP63
sf5	AT2G36830	GAMMA-TIP | GAMMA-TIP1 | TIP1;1
sf5	AT2G36880	MAT3
sf5	AT2G37180	PIP2;3 | PIP2C | RD28
sf5	AT2G39010	PIP2;6 | PIP2E
sf5	AT2G39350	ABCG1
sf5	AT2G39690	NA
sf5	AT2G39800	ATP5CS | P5CS1 | ATP5CS | P5CS1 | ATP5CS | P5CS1
sf5	AT2G40180	ATHPP2C5 | PP2C5
sf5	AT2G41190	NA
sf5	AT2G42780	NA
sf5	AT2G43520	ATTI2 | TI2
sf5	AT2G44130	KMD3
sf5	AT2G45590	NA
sf5	AT2G45890	ATROPGEF4 | GEF4 | RHS11 | ROPGEF4
sf5	AT2G46240	ATBAG6 | BAG6
sf5	AT2G47170	ARF1A1C | BEX1
sf5	AT2G47180	AtGolS1 | GolS1
sf5	AT2G47485	NA
sf5	AT3G03680	NA
sf5	AT3G05880	RCI2A
sf5	AT3G09390	ATMT-1 | ATMT-K | MT2A
sf5	AT3G09640	APX1B | APX2
sf5	AT3G09820	ADK1 | ATADK1
sf5	AT3G10860	NA
sf5	AT3G12920	BRG3
sf5	AT3G14560	NA
sf5	AT3G14760	NA
sf5	AT3G14850	TBL41
sf5	AT3G16050	A37 | ATPDX1.2 | PDX1.2
sf5	AT3G16120	NA
sf5	AT3G16240	AQP1 | ATTIP2;1 | DELTA-TIP | DELTA-TIP1 | TIP2;1
sf5	AT3G16400	ATMLP-470 | ATNSP1 | NSP1
sf5	AT3G17070	NA
sf5	AT3G18490	ASPG1
sf5	AT3G19920	NA
sf5	AT3G19930	ATSTP4 | STP4
sf5	AT3G20860	ATNEK5 | NEK5
sf5	AT3G21560	BRT1 | UGT84A2
sf5	AT3G22840	ELIP | ELIP1
sf5	AT3G23430	ATPHO1 | PHO1
sf5	AT3G23730	XTH16
sf5	AT3G23810	ATSAHH2 | SAHH2
sf5	AT3G23840	CER26-LIKE
sf5	AT3G24140	FMA
sf5	AT3G24500	ATMBF1C | MBF1C
sf5	AT3G25620	ABCG21
sf5	AT3G26740	CCL
sf5	AT3G28740	CYP81D11
sf5	AT3G29320	PHS1
sf5	AT3G46230	ATHSP17.4 | HSP17.4
sf5	AT3G47295	NA
sf5	AT3G47675	NA
sf5	AT3G47800	NA
sf5	AT3G49260	iqd21
sf5	AT3G50340	NA
sf5	AT3G51600	LTP5
sf5	AT3G51670	NA
sf5	AT3G51910	AT-HSFA7A | HSFA7A
sf5	AT3G54820	PIP2;5 | PIP2D
sf5	AT3G57020	NA
sf5	AT3G57600	NA
sf5	AT3G58640	NA
sf5	AT3G59480	NA
sf5	AT3G62820	NA
sf5	AT4G02940	NA
sf5	AT4G03400	DFL2 | GH3-10
sf5	AT4G09460	AtMYB6 | MYB6
sf5	AT4G10250	ATHSP22.0
sf5	AT4G12430	TPPF
sf5	AT4G13210	NA
sf5	AT4G13340	LRX3
sf5	AT4G13930	SHM4
sf5	AT4G13940	ATSAHH1 | EMB1395 | HOG1 | MEE58 | SAH1 | SAHH1
sf5	AT4G14440	ATECI3 | ECI3 | HCD1
sf5	AT4G18030	NA
sf5	AT4G18050	ABCB9 | PGP9
sf5	AT4G18280	NA
sf5	AT4G18970	NA
sf5	AT4G19870	NA
sf5	AT4G19880	NA
sf5	AT4G22010	sks4
sf5	AT4G22240	NA
sf5	AT4G22790	NA
sf5	AT4G24190	AtHsp90-7 | AtHsp90.7 | HSP90.7 | SHD
sf5	AT4G24510	CER2 | VC-2 | VC2
sf5	AT4G25200	ATHSP23.6-MITO | HSP23.6-MITO
sf5	AT4G25210	NA
sf5	AT4G25260	NA
sf5	AT4G26270	PFK3
sf5	AT4G27260	GH3.5 | WES1
sf5	AT4G27670	HSP21
sf5	AT4G27730	ATOPT6 | OPT6
sf5	AT4G31240	AtNRX2 | NRX2
sf5	AT4G33930	NA
sf5	AT4G34980	SLP2
sf5	AT4G35070	NA
sf5	AT4G35840	NA
sf5	AT4G37370	CYP81D8
sf5	AT4G37870	PCK1 | PEPCK
sf5	AT4G37980	ATCAD7 | CAD7 | ELI3 | ELI3-1
sf5	AT4G37990	ATCAD8 | CAD-B2 | ELI3 | ELI3-2
sf5	AT4G39330	ATCAD9 | CAD9
sf5	AT5G01180	AtNPF8.2 | ATPTR5 | NPF8.2 | PTR5
sf5	AT5G01260	NA
sf5	AT5G06990	NA
sf5	AT5G07330	NA
sf5	AT5G07860	NA
sf5	AT5G07870	NA
sf5	AT5G09760	NA
sf5	AT5G11230	NA
sf5	AT5G11490	NA
sf5	AT5G12020	HSP17.6II
sf5	AT5G12030	AT-HSP17.6A | HSP17.6 | HSP17.6A
sf5	AT5G12110	NA
sf5	AT5G13930	ATCHS | CHS | TT4
sf5	AT5G14920	GASA14
sf5	AT5G15230	GASA4
sf5	AT5G15450	APG6 | AtCLPB3 | CLPB-P | CLPB3
sf5	AT5G15780	NA
sf5	AT5G15970	AtCor6.6 | COR6.6 | KIN2
sf5	AT5G16730	NA
sf5	AT5G20950	NA
sf5	AT5G22390	NA
sf5	AT5G22740	ATCSLA02 | ATCSLA2 | CSLA02 | CSLA2
sf5	AT5G23430	NA
sf5	AT5G24920	AtGDU5 | GDU5
sf5	AT5G25450	NA
sf5	AT5G26000	AtTGG1 | BGLU38 | TGG1
sf5	AT5G37670	NA
sf5	AT5G38410	RBCS3B
sf5	AT5G38480	GRF3 | RCI1
sf5	AT5G39050	PMAT1
sf5	AT5G39080	NA
sf5	AT5G40960	NA
sf5	AT5G41050	NA
sf5	AT5G42020	BIP | BIP2
sf5	AT5G42080	ADL1 | ADL1A | AG68 | DL1 | DRP1A | RSW9
sf5	AT5G43020	NA
sf5	AT5G43810	AGO10 | PNH | ZLL
sf5	AT5G44130	FLA13
sf5	AT5G47610	NA
sf5	AT5G48180	AtNSP5 | NSP5
sf5	AT5G48485	DIR1
sf5	AT5G48570	ATFKBP65 | FKBP65 | ROF2
sf5	AT5G50090	NA
sf5	AT5G51750	ATSBT1.3 | SBT1.3
sf5	AT5G54670	ATK3 | KATC
sf5	AT5G55120	VTC5
sf5	AT5G56010	AtHsp90-3 | AtHsp90.3 | HSP81-3 | Hsp81.3
sf5	AT5G56030	AtHsp90.2 | ERD8 | HSP81-2 | HSP81.2 | HSP90.2
sf5	AT5G59720	HSP18.2
sf5	AT5G64570	ATBXL4 | XYL4
sf5	AT5G66440	NA
sf5	AT5G66920	sks17

## Sheet: vs sf2-4
										WSB targets	+	+	-	+	-	+	-
										Guard cells	+	+	+	-	-	-	+
										sf2-4	+	-	+	+	+	-	-
										genes	38 common elements in "WSB targets", "Guard cells" and "sf2-4":	854 common elements in "WSB targets" and "Guard cells":	264 common elements in "Guard cells" and "sf2-4":	31 common elements in "WSB targets" and "sf2-4":	290 elements included exclusively in "sf2-4":	2111 elements included exclusively in "WSB targets":	3938 elements included exclusively in "Guard cells":
											AT1G11260	AT1G01030	AT2G04570	AT1G65470	AT1G01370	AT1G04360	AT2G21140
											AT1G12420	AT1G01040	AT2G20875	AT4G12420	AT1G01480	AT1G08080	AT3G17070
											AT1G64390	AT1G06360	AT2G39690	AT2G01850	AT1G04020	AT1G09970	AT1G08165
											AT1G68500	AT1G20970	AT3G23840	AT2G47500	AT1G07135	AT1G10270	AT1G08810
											AT3G03680	AT1G20980	AT2G46720	AT5G51600	AT1G07370	AT1G11130	AT1G24577
											AT5G09760	AT1G57990	AT1G26600	AT3G14560	AT1G15660	AT1G12260	AT5G18430
											AT1G53170	AT1G68490	AT5G22740	AT3G58650	AT1G44900	AT1G12672	AT3G62820
											AT5G56030	AT1G69760	AT3G06778	AT4G16141	AT1G47210	AT1G13290	AT4G18050
											AT2G45590	AT1G70020	AT3G47295	AT1G01770	AT1G48720	AT1G15550	AT1G79910
											AT3G57600	AT1G71010	AT4G25260	AT1G14350	AT1G50010	AT1G15570	AT3G23430
											AT1G08200	AT1G71695	AT3G47675	AT1G80420	AT1G50240	AT1G17500	AT1G04800
											AT1G54050	AT1G72510	AT5G22390	AT1G18370	AT1G57820	AT1G17744	AT1G24400
											AT3G06680	AT1G72700	AT5G52340	AT1G20610	AT1G66050	AT1G19840	AT3G53720
											AT4G11280	AT1G76990	AT3G28910	AT1G20930	AT1G68400	AT1G22500	AT2G47485
											AT4G16780	AT1G78260	AT3G54820	AT1G21100	AT1G69770	AT1G29090	AT1G78530
											AT4G25470	AT2G05940	AT4G14440	AT1G54740	AT1G71000	AT1G29950	AT4G24140
											AT3G23810	AT2G17450	AT5G66920	AT1G75630	AT1G72800	AT1G31320	AT2G21080
											AT2G39800	AT2G18700	AT1G62370	AT1G76310	AT1G74450	AT1G31940	AT1G62400
											AT1G04430	AT2G18960	AT4G27730	AT2G03090	AT1G75640	AT1G32300	AT3G51760
											AT1G08380	AT2G23340	AT5G24920	AT2G21660	AT1G79650	AT1G33220	AT3G55500
											AT1G18740	AT2G26230	AT3G50340	AT2G26560	AT2G07170	AT1G47870	AT4G17970
											AT1G24360	AT2G30040	AT5G64570	AT2G36200	AT2G20880	AT1G51950	AT2G28410
											AT1G29930	AT2G36410	AT3G22840	AT2G41010	AT2G21790	AT1G52190	AT4G00820
											AT1G54385	AT2G37180	AT5G40960	AT3G49650	AT2G23170	AT1G53700	AT4G24480
											AT2G18230	AT2G40120	AT5G51750	AT4G09060	AT2G27920	AT1G53830	AT1G52827
											AT2G28740	AT2G40750	AT5G23430	AT4G14310	AT2G27970	AT1G54210	AT5G41040
											AT2G40205	AT3G07360	AT3G14760	AT4G38062	AT2G28720	AT1G58007	AT4G18290
											AT2G42840	AT3G14205	AT1G07720	AT5G20950	AT2G41190	AT1G61840	AT4G08910
											AT2G46370	AT3G14210	AT4G00360	AT5G25510	AT2G43590	AT1G61920	AT1G62300
											AT2G47170	AT3G22380	AT2G47180	AT5G44560	AT2G44020	AT1G62421	AT5G37500
											AT3G18035	AT4G01690	AT4G28780	AT5G62700	AT2G46980	AT1G62480	AT3G55646
											AT3G49010	AT4G17670	AT5G48900		AT3G02790	AT1G70290	AT2G40260
											AT3G56090	AT4G24020	AT3G05020		AT3G06130	AT1G72180	AT1G01900
											AT4G08950	AT4G30210	AT2G37300		AT3G09480	AT1G72300	AT5G16240
											AT4G37450	AT4G31330	AT1G53500		AT3G09820	AT1G73590	AT2G28260
											AT5G16730	AT4G31800	AT3G05330		AT3G10860	AT1G73690	AT1G69320
											AT5G56010	AT4G34950	AT2G45970		AT3G12700	AT1G75520	AT2G28870
											AT5G59870	AT4G37080	AT2G29065		AT3G14740	AT1G78100	AT5G44550
												AT4G39080	AT5G54670		AT3G17340	AT2G04115	AT5G58580
												AT5G04760	AT5G41900		AT3G45980	AT2G04925	AT2G38300
												AT5G18610	AT3G62870		AT3G50060	AT2G07642	AT4G14480
												AT5G54800	AT1G48100		AT3G50970	AT2G17500	AT5G19580
												AT5G55910	AT2G20835		AT3G53650	AT2G17770	AT1G11340
												AT5G60680	AT2G42780		AT3G53730	AT2G18090	AT3G25620
												ATMG01360	AT4G18730		AT3G54650	AT2G19190	AT5G16350
												AT1G01830	AT3G23390		AT3G54750	AT2G19802	AT2G21590
												AT1G01940	AT1G56045		AT3G57060	AT2G20290	AT4G26415
												AT1G03440	AT5G23860		AT3G61640	AT2G22805	AT1G77020
												AT1G03475	AT5G19730		AT4G02060	AT2G24240	AT1G12480
												AT1G04990	AT2G43460		AT4G14960	AT2G25150	AT1G60630
												AT1G06890	AT4G33930		AT4G15890	AT2G26260	AT1G53060
												AT1G07040	AT5G47330		AT4G21070	AT2G26695	AT4G24130
												AT1G09940	AT4G29410		AT4G21270	AT2G29980	AT3G24670
												AT1G10170	AT4G31985		AT4G23750	AT2G31230	AT1G21540
												AT1G12430	AT4G16515		AT4G24570	AT2G35060	AT2G21880
												AT1G15780	AT2G45880		AT4G25210	AT2G35950	AT4G18820
												AT1G17380	AT2G22240		AT4G29170	AT2G36570	AT3G24715
												AT1G17620	AT5G06050		AT4G35930	AT2G36680	AT1G79640
												AT1G19210	AT5G01445		AT4G36820	AT2G36690	AT4G24510
												AT1G21130	AT5G45472		AT4G39380	AT2G36930	AT4G02940
												AT1G32790	AT2G29670		AT5G01630	AT2G39200	AT2G16630
												AT1G47970	AT2G04280		AT5G05240	AT2G41180	AT4G26470
												AT1G54410	AT5G11490		AT5G11160	AT2G43060	AT3G02677
												AT1G55210	AT4G27670		AT5G22920	AT2G45220	AT1G44760
												AT1G56220	AT5G62210		AT5G26180	AT2G46760	AT1G01250
												AT1G60860	AT2G24580		AT5G46730	AT2G47260	AT1G76190
												AT1G61890	AT3G14310		AT5G49160	AT3G10880	AT5G26280
												AT1G63840	AT4G25630		AT5G55120	AT3G11680	AT3G11600
												AT1G68440	AT3G54560		AT5G59910	AT3G13320	AT3G02030
												AT1G70370	AT5G65360		AT5G59970	AT3G13590	AT5G66400
												AT1G79830	AT4G40030		AT5G60930	AT3G13690	AT2G44570
												AT2G20670	AT4G27440		AT5G63550	AT3G14680	AT4G26830
												AT2G25490	AT1G14900		AT5G65350	AT3G18535	AT2G32430
												AT2G25900	AT3G19570		AT1G01690	AT3G18550	AT1G68530
												AT2G27310	AT2G17230		AT1G01730	AT3G18830	AT1G31935
												AT2G28080	AT3G33530		AT1G02690	AT3G21100	AT5G46915
												AT2G32080	AT1G75280		AT1G02730	AT3G21890	AT3G58850
												AT2G35910	AT1G56170		AT1G03780	AT3G23090	AT1G51500
												AT2G41410	AT4G13940		AT1G04047	AT3G26690	AT1G02650
												AT2G47510	AT2G27960		AT1G04105	AT3G44320	AT1G21400
												AT3G02470	AT3G22760		AT1G04110	AT3G47500	AT3G23790
												AT3G03990	AT4G22120		AT1G06660	AT3G48750	AT5G67180
												AT3G11210	AT5G48460		AT1G08560	AT3G50530	AT5G17650
												AT3G13750	AT5G52370		AT1G08630	AT3G53820	AT3G47750
												AT3G18290	AT5G05080		AT1G10780	AT3G58620	AT1G75891
												AT3G18430	AT2G23690		AT1G11220	AT3G59150	AT4G19645
												AT3G22370	AT4G29480		AT1G13950	AT3G60390	AT4G23920
												AT3G23820	AT1G16920		AT1G16040	AT3G60520	AT2G26040
												AT3G24503	AT5G39080		AT1G16330	AT3G62100	AT4G24040
												AT3G24830	AT5G19570		AT1G16630	AT4G04745	AT4G13345
												AT3G50260	AT1G04920		AT1G18250	AT4G05150	AT4G36250
												AT3G50660	AT1G63180		AT1G20060	AT4G08620	AT4G22790
												AT3G51620	AT5G66440		AT1G21070	AT4G12470	AT2G24520
												AT3G51660	AT3G16400		AT1G28290	AT4G15380	AT4G02100
												AT3G60080	AT3G24140		AT1G28760	AT4G27260	AT5G58000
												AT3G61580	AT2G33400		AT1G31335	AT4G29150	AT5G17830
												AT4G02130	AT5G14920		AT1G32190	AT4G32800	AT1G25450
												AT4G17870	AT1G52910		AT1G32690	AT4G33310	AT2G40180
												AT4G20300	AT2G28620		AT1G42430	AT4G34770	AT2G08220
												AT4G21740	AT5G43020		AT1G44110	AT4G36740	AT5G22310
												AT4G29060	AT1G18840		AT1G49580	AT4G39400	AT1G17285
												AT4G30190	AT1G27680		AT1G51405	AT4G39600	AT1G53470
												AT4G30350	AT5G65660		AT1G51410	AT4G39770	AT2G19980
												AT4G30440	AT5G11230		AT1G53140	AT5G01890	AT2G47240
												AT4G31510	AT1G09210		AT1G54070	AT5G03700	AT5G52120
												AT4G32850	AT3G21560		AT1G56150	AT5G04110	AT5G06750
												AT4G33680	AT1G70710		AT1G59540	AT5G08139	AT1G47410
												AT4G34140	AT3G51670		AT1G61450	AT5G13181	AT3G27400
												AT4G35470	AT5G48485		AT1G70100	AT5G16190	AT5G43150
												AT4G36390	AT3G23730		AT1G71866	AT5G19040	AT5G45920
												AT4G37790	AT3G12920		AT1G72250	AT5G24670	AT1G54450
												AT5G03040	AT4G21960		AT1G72670	AT5G28410	AT5G53890
												AT5G03240	AT1G32210		AT1G76540	AT5G36907	AT3G13450
												AT5G04390	AT1G52360		AT1G79060	AT5G37800	AT1G01610
												AT5G08565	AT1G56340		AT1G79110	AT5G40900	AT2G28570
												AT5G11090	AT5G42020		AT1G79770	AT5G43745	AT3G10570
												AT5G11500	AT3G46560		AT2G03680	AT5G47940	AT1G10220
												AT5G11950	AT1G56580		AT2G16270	AT5G52510	AT1G27890
												AT5G16200	AT5G02960		AT2G17470	AT5G52882	AT1G75880
												AT5G19875	AT4G27652		AT2G19620	AT5G53290	AT3G59435
												AT5G41790	AT2G36620		AT2G19920	AT5G53410	AT5G46240
												AT5G44180	AT3G49260		AT2G22610	AT5G54510	AT3G50350
												AT5G46295	AT1G13930		AT2G25060	AT5G55900	AT1G22885
												AT5G47430	AT1G01620		AT2G25880	AT5G59780	AT5G46220
												AT5G52060	AT1G77940		AT2G26690	AT5G62690	AT1G17180
												AT5G53480	AT1G35680		AT2G26760	AT5G64750	AT2G19990
												AT5G58110	AT1G09690		AT2G29550	AT5G65670	AT1G17840
												AT5G59030	AT3G58170		AT2G33205	AT5G66820	AT1G67910
												AT5G60790	AT3G60245		AT2G33560	AT5G67290	AT1G75170
												AT5G60920	AT1G52230		AT2G33793	ATMG00010	AT1G69230
												AT5G61960	AT3G06700		AT2G38070	ATMG00030	AT4G18670
												AT5G66090	AT1G42960		AT2G38160	ATMG01350	AT3G05470
												AT5G67330	AT5G57560		AT2G38620	AT1G02920	AT5G18460
												AT5G67370	AT1G67090		AT2G40570	AT1G03900	AT3G52520
												AT1G09070	AT4G27657		AT2G47560	AT1G04300	AT1G16680
												AT1G14685	AT1G47830		AT2G47690	AT1G04350	AT5G07990
												AT1G18330	AT3G05170		AT2G47920	AT1G06700	AT4G38650
												AT1G20620	AT4G39800		AT3G01710	AT1G07430	AT2G34850
												AT1G30400	AT5G60390		AT3G03130	AT1G08050	AT1G78170
												AT1G32060	AT3G47070		AT3G07410	AT1G08410	AT1G19610
												AT1G73760	AT1G29920		AT3G09430	AT1G09630	AT5G06760
												AT1G74160	AT2G06520		AT3G10310	AT1G09980	AT5G20270
												AT1G78080	AT1G27350		AT3G14190	AT1G11655	AT1G28010
												AT1G78580	AT4G24190		AT3G15550	AT1G12230	AT3G28960
												AT2G01480	AT5G38480		AT3G17360	AT1G12805	AT3G51400
												AT2G36950	AT3G01500		AT3G17640	AT1G12970	AT3G48720
												AT2G40000	AT4G03210		AT3G19050	AT1G14140	AT5G44530
												AT3G05200	AT1G32990		AT3G19590	AT1G14450	AT3G05937
												AT3G05545	AT3G11250		AT3G20150	AT1G14920	AT1G07570
												AT3G06150	AT2G24060		AT3G22880	AT1G15600	AT5G48480
												AT3G07870	AT3G04840		AT3G23670	AT1G15710	AT4G18020
												AT3G11420	AT5G57290		AT3G23890	AT1G15910	AT1G19540
												AT3G12200	AT2G37600		AT3G27330	AT1G17720	AT4G33950
												AT3G27880	AT1G70600		AT3G44050	AT1G18290	AT5G54840
												AT3G49810	AT1G27400		AT3G44150	AT1G18710	AT4G18910
												AT3G61060	AT2G26150		AT3G46970	AT1G19660	AT2G22900
												AT3G61200	AT1G06760		AT3G49220	AT1G22220	AT5G66460
												AT4G08850	AT4G35730		AT3G51280	AT1G22620	AT1G73965
												AT4G20880	AT1G72370		AT3G52110	AT1G22900	AT4G37760
												AT4G31550	AT1G67360		AT3G53320	AT1G22960	AT2G45720
												AT4G39350	AT2G46400		AT3G54180	AT1G27200	AT1G80080
												AT5G10350	AT3G46030		AT3G55060	AT1G27752	AT5G50090
												AT5G24430	AT1G04410		AT3G55660	AT1G29400	AT2G26440
												AT5G57050	AT1G12845		AT3G56100	AT1G34245	AT5G65930
												AT5G59450	AT2G46240		AT3G60840	AT1G35255	AT2G33770
												AT5G67250	AT1G08880		AT3G61600	AT1G45010	AT3G53400
												ATMG01170	AT5G56710		AT4G00585	AT1G45230	AT1G44750
												ATCG00180	AT1G63610		AT4G00750	AT1G49560	AT1G35180
												ATCG00350	AT5G12030		AT4G01730	AT1G49590	AT1G16750
												ATCG00420	AT3G45930		AT4G02800	AT1G49620	AT2G45120
												ATCG00430	AT4G34050		AT4G03100	AT1G50290	AT3G59660
												ATCG00480	AT2G36460		AT4G05190	AT1G51860	AT4G27430
												ATCG00490	AT4G14320		AT4G11080	AT1G53380	AT2G40940
												ATCG00500	AT1G30690		AT4G13370	AT1G61260	AT4G00400
												ATCG00520	AT5G10390		AT4G13930	AT1G62250	AT2G34170
												ATCG01080	AT2G47610		AT4G14150	AT1G62570	AT4G38810
												ATCG01130	AT4G29390		AT4G14330	AT1G68360	AT2G45450
												AT1G26300	AT1G07400		AT4G15802	AT1G69160	AT5G62230
												AT1G29340	AT3G08940		AT4G15830	AT1G69780	AT3G59420
												AT1G31690	AT2G32090		AT4G16155	AT1G70080	AT4G03010
												AT1G32230	AT5G03210		AT4G17000	AT1G71890	AT3G56590
												AT1G35510	AT3G56020		AT4G21820	AT1G72060	AT2G32800
												AT1G37130	AT2G34420		AT4G22860	AT1G73450	AT5G66310
												AT1G61900	AT1G52300		AT4G23800	AT1G75000	AT3G01490
												AT1G65490	AT1G55670		AT4G24610	AT1G75110	AT5G62500
												AT1G73500	AT5G04340		AT4G26660	AT1G76490	AT2G47000
												AT1G80180	AT5G11970		AT4G27080	AT1G77840	AT4G34990
												AT2G25510	AT5G59690		AT4G27810	AT1G78010	AT2G41170
												AT2G27050	AT2G41110		AT4G31840	AT1G78476	AT3G22104
												AT2G29940	AT5G47500		AT4G32830	AT1G78690	AT5G47050
												AT2G30500	AT4G29020		AT4G33110	AT1G79010	AT1G03200
												AT2G33330	AT3G62030		AT4G33270	AT1G79250	AT1G09440
												AT2G43710	AT2G27720		AT4G35620	AT1G79340	AT4G26488
												AT2G45180	AT1G54060		AT4G37110	AT1G80000	AT3G07350
												AT2G48060	AT3G27830		AT4G37490	AT1G80030	AT4G39010
												AT3G02260	AT2G32690		AT4G38740	AT1G80100	AT1G18193
												AT3G02875	AT3G24500		AT5G02490	AT1G80120	AT5G17850
												AT3G03100	AT1G04820		AT5G05180	AT2G01430	AT1G06640
												AT3G05840	AT4G14040		AT5G07810	AT2G02000	AT4G19880
												AT3G12010	AT5G60800		AT5G09610	AT2G07715	AT3G61150
												AT3G18560	AT1G20090		AT5G10020	AT2G15960	AT3G02110
												AT3G25770	AT1G33140		AT5G11300	AT2G16700	AT1G21370
												AT3G28040	AT3G03780		AT5G11640	AT2G22010	AT1G09470
												AT3G44630	AT1G76690		AT5G13840	AT2G22490	AT1G80440
												AT3G46620	AT3G07110		AT5G15190	AT2G25800	AT3G17820
												AT3G50900	AT3G20670		AT5G15510	AT2G27080	AT1G34640
												AT3G52450	AT1G13280		AT5G16250	AT2G27770	AT5G40890
												AT3G56050	AT4G18970		AT5G16340	AT2G30230	AT2G31980
												AT3G59770	AT4G39330		AT5G17160	AT2G30280	AT2G41540
												AT3G62660	AT1G11850		AT5G18700	AT2G31900	AT3G05030
												AT3G62800	AT1G41880		AT5G20635	AT2G35260	AT1G17200
												AT4G00180	AT4G04020		AT5G23400	AT2G37360	AT1G64660
												AT4G03520	AT5G50740		AT5G23910	AT2G37750	AT1G67600
												AT4G18700	AT4G34630		AT5G25090	AT2G39725	AT1G64670
												AT4G21150	AT1G66180		AT5G27550	AT2G40390	AT2G02540
												AT4G21440	AT2G36880		AT5G33300	AT2G42350	AT1G05230
												AT4G25960	AT3G55750		AT5G37010	AT2G42900	AT1G49430
												AT4G31880	AT1G72970		AT5G42080	AT2G42960	AT5G58150
												AT4G34620	AT1G57860		AT5G44040	AT2G43320	AT1G34760
												AT4G34720	AT4G27230		AT5G45280	AT2G44070	AT1G14687
												AT4G35030	AT4G24960		AT5G47610	AT2G44150	AT3G60220
												AT4G36360	AT5G37770		AT5G48310	AT2G45280	AT1G61350
												AT4G37460	AT5G16130		AT5G49880	AT2G45660	AT2G35020
												AT5G06260	AT4G22010		AT5G50350	AT2G45670	AT5G22300
												AT5G14550	AT3G46230		AT5G50460	AT2G47020	AT3G59680
												AT5G21990	AT3G27060		AT5G55510	AT2G47280	AT5G16290
												AT5G41560	AT5G47240		AT5G55520	AT3G01090	AT1G32780
												AT5G49330	AT2G19750		AT5G56120	AT3G02460	AT4G16480
												AT5G55090	AT4G18100		AT5G56590	AT3G03305	AT5G57830
												AT5G56290	AT4G18030		AT5G58600	AT3G04270	AT3G20300
												AT5G60460	AT5G47230		AT5G58960	AT3G07390	AT5G37710
												AT5G67510	AT5G15450		AT5G60150	AT3G07425	AT3G46450
												ATCG00120	AT1G70090		AT5G62550	AT3G08490	AT3G18850
												ATCG00470	AT1G07820		AT5G63950	AT3G08580	AT4G33240
												ATCG01100	AT5G10160		AT5G66230	AT3G08700	AT5G10890
												ATCG01120	AT3G62530		AT5G67270	AT3G10270	AT5G43190
												AT1G23710	AT5G13740		AT1G07410	AT3G11530	AT2G26355
												AT1G61740	AT1G50490		AT1G09750	AT3G13898	AT5G41810
												AT2G06050	AT3G20230		AT1G16022	AT3G15530	AT1G72790
												AT2G15830	AT4G17390		AT1G16500	AT3G15760	AT5G14410
												AT2G29995	AT1G14200		AT1G23790	AT3G16430	AT5G08370
												AT3G55430	AT1G54690		AT1G59660	AT3G18060	AT3G14850
												AT3G57330	AT3G05560		AT1G59810	AT3G19380	AT3G19930
												AT4G30610	AT3G16050		AT1G60650	AT3G19450	AT2G21820
												AT4G39840	AT1G51060		AT1G63100	AT3G21640	AT3G22830
												AT5G03760	AT1G20450		AT1G66040	AT3G21680	AT3G57070
												AT5G26340	AT3G18490		AT1G68560	AT3G23600	AT3G21190
												AT5G57660	AT3G27360		AT1G73440	AT3G26730	AT4G04955
												ATMG00580	AT5G10980		AT2G09805	AT3G26932	AT4G14746
												AT1G05805	AT5G54970		AT2G25530	AT3G29030	AT5G49900
												AT1G08510	AT1G01470		AT2G26700	AT3G45210	AT1G55690
												AT1G10060	AT1G09200		AT2G26730	AT3G47620	AT1G34550
												AT1G12330	AT1G07790		AT2G31270	AT3G48240	AT5G43860
												AT1G22690	AT3G17390		AT2G34190	AT3G50930	AT2G48030
												AT1G23550	AT1G20696		AT2G37380	AT3G54363	AT4G32730
												AT1G28410	AT5G22880		AT2G37420	AT3G56080	AT1G74320
												AT1G30300	AT5G10400		AT2G45490	AT3G57420	AT3G24520
												AT1G55110	AT3G46320		AT2G46250	AT3G57640	AT2G35920
												AT1G58602	AT3G25780		AT3G02120	AT3G58710	AT4G23950
												AT1G67950	AT2G30620		AT3G02640	AT3G59830	AT4G39270
												AT1G75730	AT4G13340		AT3G08910	AT3G60286	AT1G08800
												AT1G75800	AT5G47190		AT3G12870	AT3G61950	AT2G07050
												AT1G75945	AT2G14890		AT3G16120	AT3G62170	AT2G23360
												AT2G27290	AT4G35100		AT3G16280	AT3G63510	AT1G24160
												AT2G30410			AT3G20860	AT4G00730	AT5G45940
												AT2G32200			AT3G24190	AT4G04925	AT5G20830
												AT2G37540			AT3G25980	AT4G10613	AT3G07570
												AT2G40060			AT3G51230	AT4G13640	AT5G06670
												AT2G43120			AT3G51720	AT4G16810	AT2G38440
												AT2G46020			AT3G51740	AT4G17620	AT2G46225
												AT2G46800			AT3G54710	AT4G20210	AT1G74740
												AT3G03120			AT3G59480	AT4G21850	AT5G62960
												AT3G05830			AT3G60900	AT4G22620	AT5G08640
												AT3G07890			AT3G61310	AT4G24240	AT1G03770
												AT3G08760			AT3G63030	AT4G24340	AT5G24270
												AT3G10410			AT4G05520	AT4G24430	AT4G23880
												AT3G11910			AT4G12880	AT4G24830	AT5G04820
												AT3G13330			AT4G22240	AT4G25070	AT3G50845
												AT3G18820			AT4G29810	AT4G27020	AT4G17680
												AT3G23530			AT4G32820	AT4G27170	AT2G34340
												AT3G28860			AT4G33260	AT4G27630	AT5G01040
												AT3G51950			AT4G34980	AT4G28088	AT4G39210
												AT3G53990			AT5G03870	AT4G30090	AT1G22060
												AT3G54740			AT5G06150	AT4G30160	AT5G41060
												AT3G54810			AT5G06270	AT4G30720	AT4G14750
												AT3G55450			AT5G06990	AT4G32290	AT3G21250
												AT3G61190			AT5G08430	AT4G32680	AT4G36210
												AT4G11380			AT5G14105	AT4G33410	AT1G31290
												AT4G13100			AT5G59720	AT4G35890	AT2G43520
												AT4G24920			AT5G62240	AT4G36220	AT4G30470
												AT4G36945				AT4G37310	AT2G39050
												AT4G36980				AT5G01720	AT3G53420
												AT4G38350				AT5G05340	AT4G16130
												AT4G38930				AT5G06950	AT5G28040
												AT4G39050				AT5G07360	AT3G61830
												AT4G39670				AT5G09350	AT5G43060
												AT5G02540				AT5G10080	AT5G11020
												AT5G10650				AT5G10150	AT3G55470
												AT5G11710				AT5G10320	AT3G47730
												AT5G12370				AT5G10560	AT5G67070
												AT5G14030				AT5G13090	AT2G46420
												AT5G25270				AT5G14180	AT1G02080
												AT5G48180				AT5G16080	AT3G16150
												AT5G48790				AT5G23280	AT1G12320
												AT5G53420				AT5G23460	AT2G21540
												AT5G54860				AT5G24890	AT2G35110
												AT5G57110				AT5G27420	AT1G31930
												AT5G58340				AT5G28300	AT4G32460
												AT5G62880				AT5G38210	AT5G44110
												AT5G63530				AT5G43840	AT1G50660
												AT5G65480				AT5G44210	AT4G28390
												ATMG00060				AT5G45830	AT1G29240
												ATMG00160				AT5G46640	AT3G52770
												AT1G03060				AT5G46790	AT1G09920
												AT1G03220				AT5G48430	AT4G39900
												AT1G03590				AT5G49650	AT3G48050
												AT1G04710				AT5G49960	AT5G08390
												AT1G04770				AT5G52020	AT2G01600
												AT1G04780				AT5G56950	AT3G06450
												AT1G05140				AT5G57860	AT1G20470
												AT1G05170				AT5G59170	AT2G22125
												AT1G05190				AT5G60490	AT1G25540
												AT1G05575				AT5G61520	AT3G48460
												AT1G06780				AT5G62560	AT2G02450
												AT1G07280				AT5G65080	AT3G12020
												AT1G08110				AT5G65925	AT3G55420
												AT1G08570				AT5G66150	AT5G06440
												AT1G08920				AT5G66200	AT1G27500
												AT1G09560				AT5G66790	AT5G12050
												AT1G09620				AT1G02030	AT5G01730
												AT1G09660				AT1G07200	AT1G14430
												AT1G09780				AT1G10140	AT3G23410
												AT1G10410				AT1G24440	AT2G01460
												AT1G10470				AT1G26560	AT1G78050
												AT1G10650				AT1G48460	AT2G29050
												AT1G10690				AT1G49480	AT3G58800
												AT1G10840				AT1G51570	AT1G71940
												AT1G12800				AT1G52370	AT2G04880
												AT1G12860				AT1G54570	AT1G76950
												AT1G12880				AT1G56010	AT1G12710
												AT1G14460				AT1G68830	AT4G35780
												AT1G14720				AT1G70590	AT2G39360
												AT1G14740				AT1G71340	AT2G27190
												AT1G15690				AT1G71880	AT1G68820
												AT1G16860				AT1G73360	AT2G19950
												AT1G17190				AT1G76500	AT1G11410
												AT1G17440				AT1G76880	AT5G02260
												AT1G18190				AT1G79380	AT3G08680
												AT1G18300				AT2G20180	AT1G73200
												AT1G18890				AT2G22426	AT4G32940
												AT1G19450				AT2G23770	AT1G15800
												AT1G19880				AT2G26110	AT1G48090
												AT1G20100				AT2G27180	AT5G14780
												AT1G20260				AT2G30470	AT3G26600
												AT1G20575				AT2G37025	AT2G24040
												AT1G20840				AT2G37980	AT4G16340
												AT1G21000				AT2G41560	AT1G06850
												AT1G22180				AT2G47350	AT3G11330
												AT1G22190				AT3G01516	AT5G64440
												AT1G22640				AT3G01810	AT5G62100
												AT1G22770				AT3G02600	AT5G34940
												AT1G22810				AT3G07270	AT4G19420
												AT1G22930				AT3G08850	AT1G18080
												AT1G23205				AT3G13080	AT4G11560
												AT1G24140				AT3G13480	AT1G14820
												AT1G24330				AT3G14000	AT5G58900
												AT1G25275				AT3G14172	AT5G02450
												AT1G25440				AT3G14870	AT1G29470
												AT1G26620				AT3G19970	AT1G05810
												AT1G26650				AT3G23920	AT3G58790
												AT1G26770				AT3G30380	AT1G03070
												AT1G26850				AT3G50700	AT3G54690
												AT1G27000				AT3G55515	AT1G18730
												AT1G27320				AT3G57040	AT2G44080
												AT1G27430				AT3G60200	AT1G14440
												AT1G27770				AT3G63260	AT5G10960
												AT1G27950				AT3G63270	AT1G27850
												AT1G28330				AT4G00200	AT5G17380
												AT1G28960				AT4G10380	AT1G69270
												AT1G29690				AT4G13660	AT1G79990
												AT1G29980				AT4G16500	AT4G21710
												AT1G30000				AT4G22910	AT1G08470
												AT1G30070				AT4G24210	AT1G63220
												AT1G31300				AT4G25880	AT5G27150
												AT1G32500				AT4G26650	AT3G63440
												AT1G34260				AT4G30710	AT3G15350
												AT1G35160				AT4G37550	AT5G47550
												AT1G35580				AT5G01200	AT3G48060
												AT1G42470				AT5G03330	AT4G00165
												AT1G42990				AT5G13290	AT1G70505
												AT1G44350				AT5G14210	AT1G09420
												AT1G48620				AT5G20320	AT1G01960
												AT1G48635				AT5G41330	AT4G01026
												AT1G49360				AT5G44060	AT3G11120
												AT1G50020				AT5G45370	AT3G45090
												AT1G51680				AT5G47820	AT4G26270
												AT1G51805				AT5G51070	AT4G31340
												AT1G53300				AT5G56750	AT5G27710
												AT1G53400				AT5G56890	AT4G13170
												AT1G54460				AT5G57565	AT1G52780
												AT1G55325				AT5G57790	AT1G80450
												AT1G55340				AT5G59550	AT5G43403
												AT1G55860				AT5G66730	AT3G25840
												AT1G55920				AT1G15530	AT5G40730
												AT1G56140				AT3G06490	AT5G43930
												AT1G56500				AT3G56870	AT1G05620
												AT1G56660				AT3G61829	AT5G38840
												AT1G57680				AT4G38850	AT2G16380
												AT1G57850				AT5G51930	AT5G65020
												AT1G58080				AT5G60850	AT5G54200
												AT1G58180				ATCG00065	AT3G03310
												AT1G59870				ATMG00670	AT2G40620
												AT1G59910				ATMG01400	AT5G09510
												AT1G60070				AT1G01150	AT1G07630
												AT1G60610				AT1G01230	AT3G51120
												AT1G61100				AT1G02460	AT5G14610
												AT1G61140				AT1G03000	AT5G28050
												AT1G61170				AT1G03860	AT5G22760
												AT1G62040				AT1G04010	AT5G66760
												AT1G63090				AT1G04170	AT5G06970
												AT1G64720				AT1G04690	AT3G45030
												AT1G64850				AT1G05660	AT5G63640
												AT1G64970				AT1G06170	AT1G78800
												AT1G65010				AT1G06280	AT1G57660
												AT1G65486				AT1G07920	AT4G25900
												AT1G65840				AT1G09995	AT4G19640
												AT1G67580				AT1G11280	AT3G43300
												AT1G68060				AT1G11572	AT5G64070
												AT1G68140				AT1G11960	AT3G04120
												AT1G68670				AT1G12020	AT3G03810
												AT1G68840				AT1G12160	AT5G06530
												AT1G68920				AT1G12300	AT5G64510
												AT1G69420				AT1G13250	AT3G63150
												AT1G69510				AT1G13370	AT1G54217
												AT1G69700				AT1G13680	AT5G50180
												AT1G70430				AT1G14540	AT1G52310
												AT1G71830				AT1G14755	AT3G57300
												AT1G71980				AT1G16515	AT3G17330
												AT1G72450				AT1G16710	AT2G20440
												AT1G72520				AT1G17455	AT1G70895
												AT1G72770				AT1G18860	AT1G05320
												AT1G72880				AT1G19835	AT4G39200
												AT1G73390				AT1G20816	AT1G48480
												AT1G73885				AT1G21528	AT4G00170
												AT1G73960				AT1G21730	AT3G02560
												AT1G74070				AT1G22570	AT4G23730
												AT1G74100				AT1G23170	AT5G55310
												AT1G74470				AT1G25320	AT1G64200
												AT1G74790				AT1G25425	AT1G50440
												AT1G75380				AT1G26945	AT4G10450
												AT1G75680				AT1G29410	AT3G12610
												AT1G75890				AT1G29700	AT1G79740
												AT1G75900				AT1G29860	AT3G61630
												AT1G77610				AT1G30100	AT1G72470
												AT1G77800				AT1G30560	AT1G10180
												AT1G78600				AT1G32650	AT3G58700
												AT1G78660				AT1G34120	AT2G32700
												AT1G78890				AT1G35610	AT3G54680
												AT1G79530				AT1G48280	AT3G17940
												AT1G79920				AT1G50300	AT5G43630
												AT1G80300				AT1G53240	AT4G11680
												AT1G80460				AT1G53760	AT1G02816
												AT1G80490				AT1G53820	AT3G53570
												AT1G80920				AT1G54030	AT2G44740
												AT2G01180				AT1G54220	AT4G39710
												AT2G01820				AT1G56030	AT3G13190
												AT2G02220				AT1G61370	AT3G24440
												AT2G02740				AT1G63430	AT5G19370
												AT2G03640				AT1G63480	AT4G20410
												AT2G03810				AT1G64620	AT1G65060
												AT2G14750				AT1G65820	AT5G54630
												AT2G14835				AT1G66370	AT2G36170
												AT2G16430				AT1G66550	AT4G01000
												AT2G16485				AT1G69526	AT5G64140
												AT2G16950				AT1G69540	AT3G01780
												AT2G17040				AT1G71235	AT5G47780
												AT2G17380				AT1G75600	AT5G20620
												AT2G17760				AT1G75980	AT1G64990
												AT2G18740				AT1G76430	AT3G24840
												AT2G19450				AT1G76980	AT4G14350
												AT2G19460				AT1G78320	AT2G20990
												AT2G20630				AT1G78700	AT5G67360
												AT2G20960				AT2G03000	AT1G26570
												AT2G21380				AT2G04240	AT3G16060
												AT2G21520				AT2G07505	AT5G60670
												AT2G22730				AT2G18170	AT2G20450
												AT2G23090				AT2G18950	AT5G51230
												AT2G23130				AT2G20080	AT4G12570
												AT2G23760				AT2G22250	AT1G11905
												AT2G24360				AT2G22840	AT5G14370
												AT2G25320				AT2G23680	AT3G48350
												AT2G26530				AT2G23987	AT5G12250
												AT2G26770				AT2G27775	AT3G10610
												AT2G26800				AT2G28060	AT1G73460
												AT2G26920				AT2G28315	AT3G46200
												AT2G26930				AT2G28340	AT5G14470
												AT2G26980				AT2G28560	AT5G12350
												AT2G27500				AT2G28640	AT3G56850
												AT2G27680				AT2G28920	AT2G28290
												AT2G27860				AT2G31081	AT5G51430
												AT2G28550				AT2G31770	AT3G14720
												AT2G28840				AT2G34240	AT3G19640
												AT2G28930				AT2G34357	AT5G51040
												AT2G30990				AT2G34710	AT1G79690
												AT2G31090				AT2G34830	AT4G35110
												AT2G31570				AT2G36340	AT3G24050
												AT2G31880				AT2G38130	AT2G38360
												AT2G31940				AT2G39220	AT4G01060
												AT2G32260				AT2G40330	ATCG00750
												AT2G34480				AT2G41105	AT2G27200
												AT2G35410				AT2G41220	AT1G43560
												AT2G35930				AT2G41360	AT1G55320
												AT2G36380				AT2G42290	AT4G10250
												AT2G36810				AT2G43880	AT1G67400
												AT2G36830				AT2G44480	AT2G35470
												AT2G36990				AT2G44800	AT4G25690
												AT2G37040				AT2G45040	AT2G22795
												AT2G37430				AT2G46260	AT4G25830
												AT2G38290				AT2G46410	AT3G47160
												AT2G38330				AT2G46690	AT1G47330
												AT2G38370				AT3G01940	AT1G45160
												AT2G38610				AT3G03850	AT5G34850
												AT2G39480				AT3G04500	AT4G05020
												AT2G39700				AT3G04680	AT3G57220
												AT2G40140				AT3G04910	AT1G01570
												AT2G40300				AT3G05520	AT3G62900
												AT2G40510				AT3G05650	AT5G24350
												AT2G40935				AT3G05900	AT3G52155
												AT2G41090				AT3G06030	AT5G10550
												AT2G41490				AT3G08770	AT3G02360
												AT2G41680				AT3G10470	AT3G06580
												AT2G42030				AT3G11320	AT5G54650
												AT2G43680				AT3G12550	AT4G10140
												AT2G44120				AT3G12900	AT4G28770
												AT2G44350				AT3G14250	AT4G17100
												AT2G44500				AT3G14710	AT3G43220
												AT2G44770				AT3G16390	AT1G09570
												AT2G44940				AT3G18270	AT3G57020
												AT2G45070				AT3G19160	AT3G54250
												AT2G45140				AT3G19980	AT2G36290
												AT2G45170				AT3G20780	AT3G03920
												AT2G45400				AT3G21080	AT2G16370
												AT2G45440				AT3G23590	AT3G50360
												AT3G01460				AT3G24800	AT3G52250
												AT3G02130				AT3G25800	AT1G32750
												AT3G02180				AT3G25950	AT1G15520
												AT3G03020				AT3G26170	AT3G26100
												AT3G03770				AT3G26539	AT3G13300
												AT3G03940				AT3G27510	AT5G18190
												AT3G04300				AT3G28918	AT4G30996
												AT3G04400				AT3G44940	AT2G07727
												AT3G04630				AT3G45110	AT5G26770
												AT3G04810				AT3G45245	AT5G08170
												AT3G05320				AT3G45910	AT2G15530
												AT3G05490				AT3G46710	AT1G69850
												AT3G05590				AT3G47250	AT3G50370
												AT3G05670				AT3G50150	AT1G10580
												AT3G06410				AT3G50925	AT5G55600
												AT3G06850				AT3G53160	AT2G18876
												AT3G06890				AT3G53300	AT4G20890
												AT3G07020				AT3G53860	AT5G20840
												AT3G07760				AT3G55665	AT3G24100
												AT3G08970				AT3G60040	AT5G16010
												AT3G09770				AT3G61420	AT5G06390
												AT3G09980				AT3G63010	AT3G03380
												AT3G10550				AT4G01660	AT3G47600
												AT3G11700				AT4G01860	AT3G05600
												AT3G12050				AT4G02090	AT5G53340
												AT3G12480				AT4G02715	AT3G06400
												AT3G12510				AT4G08470	AT1G26580
												AT3G12580				AT4G10390	AT3G54210
												AT3G12600				AT4G11060	AT1G79820
												AT3G12630				AT4G12460	AT5G05930
												AT3G12740				AT4G13810	AT3G17850
												AT3G13224				AT4G18195	AT1G52565
												AT3G13310				AT4G19230	AT1G27150
												AT3G13520				AT4G19590	AT4G11830
												AT3G13580				AT4G20835	AT3G12810
												AT3G14270				AT4G22200	AT1G08040
												AT3G14400				AT4G23860	AT3G48980
												AT3G14415				AT4G24780	AT5G55280
												AT3G14980				AT4G25000	AT3G49590
												AT3G15120				AT4G25650	AT1G77220
												AT3G15730				AT4G26860	AT5G08660
												AT3G17860				AT4G27220	AT2G47600
												AT3G19030				AT4G28710	AT3G59290
												AT3G19960				AT4G28830	AT2G35760
												AT3G20310				AT4G29720	AT1G76580
												AT3G20350				AT4G29920	AT5G03850
												AT3G22170				AT4G30260	AT3G28030
												AT3G23310				AT4G30410	AT1G17210
												AT3G23980				AT4G32010	AT5G04560
												AT3G24480				AT4G33985	AT5G65220
												AT3G24550				AT4G36105	AT1G06870
												AT3G26744				AT4G36120	AT5G15350
												AT3G27090				AT4G37390	AT1G76940
												AT3G27300				AT4G37409	AT1G68585
												AT3G28180				AT4G37860	AT3G58110
												AT3G43540				AT5G01050	AT5G11040
												AT3G44310				AT5G01390	AT4G23870
												AT3G46090				AT5G01540	AT5G55220
												AT3G46440				AT5G01881	AT1G20960
												AT3G48520				AT5G02460	AT3G28710
												AT3G48570				AT5G02500	AT1G73680
												AT3G49600				AT5G03670	AT1G08620
												AT3G50500				AT5G04680	AT2G32180
												AT3G50830				AT5G04870	AT5G62350
												AT3G51080				AT5G05440	AT5G03080
												AT3G51160				AT5G05700	AT4G12020
												AT3G51240				AT5G05850	AT1G05120
												AT3G51550				AT5G06810	AT3G60480
												AT3G52090				AT5G06920	AT3G02350
												AT3G52105				AT5G07780	AT1G31180
												AT3G52890				AT5G08420	AT4G27180
												AT3G53460				AT5G11320	AT4G00800
												AT3G53520				AT5G11470	AT2G23985
												AT3G53610				AT5G14380	AT1G66340
												AT3G53740				AT5G15940	AT1G26880
												AT3G54200				AT5G18570	AT1G63740
												AT3G54840				AT5G18820	AT4G31860
												AT3G54960				AT5G19100	AT3G17020
												AT3G55120				AT5G23115	AT3G08690
												AT3G55950				AT5G23330	AT1G04440
												AT3G56370				AT5G24210	AT2G32765
												AT3G57400				AT5G24550	AT1G03950
												AT3G57870				AT5G24880	AT4G30340
												AT3G57880				AT5G27360	AT3G28730
												AT3G60030				AT5G37270	AT5G51200
												AT3G60240				AT5G39040	AT1G21170
												AT3G60750				AT5G40470	AT5G41910
												AT3G61110				AT5G43140	AT4G31000
												AT3G61980				AT5G43300	AT2G31945
												AT3G63170				AT5G48860	AT4G38100
												AT4G00430				AT5G49470	AT1G07670
												AT4G00630				AT5G50160	AT5G65810
												AT4G01150				AT5G50200	AT2G17787
												AT4G01210				AT5G50330	AT1G11910
												AT4G02480				AT5G51451	AT1G80980
												AT4G04770				AT5G51760	AT4G25890
												AT4G05320				AT5G52830	AT2G02050
												AT4G08810				AT5G52965	AT2G13610
												AT4G08920				AT5G53210	AT1G77680
												AT4G09000				AT5G54030	AT2G28200
												AT4G09010				AT5G54470	AT5G02800
												AT4G09830				AT5G54710	AT4G27595
												AT4G11260				AT5G54760	AT4G29900
												AT4G11600				AT5G55020	AT1G28200
												AT4G11920				AT5G55760	AT2G47230
												AT4G12560				AT5G55920	AT4G37820
												AT4G12650				AT5G57160	AT5G55630
												AT4G13850				AT5G57320	AT5G07300
												AT4G15000				AT5G57530	AT2G27900
												AT4G15180				AT5G57670	AT2G44680
												AT4G15410				AT5G57685	AT1G03600
												AT4G15780				AT5G57700	AT4G19490
												AT4G16310				AT5G57780	AT4G01290
												AT4G16520				AT5G58520	AT1G23870
												AT4G16710				AT5G59050	AT1G18540
												AT4G17486				AT5G59360	AT4G14365
												AT4G17500				AT5G60215	AT5G38470
												AT4G18010				AT5G60710	AT1G53570
												AT4G18830				AT5G60720	AT5G67320
												AT4G18880				AT5G61160	AT3G11130
												AT4G19110				AT5G61770	AT1G05960
												AT4G19120				AT5G62030	AT2G14255
												AT4G20400				AT5G62165	AT1G12470
												AT4G20780				AT5G62800	AT5G02870
												AT4G20830				AT5G65070	AT2G42740
												AT4G20860				AT5G65120	AT1G29250
												AT4G21570				AT5G65158	AT1G24170
												AT4G21980				AT5G66690	AT1G01220
												AT4G22350				AT5G67020	AT4G08350
												AT4G22690				AT5G67100	AT5G39500
												AT4G22780				AT5G67190	AT5G52560
												AT4G22820				AT5G67265	AT1G31850
												AT4G22890				ATCG01000	AT5G51370
												AT4G23180				AT1G01180	AT2G06210
												AT4G23630				AT1G22400	AT1G08600
												AT4G24680				AT1G32240	AT5G37670
												AT4G24690				AT1G51790	AT1G32130
												AT4G24740				AT1G61110	AT1G08580
												AT4G25350				AT1G64530	AT1G30630
												AT4G25360				AT1G66880	AT1G11700
												AT4G25640				AT1G76130	AT1G21630
												AT4G26080				AT1G76870	AT5G49430
												AT4G26630				AT1G80610	AT1G28395
												AT4G27090				AT2G01830	AT5G59290
												AT4G27500				AT2G34070	AT5G63905
												AT4G27700				AT2G37720	AT5G65110
												AT4G27740				AT2G39760	AT3G48115
												AT4G28050				AT2G47720	AT3G19850
												AT4G28640				AT3G07610	AT4G12600
												AT4G28860				AT3G13370	AT3G27740
												AT4G29010				AT3G32980	AT1G24180
												AT4G29940				AT3G52430	AT1G52220
												AT4G30220				AT4G21120	AT2G27950
												AT4G30530				AT4G21350	AT5G42420
												AT4G30600				AT4G22540	AT1G05835
												AT4G30950				AT4G30970	AT2G34650
												AT4G32030				AT4G35560	AT5G62865
												AT4G32330				AT5G12170	AT4G27780
												AT4G33150				AT5G14490	AT4G19660
												AT4G33160				AT5G38710	AT5G13500
												AT4G33200				AT5G62070	AT1G51450
												AT4G33300				AT1G01320	AT3G47590
												AT4G33920				AT1G02680	AT3G54860
												AT4G33960				AT1G03103	AT4G33220
												AT4G33980				AT1G04555	AT5G64500
												AT4G34000				AT1G05350	AT1G05150
												AT4G34120				AT1G05700	AT4G23710
												AT4G34135				AT1G08650	AT1G04120
												AT4G34390				AT1G09530	AT2G44040
												AT4G34710				AT1G10050	AT1G03290
												AT4G35090				AT1G10430	AT1G78880
												AT4G35320				AT1G12360	AT5G12400
												AT4G35830				AT1G14600	AT1G59890
												AT4G35920				AT1G15680	AT1G19730
												AT4G36195				AT1G16980	AT1G07990
												AT4G36480				AT1G17065	AT5G17710
												AT4G36730				AT1G18130	AT1G09794
												AT4G36860				AT1G19700	AT4G19170
												AT4G36870				AT1G20080	AT2G40080
												AT4G37260				AT1G22070	AT5G47540
												AT4G37470				AT1G22110	AT5G02270
												AT4G37590				AT1G22130	AT5G23890
												AT4G38420				AT1G22330	AT3G17130
												AT4G38470				AT1G22360	AT2G47520
												AT4G38680				AT1G22740	AT3G56800
												AT4G38770				AT1G27030	AT1G05890
												AT4G38900				AT1G27330	AT3G52100
												AT5G01100				AT1G30780	AT4G33440
												AT5G01410				AT1G30840	AT1G08680
												AT5G01830				AT1G31880	AT1G27290
												AT5G02020				AT1G32460	AT1G73790
												AT5G02310				AT1G47845	AT4G28706
												AT5G02940				AT1G54010	AT1G07070
												AT5G03280				AT1G54730	AT1G26830
												AT5G03990				AT1G58030	AT2G32320
												AT5G04220				AT1G60450	AT2G23930
												AT5G04430				AT1G61380	AT5G26667
												AT5G06220				AT1G61667	AT3G06650
												AT5G06690				AT1G62981	AT5G60450
												AT5G06700				AT1G63650	AT1G02990
												AT5G07290				AT1G67490	AT1G15020
												AT5G07440				AT1G67900	AT5G64160
												AT5G09800				AT1G68040	AT4G12780
												AT5G09870				AT1G68710	AT3G09630
												AT5G11060				AT1G69120	AT2G32810
												AT5G11670				AT1G71770	ENSRNA049
												AT5G11790				AT1G75160	AT5G18650
												AT5G11850				AT1G75180	AT3G55600
												AT5G12860				AT1G75500	AT2G31370
												AT5G13010				AT1G76380	AT1G56300
												AT5G13510				AT1G77000	AT1G50900
												AT5G13950				AT1G77093	AT1G13900
												AT5G14420				AT1G78960	AT2G40190
												AT5G14760				AT1G79570	AT2G46910
												AT5G17230				AT1G79700	AT1G26670
												AT5G17990				AT1G80670	AT5G42140
												AT5G18110				AT2G01818	AT5G24120
												AT5G18920				AT2G03370	AT5G51350
												AT5G19400				AT2G05160	AT3G13772
												AT5G19450				AT2G07638	AT4G33865
												AT5G19900				AT2G07806	AT4G30080
												AT5G20000				AT2G08986	AT1G07810
												AT5G20190				AT2G16365	AT3G22780
												AT5G20490				AT2G21235	AT1G04910
												AT5G21090				AT2G21650	AT1G23260
												AT5G21274				AT2G22850	AT2G40010
												AT5G22050				AT2G26870	AT2G46620
												AT5G22770				AT2G28470	AT5G07860
												AT5G24150				AT2G30550	AT2G19390
												AT5G24710				AT2G32295	AT5G63350
												AT5G24850				AT2G32370	AT2G02790
												AT5G25220				AT2G35990	AT1G11060
												AT5G25560				AT2G36320	AT3G17810
												AT5G26030				AT2G38255	AT3G11230
												AT5G36925				AT2G39855	AT3G18480
												AT5G39730				AT2G41310	AT3G19190
												AT5G40340				AT2G41440	AT1G73480
												AT5G41050				AT2G41930	AT1G10950
												AT5G41140				AT2G43040	AT3G54010
												AT5G42050				AT2G43140	AT5G58730
												AT5G42300				AT2G44250	AT1G08060
												AT5G42950				AT2G44735	AT1G09740
												AT5G43750				AT2G47300	AT3G07980
												AT5G43830				AT3G02040	AT2G46180
												AT5G43880				AT3G02255	AT5G08520
												AT5G44020				AT3G02750	AT5G12430
												AT5G44090				AT3G02930	AT2G43210
												AT5G44290				AT3G03620	AT3G09440
												AT5G44580				AT3G04080	AT4G39220
												AT5G45110				AT3G05380	AT3G59840
												AT5G46210				AT3G05400	AT3G61820
												AT5G46880				AT3G08020	AT2G01918
												AT5G47060				AT3G09400	AT1G75370
												AT5G47200				AT3G09940	AT3G28690
												AT5G47435				AT3G11165	AT1G76020
												AT5G47890				AT3G13403	AT2G25430
												AT5G48250				AT3G14020	AT5G52550
												AT5G48540				AT3G14090	AT3G26670
												AT5G48950				AT3G16340	AT1G80560
												AT5G49480				AT3G16470	AT5G09820
												AT5G49520				AT3G18775	AT5G42940
												AT5G49720				AT3G19070	AT1G22882
												AT5G49890				AT3G20660	AT1G74920
												AT5G50000				AT3G21260	AT5G17050
												AT5G51460				AT3G22970	AT1G55350
												AT5G52250				AT3G23640	AT4G38240
												AT5G52280				AT3G26610	AT3G46040
												AT5G53160				AT3G27030	AT5G23630
												AT5G53560				AT3G27460	AT4G10730
												AT5G54170				AT3G27540	AT1G61040
												AT5G54250				AT3G28100	AT1G34190
												AT5G54270				AT3G29140	AT1G49010
												AT5G54640				AT3G44220	AT5G05690
												AT5G54720				AT3G45600	AT3G17920
												AT5G55530				AT3G54990	AT3G05210
												AT5G55660				AT3G56600	AT1G52590
												AT5G55930				AT3G58030	AT5G12850
												AT5G56190				AT3G60140	AT3G61690
												AT5G57120				AT3G60300	AT2G41650
												AT5G57940				AT3G60580	AT3G55770
												AT5G58070				AT3G61028	AT3G15820
												AT5G58375				AT3G63430	AT1G66510
												AT5G59730				AT4G01710	AT5G11430
												AT5G60170				AT4G03110	AT3G18420
												AT5G60550				AT4G03460	AT4G00450
												AT5G61150				AT4G13410	AT5G07940
												AT5G61560				AT4G15230	AT2G27840
												AT5G62090				AT4G15800	AT2G36310
												AT5G62520				AT4G15920	AT3G57650
												AT5G63770				AT4G16745	AT2G01690
												AT5G64220				AT4G18203	AT3G51370
												AT5G64260				AT4G18890	AT4G34500
												AT5G64340				AT4G21903	AT3G52200
												AT5G64360				AT4G22214	AT1G77260
												AT5G64850				AT4G24231	AT5G43560
												AT5G65440				AT4G26300	AT1G59610
												AT5G65460				AT4G26480	AT3G08780
												AT5G65470				AT4G27000	AT4G39680
												AT5G66900				AT4G27900	AT2G41770
												ATCG00020				AT4G35270	AT4G13220
												ATCG00190				AT4G39730	AT5G23900
												ATCG00220				AT4G39860	AT2G31840
												ATCG00280				AT5G02170	AT4G32360
												ATCG00540				AT5G02230	AT5G16270
												ATCG00680				AT5G02470	AT3G47680
												ATCG00760				AT5G04310	AT5G22360
												ATCG00780				AT5G05100	AT1G60810
												ATCG01020				AT5G05940	AT1G58520
												ATCG01060				AT5G08460	AT5G08400
												ATMG00830				AT5G10100	AT1G54340
												ATMG01130				AT5G10710	AT1G12310
																AT5G10790	AT4G18480
																AT5G13710	AT2G17695
																AT5G15420	AT3G47910
																AT5G16620	AT1G09730
																AT5G19230	AT3G51500
																AT5G19550	AT4G31130
																AT5G20810	AT1G02870
																AT5G21105	AT1G57765
																AT5G21160	AT3G04470
																AT5G21940	AT3G57340
																AT5G24165	AT4G28260
																AT5G24230	AT5G40610
																AT5G25280	AT2G33410
																AT5G25360	AT3G14010
																AT5G27410	AT4G26100
																AT5G27930	AT3G26030
																AT5G35732	AT3G47060
																AT5G40910	AT5G67470
																AT5G44567	AT2G15290
																AT5G48410	AT2G01100
																AT5G48560	AT4G01560
																AT5G51330	AT1G15250
																AT5G52450	AT1G53670
																AT5G55500	AT1G15130
																AT5G58180	AT1G54830
																AT5G58320	AT1G56280
																AT5G58575	AT3G16630
																AT5G59300	AT2G04230
																AT5G60265	AT4G03205
																AT5G61450	AT5G40540
																AT5G62260	AT1G06230
																AT5G62340	AT2G14285
																AT5G63670	AT5G15680
																AT5G63860	AT1G23780
																AT5G64800	AT1G54170
																AT5G65940	AT1G25175
																ATCG00670	AT3G23540
																AT1G01090	AT4G21450
																AT1G01420	AT1G10670
																AT1G01490	AT2G23460
																AT1G01500	AT5G13570
																AT1G01650	AT5G47830
																AT1G01880	AT2G23450
																AT1G02065	AT1G22700
																AT1G02350	AT3G02555
																AT1G02360	AT3G18370
																AT1G02405	AT5G46160
																AT1G03170	AT3G13340
																AT1G03270	AT5G56760
																AT1G03380	AT3G44190
																AT1G03560	AT4G28590
																AT1G03610	AT4G32660
																AT1G03760	AT1G31190
																AT1G03930	AT5G08450
																AT1G03982	AT5G16210
																AT1G04130	AT5G23730
																AT1G04180	AT4G30100
																AT1G04190	AT2G05810
																AT1G04570	AT5G04240
																AT1G05000	AT4G14950
																AT1G05065	AT5G45160
																AT1G05100	AT5G11270
																AT1G05240	AT1G62740
																AT1G05380	AT1G12390
																AT1G05470	AT1G16890
																AT1G05900	AT1G76160
																AT1G05910	AT1G33240
																AT1G06148	AT5G60620
																AT1G06475	AT4G22360
																AT1G06590	AT1G11475
																AT1G07210	AT1G20010
																AT1G07270	AT5G20930
																AT1G07390	AT3G61480
																AT1G07560	AT3G59110
																AT1G07660	AT4G17085
																AT1G07870	AT1G75990
																AT1G08030	AT1G14360
																AT1G08400	AT4G28100
																AT1G08540	AT2G46390
																AT1G09010	AT3G47080
																AT1G09020	AT1G58250
																AT1G09040	AT5G64030
																AT1G09060	AT3G50000
																AT1G09245	AT3G07810
																AT1G09350	AT3G60630
																AT1G09580	AT2G37920
																AT1G09840	AT1G58230
																AT1G09950	AT2G39130
																AT1G10150	AT2G26780
																AT1G10760	AT1G30880
																AT1G10820	AT3G03870
																AT1G10940	AT1G49740
																AT1G11090	AT3G26560
																AT1G11100	AT3G07580
																AT1G11160	AT5G17910
																AT1G11180	AT5G35080
																AT1G11230	AT2G33585
																AT1G11330	AT2G20760
																AT1G11420	AT3G03320
																AT1G11608	AT5G62530
																AT1G11610	AT5G50900
																AT1G11820	AT5G35180
																AT1G11930	AT4G18600
																AT1G12380	AT5G51020
																AT1G12620	AT1G68790
																AT1G13000	AT4G36140
																AT1G13030	AT5G01800
																AT1G13110	AT2G40590
																AT1G13120	AT1G12500
																AT1G13245	AT4G17530
																AT1G13470	AT3G53090
																AT1G13740	AT3G23830
																AT1G13960	AT1G71500
																AT1G14020	AT4G29220
																AT1G14315	AT5G35160
																AT1G15060	AT5G18790
																AT1G15490	AT1G08660
																AT1G16270	AT2G31410
																AT1G16380	AT1G49340
																AT1G16610	AT3G62360
																AT1G17145	AT3G61130
																AT1G18150	AT4G12400
																AT1G18200	AT4G37330
																AT1G18335	AT2G37110
																AT1G18470	AT5G27970
																AT1G18610	AT1G48230
																AT1G18630	AT1G80040
																AT1G18850	AT2G19880
																AT1G18900	AT1G55310
																AT1G18950	AT1G51720
																AT1G19010	AT3G06250
																AT1G19100	AT3G10370
																AT1G19270	AT2G30520
																AT1G19300	AT2G21410
																AT1G19370	AT3G13235
																AT1G19490	AT5G55670
																AT1G19680	AT2G26890
																AT1G20200	AT1G19330
																AT1G20650	AT3G18440
																AT1G20770	AT3G52040
																AT1G20850	AT5G40150
																AT1G21326	AT1G15100
																AT1G21450	AT4G13830
																AT1G21830	AT2G44430
																AT1G21900	AT1G05540
																AT1G22040	AT3G02220
																AT1G22310	AT1G79985
																AT1G22520	AT1G53920
																AT1G22650	AT3G09570
																AT1G22990	AT1G04210
																AT1G23030	AT1G06290
																AT1G23070	AT4G15475
																AT1G23090	AT1G72150
																AT1G23440	AT4G17650
																AT1G23730	AT1G09140
																AT1G23810	AT5G66950
																AT1G24148	AT3G09850
																AT1G24510	AT3G47890
																AT1G25550	AT5G55300
																AT1G26190	AT2G20725
																AT1G26370	AT1G52930
																AT1G27340	AT2G45700
																AT1G27510	AT5G23110
																AT1G27690	AT5G15930
																AT1G28120	AT2G15000
																AT1G28240	AT5G07920
																AT1G28500	AT1G53310
																AT1G28520	AT1G79350
																AT1G28815	AT5G48385
																AT1G29280	AT2G25760
																AT1G29300	AT1G79000
																AT1G29330	AT5G57460
																AT1G29750	AT2G35605
																AT1G29760	AT5G07740
																AT1G30080	AT1G31340
																AT1G30110	AT2G36835
																AT1G30320	AT1G57720
																AT1G30475	AT5G09620
																AT1G31130	AT1G36980
																AT1G31660	AT4G13530
																AT1G31830	AT4G02640
																AT1G32360	AT5G63440
																AT1G32530	AT3G11290
																AT1G32928	AT5G28830
																AT1G33055	AT1G11660
																AT1G33110	AT2G17972
																AT1G33330	AT3G12560
																AT1G33470	AT2G13370
																AT1G34360	AT5G42890
																AT1G34780	AT3G52580
																AT1G35460	AT4G03200
																AT1G36622	AT1G30570
																AT1G36623	AT2G32900
																AT1G43850	AT1G79550
																AT1G44170	AT5G38290
																AT1G44446	AT5G27120
																AT1G46264	AT5G22850
																AT1G47128	AT4G12980
																AT1G47260	AT3G50590
																AT1G47280	AT5G10540
																AT1G47340	AT3G16270
																AT1G47500	AT3G16785
																AT1G47550	AT2G25300
																AT1G47740	AT1G55840
																AT1G47900	AT5G65575
																AT1G48370	AT3G15060
																AT1G48580	AT1G21880
																AT1G48770	AT1G31810
																AT1G49400	AT1G20580
																AT1G49520	AT5G65300
																AT1G49660	AT1G08820
																AT1G49710	AT3G19420
																AT1G50170	AT1G63110
																AT1G50420	AT4G17140
																AT1G50450	AT3G19990
																AT1G50460	AT1G16180
																AT1G50640	AT4G14455
																AT1G51800	AT5G49810
																AT1G51820	AT1G77180
																AT1G52000	AT3G06420
																AT1G52080	AT1G49980
																AT1G52150	AT5G04420
																AT1G52420	AT3G27390
																AT1G52890	AT5G15870
																AT1G53090	AT4G16650
																AT1G53190	AT5G14480
																AT1G53460	AT3G26950
																AT1G53625	AT2G03150
																AT1G53635	AT2G23520
																AT1G54020	AT3G28460
																AT1G54080	AT1G16840
																AT1G54120	AT4G36920
																AT1G54130	AT3G08650
																AT1G54630	AT3G25805
																AT1G54710	AT5G26850
																AT1G55180	AT3G55690
																AT1G55460	AT3G49470
																AT1G55610	AT1G50030
																AT1G55970	AT5G08190
																AT1G56145	AT4G03960
																AT1G56600	AT1G69220
																AT1G58025	AT1G30810
																AT1G58200	AT3G13200
																AT1G58265	AT1G48420
																AT1G58400	AT3G06860
																AT1G58470	AT4G33140
																AT1G59820	AT1G65700
																AT1G60010	AT5G03290
																AT1G60670	AT1G14330
																AT1G60800	AT2G47380
																AT1G61560	AT2G39090
																AT1G61770	AT5G43430
																AT1G62180	AT2G45990
																AT1G62430	AT2G11890
																AT1G62960	AT1G20220
																AT1G63020	AT5G19280
																AT1G63670	AT3G01820
																AT1G63800	AT1G25570
																AT1G63860	AT1G31860
																AT1G63950	AT5G37370
																AT1G64070	AT5G26760
																AT1G64110	AT4G21810
																AT1G64300	AT5G12210
																AT1G64385	AT3G13275
																AT1G64405	AT5G15960
																AT1G64460	AT3G49390
																AT1G65295	AT4G24520
																AT1G65610	AT5G59840
																AT1G66460	AT2G17800
																AT1G66600	AT5G13110
																AT1G66730	AT2G30250
																AT1G67080	AT4G34640
																AT1G67250	AT2G03440
																AT1G67310	AT4G01395
																AT1G67785	AT4G02380
																AT1G67940	AT1G55805
																AT1G68160	AT5G49570
																AT1G68550	AT2G42910
																AT1G68680	AT2G22480
																AT1G68990	AT5G47100
																AT1G69150	AT5G63880
																AT1G69580	AT5G50020
																AT1G69790	AT2G17530
																AT1G69930	AT1G10850
																AT1G70000	AT3G06060
																AT1G70230	AT5G61020
																AT1G70250	AT1G31730
																AT1G70310	AT5G64180
																AT1G70330	AT2G45540
																AT1G70520	AT3G20010
																AT1G70540	AT1G11480
																AT1G70860	AT1G23900
																AT1G71780	AT1G55270
																AT1G71850	AT1G13190
																AT1G71960	AT5G59950
																AT1G72030	AT1G23490
																AT1G72170	AT5G42990
																AT1G72410	AT1G28150
																AT1G72560	AT1G51630
																AT1G72740	AT3G15410
																AT1G72860	AT1G24350
																AT1G73340	AT4G26400
																AT1G73670	AT5G05010
																AT1G73730	AT1G50500
																AT1G74140	AT5G06120
																AT1G74580	AT3G15470
																AT1G74750	AT1G15950
																AT1G74800	AT5G67420
																AT1G75220	AT5G11560
																AT1G75230	AT1G19430
																AT1G75310	AT1G21930
																AT1G75400	AT5G46430
																AT1G75410	AT4G23640
																AT1G76110	AT3G11200
																AT1G76350	AT1G15240
																AT1G76390	AT4G34215
																AT1G76550	AT2G17790
																AT1G76560	AT3G55830
																AT1G76660	AT5G67490
																AT1G76790	AT1G64355
																AT1G76952	AT3G53670
																AT1G77080	AT1G72680
																AT1G77230	AT1G75080
																AT1G77280	AT2G01270
																AT1G77290	AT3G27050
																AT1G77300	AT3G22530
																AT1G77370	AT3G23280
																AT1G77600	AT5G08710
																AT1G77760	AT2G32910
																AT1G77880	AT5G46780
																AT1G77920	AT2G07671
																AT1G78000	AT1G15420
																AT1G78060	AT4G13350
																AT1G78240	AT1G55300
																AT1G78280	AT5G50430
																AT1G78470	AT3G43740
																AT1G78840	AT2G31865
																AT1G79440	AT5G35750
																AT1G79470	AT4G18710
																AT1G79510	AT2G20060
																AT1G79720	AT5G65890
																AT1G79870	AT2G22780
																AT1G79970	AT5G40810
																AT1G80060	AT1G38131
																AT1G80240	AT5G58740
																AT1G80530	AT2G28230
																AT1G80700	AT4G31570
																AT1G80820	AT1G48110
																AT1G80830	AT1G52500
																AT1G80865	AT5G61830
																AT1G80940	AT5G53310
																AT2G01023	AT3G54670
																AT2G01190	AT1G22985
																AT2G01650	AT5G55100
																AT2G01905	AT4G24090
																AT2G02010	AT1G12610
																AT2G02070	AT4G17150
																AT2G02180	AT5G58410
																AT2G02360	AT3G13530
																AT2G02400	AT3G18750
																AT2G02470	AT3G55140
																AT2G02480	AT3G61240
																AT2G03130	AT1G59710
																AT2G03140	AT5G51550
																AT2G03380	AT3G45830
																AT2G04400	AT3G63460
																AT2G04550	AT2G16280
																AT2G04795	AT5G35690
																AT2G05760	AT5G07470
																AT2G05786	AT5G04040
																AT2G07629	AT4G35905
																AT2G13540	AT1G15230
																AT2G13550	AT1G34320
																AT2G13660	AT3G19740
																AT2G14247	AT3G10500
																AT2G15440	AT5G50450
																AT2G15730	AT3G09320
																AT2G15760	AT5G51570
																AT2G15900	AT4G27040
																AT2G16400	AT4G27320
																AT2G16570	AT2G27170
																AT2G16920	AT5G09830
																AT2G17570	AT5G65280
																AT2G17830	AT4G14030
																AT2G18160	AT5G23050
																AT2G18350	AT1G63880
																AT2G18600	AT2G34630
																AT2G18790	AT5G11980
																AT2G18910	AT4G04860
																AT2G19160	AT2G33435
																AT2G19800	AT1G03365
																AT2G19860	AT3G27420
																AT2G20020	AT3G25470
																AT2G20300	AT5G38510
																AT2G20610	AT5G43810
																AT2G20920	AT5G25760
																AT2G20980	AT4G32350
																AT2G21060	AT4G12110
																AT2G21190	AT5G63380
																AT2G21300	AT5G47310
																AT2G22040	AT4G27750
																AT2G22100	AT2G25180
																AT2G22340	AT3G47690
																AT2G22720	AT2G25930
																AT2G22800	AT3G15480
																AT2G22890	AT1G07510
																AT2G23093	AT5G39320
																AT2G23140	AT4G03390
																AT2G23790	AT3G10300
																AT2G24420	AT5G17900
																AT2G24430	AT4G15415
																AT2G24570	AT3G11800
																AT2G24590	AT4G09720
																AT2G24693	AT3G56190
																AT2G25480	AT5G65900
																AT2G25560	AT3G03070
																AT2G25720	AT2G32210
																AT2G25730	AT4G17050
																AT2G26170	AT4G30330
																AT2G26470	AT2G36490
																AT2G26600	AT5G09390
																AT2G26640	AT4G01810
																AT2G26650	AT5G51545
																AT2G26710	AT5G63160
																AT2G27150	AT3G17430
																AT2G27350	AT4G02120
																AT2G27420	AT4G32640
																AT2G27800	AT5G58130
																AT2G28430	AT4G21560
																AT2G28830	AT1G53165
																AT2G28890	AT2G33610
																AT2G29440	AT2G38740
																AT2G29500	AT3G13570
																AT2G29910	AT5G10860
																AT2G30020	AT1G71710
																AT2G30590	AT5G18410
																AT2G31130	AT1G69980
																AT2G31140	AT5G60360
																AT2G31260	AT3G06660
																AT2G31300	AT5G22000
																AT2G31650	AT4G00900
																AT2G31700	AT1G77140
																AT2G31740	AT4G00290
																AT2G31955	AT3G53710
																AT2G32010	AT1G28480
																AT2G32480	AT1G27210
																AT2G32560	AT4G11740
																AT2G32960	AT2G39750
																AT2G33670	AT5G24610
																AT2G33710	AT5G45050
																AT2G34660	AT3G44860
																AT2G34720	AT3G17240
																AT2G35040	AT5G08500
																AT2G35350	AT5G23390
																AT2G35480	AT1G15860
																AT2G35650	AT3G07460
																AT2G35658	AT4G38570
																AT2G35790	AT2G45200
																AT2G37130	AT2G19790
																AT2G37290	AT3G53880
																AT2G37570	AT5G60340
																AT2G37960	AT5G60640
																AT2G38250	AT5G09960
																AT2G38410	AT2G34040
																AT2G38490	AT1G12910
																AT2G38580	AT1G68910
																AT2G38630	AT5G38990
																AT2G38720	AT3G46640
																AT2G38730	AT5G65700
																AT2G38800	AT1G10870
																AT2G38960	AT5G11140
																AT2G39140	AT1G26110
																AT2G39340	AT2G38950
																AT2G39375	AT5G59140
																AT2G39400	AT5G57010
																AT2G39660	AT5G15540
																AT2G39720	AT3G17450
																AT2G39890	AT5G56140
																AT2G39930	AT4G00660
																AT2G39950	AT4G02570
																AT2G40030	AT1G34210
																AT2G40410	AT4G33530
																AT2G40460	AT3G16110
																AT2G40600	AT2G38880
																AT2G40610	AT3G08510
																AT2G40890	AT1G53350
																AT2G40970	AT1G70740
																AT2G41670	AT2G18670
																AT2G41700	AT4G29160
																AT2G41705	AT2G25310
																AT2G41820	AT4G14300
																AT2G42270	AT3G24080
																AT2G42670	AT5G63470
																AT2G42890	AT5G26600
																AT2G43000	AT1G12580
																AT2G43080	AT2G36530
																AT2G43240	AT5G61230
																AT2G43410	AT5G23090
																AT2G43490	AT5G04600
																AT2G43540	AT5G49930
																AT2G43780	AT2G13560
																AT2G44180	AT1G05205
																AT2G44660	AT4G20170
																AT2G44670	AT2G32980
																AT2G44790	AT1G05630
																AT2G44920	AT2G01470
																AT2G45480	AT4G10040
																AT2G45790	AT1G43690
																AT2G45950	AT5G03660
																AT2G46040	AT5G07370
																AT2G46270	AT3G03330
																AT2G46360	AT2G21340
																AT2G46430	AT1G54100
																AT2G46510	AT5G08230
																AT2G46770	AT2G38020
																AT2G46780	AT5G10940
																AT2G46790	AT3G09740
																AT2G46920	AT5G51740
																AT2G46970	AT1G29660
																AT2G47010	AT5G23670
																AT2G47070	AT4G25660
																AT2G47340	AT1G45688
																AT2G47820	AT5G13390
																AT2G47844	AT5G66880
																AT2G47870	AT3G25700
																AT2G47900	AT1G12680
																AT2G48160	AT4G39260
																AT3G01060	AT5G19960
																AT3G01120	AT4G21160
																AT3G01160	AT3G61070
																AT3G01210	AT5G66930
																AT3G01380	AT5G46070
																AT3G01510	AT4G05420
																AT3G01860	AT4G32250
																AT3G02270	AT3G19800
																AT3G02450	AT1G63980
																AT3G02740	AT2G37680
																AT3G02860	AT5G44860
																AT3G02950	AT1G80930
																AT3G03050	AT4G10710
																AT3G03110	AT1G51980
																AT3G03420	AT2G38650
																AT3G03490	AT3G55030
																AT3G03550	AT4G35360
																AT3G03790	AT3G15810
																AT3G03860	AT3G43810
																AT3G04040	AT2G26660
																AT3G04060	AT5G13970
																AT3G04100	AT5G54310
																AT3G04250	AT1G75850
																AT3G04590	AT5G23150
																AT3G04670	AT4G21940
																AT3G04880	AT4G10840
																AT3G05010	AT1G78140
																AT3G05090	AT3G22845
																AT3G05270	AT3G11650
																AT3G05370	AT1G12820
																AT3G05430	AT5G06830
																AT3G05710	AT4G14615
																AT3G05790	AT4G36080
																AT3G05800	AT4G33625
																AT3G06260	AT2G03430
																AT3G06350	AT5G64470
																AT3G06370	AT5G62190
																AT3G06455	AT5G15920
																AT3G06570	AT4G11150
																AT3G06840	AT2G02570
																AT3G06990	AT4G11660
																AT3G07170	AT2G38790
																AT3G07330	AT2G36480
																AT3G07550	AT4G35985
																AT3G07940	AT4G30790
																AT3G07960	AT3G27240
																AT3G07990	AT3G60410
																AT3G08010	AT5G10630
																AT3G08600	AT1G80640
																AT3G09070	AT5G65207
																AT3G09250	AT3G59940
																AT3G09270	AT3G19130
																AT3G09290	AT4G10920
																AT3G09540	AT2G43500
																AT3G09620	AT5G06710
																AT3G09660	AT3G22520
																AT3G09880	AT4G23330
																AT3G09910	AT1G15940
																AT3G10040	AT2G20740
																AT3G10116	AT3G58730
																AT3G10320	AT1G15750
																AT3G10650	ATMG00690
																AT3G10760	AT5G16110
																AT3G10920	AT4G37120
																AT3G10980	AT4G16580
																AT3G11280	AT1G54390
																AT3G11340	AT5G67245
																AT3G11402	AT3G20270
																AT3G11440	AT4G38760
																AT3G11490	AT4G26610
																AT3G11591	AT5G52580
																AT3G11850	AT5G47620
																AT3G12060	AT4G03000
																AT3G12140	AT1G15920
																AT3G12210	AT5G13160
																AT3G12640	AT3G28940
																AT3G12670	AT1G34020
																AT3G12770	AT4G02020
																AT3G13060	AT3G04740
																AT3G13110	AT3G57050
																AT3G13404	AT2G42590
																AT3G13460	AT1G08190
																AT3G13620	AT1G53910
																AT3G13780	AT5G64200
																AT3G13910	AT4G22330
																AT3G14050	AT1G79660
																AT3G14100	AT2G21195
																AT3G14225	AT1G50430
																AT3G14390	AT3G21215
																AT3G14450	AT2G17990
																AT3G14950	AT1G24020
																AT3G15030	AT4G14360
																AT3G15070	AT1G43190
																AT3G15095	AT2G34840
																AT3G15170	AT5G67560
																AT3G15200	AT4G39100
																AT3G15395	AT4G38600
																AT3G15440	AT3G57410
																AT3G15500	AT5G66250
																AT3G15890	AT5G18580
																AT3G15909	AT3G26810
																AT3G15940	AT1G33980
																AT3G15990	AT2G32730
																AT3G16100	AT4G23470
																AT3G16700	AT1G20693
																AT3G16760	AT4G22740
																AT3G16780	AT1G68070
																AT3G16840	AT4G02450
																AT3G16857	AT4G39170
																AT3G17420	AT1G59750
																AT3G17680	AT3G54280
																AT3G17710	AT2G30880
																AT3G17840	AT4G35860
																AT3G17970	AT1G32400
																AT3G18280	AT2G39940
																AT3G18500	AT1G55535
																AT3G18640	AT3G29320
																AT3G18690	AT2G29630
																AT3G19260	AT5G50920
																AT3G19290	AT5G56150
																AT3G19540	AT4G16430
																AT3G19680	AT1G55520
																AT3G19900	AT4G15130
																AT3G20340	AT4G34350
																AT3G20490	AT1G64550
																AT3G20720	AT2G03800
																AT3G20920	AT2G46550
																AT3G21060	AT5G17610
																AT3G21350	AT4G11670
																AT3G22100	AT5G35620
																AT3G22110	AT2G26070
																AT3G22200	AT5G22510
																AT3G22260	AT5G14270
																AT3G22540	AT2G16640
																AT3G23030	AT3G10210
																AT3G23150	AT4G30900
																AT3G23340	AT1G50370
																AT3G24340	AT4G17830
																AT3G24515	AT3G06610
																AT3G25110	AT1G80890
																AT3G25165	AT5G17170
																AT3G25540	AT5G12310
																AT3G25610	AT3G06670
																AT3G26000	AT2G17730
																AT3G26020	AT5G62460
																AT3G26210	AT5G03285
																AT3G26400	AT2G34250
																AT3G26445	AT5G15780
																AT3G26910	AT1G51200
																AT3G26935	AT2G40380
																AT3G27010	AT1G47640
																AT3G27170	AT5G15740
																AT3G27190	AT1G64860
																AT3G27350	AT3G51460
																AT3G27560	AT3G52560
																AT3G28345	AT5G61780
																AT3G29350	AT2G01720
																AT3G30730	AT3G42150
																AT3G41762	AT1G01360
																AT3G43710	AT1G71900
																AT3G44530	AT3G01450
																AT3G45100	AT1G18480
																AT3G45770	AT3G61140
																AT3G46100	AT5G27620
																AT3G46280	AT2G47640
																AT3G46460	AT5G09890
																AT3G46480	AT1G79200
																AT3G46590	AT2G25660
																AT3G47640	ATMG00570
																AT3G47830	AT3G46060
																AT3G48000	AT1G28440
																AT3G48360	AT2G34300
																AT3G48660	AT3G03340
																AT3G48690	AT2G28540
																AT3G48760	AT2G25735
																AT3G49290	AT3G04780
																AT3G49620	AT3G48140
																AT3G49790	AT1G27130
																AT3G50230	AT1G72480
																AT3G50470	AT1G78510
																AT3G51150	AT2G27600
																AT3G51410	AT5G27470
																AT3G51750	AT4G34660
																AT3G51770	AT4G16380
																AT3G52240	AT5G15400
																AT3G52740	AT1G54490
																AT3G52950	AT3G17440
																AT3G53010	AT5G02480
																AT3G53280	AT2G25950
																AT3G53340	AT2G29070
																AT3G53380	AT1G32810
																AT3G53760	AT4G02880
																AT3G53790	AT3G61050
																AT3G54030	AT4G24440
																AT3G54230	AT2G45810
																AT3G54770	AT3G18140
																AT3G55560	AT4G01320
																AT3G55610	AT3G47000
																AT3G55730	AT5G66005
																AT3G55740	AT4G30820
																AT3G55880	AT1G24706
																AT3G55980	AT5G24450
																AT3G57380	AT4G15470
																AT3G57460	AT3G63070
																AT3G57490	AT1G58100
																AT3G57530	AT1G27930
																AT3G57660	AT5G19770
																AT3G57980	AT1G16700
																AT3G57990	AT2G29700
																AT3G58060	AT1G14000
																AT3G58680	AT5G25540
																AT3G59300	AT5G13020
																AT3G59340	AT3G58510
																AT3G59520	AT5G27860
																AT3G59590	AT1G59900
																AT3G59690	AT5G08470
																AT3G59760	AT1G34370
																AT3G59880	AT1G33490
																AT3G59890	AT5G42220
																AT3G60000	AT1G32630
																AT3G60050	AT5G08690
																AT3G60320	AT4G14147
																AT3G60680	AT2G40070
																AT3G60810	AT1G71950
																AT3G61010	AT1G67850
																AT3G61560	AT5G10950
																AT3G61700	AT1G71860
																AT3G61960	AT5G08080
																AT3G62090	AT1G52730
																AT3G62300	AT3G58500
																AT3G62430	AT1G06060
																AT3G62690	AT1G27600
																AT3G62940	AT5G57100
																AT3G63200	AT5G28840
																AT3G66652	AT3G19860
																AT4G00310	AT5G25150
																AT4G00570	AT3G13350
																AT4G00880	AT1G03410
																AT4G00990	AT3G44340
																AT4G01010	AT4G10810
																AT4G01245	AT3G42050
																AT4G01250	AT4G24840
																AT4G01540	AT3G48670
																AT4G01550	AT5G58330
																AT4G01575	AT4G14520
																AT4G01750	AT2G39260
																AT4G01790	AT3G26640
																AT4G01800	AT1G10230
																AT4G02010	AT2G38000
																AT4G02050	AT3G01560
																AT4G02075	AT3G15640
																AT4G02350	AT1G55960
																AT4G02390	AT5G06910
																AT4G04885	AT4G34430
																AT4G05010	AT1G51350
																AT4G07960	AT3G23490
																AT4G08330	AT2G40670
																AT4G08930	AT1G19000
																AT4G09180	AT5G17440
																AT4G09570	AT3G22290
																AT4G10115	AT4G01410
																AT4G10200	AT5G23380
																AT4G10360	AT1G15500
																AT4G10630	AT2G41945
																AT4G11350	AT2G46900
																AT4G11790	AT3G21390
																AT4G11820	AT3G10490
																AT4G11845	AT3G61260
																AT4G12040	AT5G20070
																AT4G12300	AT1G70060
																AT4G12690	AT2G32580
																AT4G13310	AT3G05970
																AT4G13330	AT2G47980
																AT4G13520	AT4G08240
																AT4G14230	AT5G04280
																AT4G14690	AT1G54150
																AT4G14770	AT5G43010
																AT4G14830	AT4G02580
																AT4G14920	AT3G29270
																AT4G14990	AT2G02390
																AT4G15430	AT3G51100
																AT4G16420	AT4G11850
																AT4G17460	AT3G18380
																AT4G17570	AT2G24940
																AT4G17610	AT3G04710
																AT4G17890	AT3G30390
																AT4G18130	AT3G19820
																AT4G18140	AT3G07565
																AT4G18440	AT5G38150
																AT4G18720	AT5G49550
																AT4G18760	AT1G80070
																AT4G18800	AT5G27540
																AT4G18950	AT3G51830
																AT4G19040	AT1G19120
																AT4G19130	AT2G17560
																AT4G19160	AT1G53750
																AT4G19360	AT1G09770
																AT4G19390	AT5G58005
																AT4G19670	AT5G24170
																AT4G19960	AT4G17790
																AT4G20380	AT4G19350
																AT4G20735	AT1G56180
																AT4G20980	AT3G23805
																AT4G21380	AT3G09360
																AT4G21920	AT3G53750
																AT4G22140	AT1G17490
																AT4G22190	AT3G49140
																AT4G22260	AT5G07590
																AT4G22320	AT3G44280
																AT4G22745	AT1G15880
																AT4G23040	AT5G14590
																AT4G23260	AT5G65290
																AT4G23270	AT4G16150
																AT4G23440	AT3G19630
																AT4G23490	AT5G11330
																AT4G23530	AT3G04930
																AT4G23550	AT5G24520
																AT4G23570	AT1G12850
																AT4G23885	AT4G13950
																AT4G24330	AT5G63870
																AT4G24420	AT4G26750
																AT4G24470	AT5G65010
																AT4G24590	AT4G24800
																AT4G24630	AT1G80280
																AT4G25030	AT3G46000
																AT4G25225	AT5G24740
																AT4G25240	AT5G40500
																AT4G25315	AT4G03260
																AT4G25320	AT2G41740
																AT4G25380	AT4G12340
																AT4G25410	AT1G19140
																AT4G25520	AT4G26870
																AT4G25610	AT4G04910
																AT4G25670	AT1G79730
																AT4G25810	AT4G28610
																AT4G25910	AT5G62610
																AT4G26090	AT3G06170
																AT4G26900	AT5G57815
																AT4G26910	AT4G02370
																AT4G27310	AT2G01410
																AT4G27350	AT3G02090
																AT4G27450	AT4G15900
																AT4G27620	AT4G03020
																AT4G27650	AT5G53440
																AT4G27840	AT3G07470
																AT4G27950	AT5G27350
																AT4G27980	AT4G10430
																AT4G28000	AT3G53500
																AT4G28240	AT4G33760
																AT4G28560	AT4G26510
																AT4G28600	AT1G22750
																AT4G28690	AT5G47760
																AT4G29110	AT2G25520
																AT4G29330	AT3G22425
																AT4G29380	AT2G05920
																AT4G29700	AT1G17730
																AT4G29950	AT1G28340
																AT4G30130	AT2G18890
																AT4G30240	AT4G36650
																AT4G30290	AT5G57440
																AT4G30500	AT1G04200
																AT4G31270	AT4G36720
																AT4G31300	AT4G05100
																AT4G31420	AT1G02160
																AT4G31670	AT4G20480
																AT4G31890	AT2G21270
																AT4G31960	AT5G45950
																AT4G32105	AT4G10470
																AT4G32140	AT5G20590
																AT4G32160	AT3G26360
																AT4G32180	AT1G69530
																AT4G32400	AT5G42520
																AT4G32480	AT4G29890
																AT4G32600	AT2G47630
																AT4G32650	AT1G53290
																AT4G32870	AT5G57035
																AT4G32930	AT3G44670
																AT4G33040	AT4G35790
																AT4G33080	AT5G61970
																AT4G33170	AT1G63000
																AT4G33180	AT4G10320
																AT4G33565	AT2G23390
																AT4G33740	AT5G57360
																AT4G33770	AT3G51890
																AT4G33940	AT5G60940
																AT4G34090	AT4G14500
																AT4G34200	AT1G66330
																AT4G34360	AT1G64430
																AT4G34740	AT5G10780
																AT4G35295	AT5G46510
																AT4G35550	AT2G45640
																AT4G35580	AT5G45410
																AT4G36600	AT5G24620
																AT4G36670	AT5G65685
																AT4G36760	AT1G79050
																AT4G36810	AT1G13880
																AT4G36930	AT4G35260
																AT4G36970	AT1G17280
																AT4G37090	AT5G11200
																AT4G37100	AT5G67030
																AT4G37140	AT1G63770
																AT4G37520	AT2G24050
																AT4G37640	AT5G14170
																AT4G37720	AT5G04740
																AT4G37880	AT2G36870
																AT4G38390	AT5G05780
																AT4G38480	AT3G06770
																AT4G38520	AT4G31580
																AT4G38580	AT1G72750
																AT4G38960	AT1G66430
																AT4G39070	AT1G74250
																AT4G39340	AT3G02760
																AT4G39930	AT1G71865
																AT4G40090	AT5G24500
																AT5G01030	AT3G45730
																AT5G01270	AT3G21630
																AT5G01450	AT4G18060
																AT5G01610	AT3G20970
																AT5G01620	AT3G18215
																AT5G01670	AT4G13360
																AT5G01850	AT2G05830
																AT5G01920	AT1G20440
																AT5G01960	AT1G68310
																AT5G02290	AT3G44380
																AT5G02350	AT5G63460
																AT5G02370	AT1G01910
																AT5G02400	AT2G18990
																AT5G02430	AT1G17580
																AT5G02670	AT3G02630
																AT5G02730	AT1G60900
																AT5G02810	AT1G17160
																AT5G02910	AT1G51390
																AT5G03150	AT2G45850
																AT5G03190	AT4G19150
																AT5G03250	AT5G14680
																AT5G03370	AT1G16825
																AT5G03390	AT1G71730
																AT5G03530	AT2G24200
																AT5G03650	AT2G48100
																AT5G03730	AT1G30530
																AT5G03970	AT3G21220
																AT5G04090	AT2G17350
																AT5G04130	AT2G09795
																AT5G04520	AT5G13030
																AT5G04670	AT4G00420
																AT5G04780	AT1G27700
																AT5G04930	AT5G59350
																AT5G05070	AT3G56040
																AT5G05190	AT4G17060
																AT5G05310	AT5G66410
																AT5G05360	AT1G70790
																AT5G05987	AT5G50370
																AT5G06600	AT5G42770
																AT5G06630	AT4G14540
																AT5G06980	AT1G21160
																AT5G07070	AT2G25964
																AT5G07160	AT1G74850
																AT5G07580	AT5G51880
																AT5G07660	AT5G08415
																AT5G08480	AT4G29830
																AT5G08750	AT5G10810
																AT5G09630	AT3G54540
																AT5G09810	AT2G37050
																AT5G09850	AT2G47580
																AT5G09880	AT1G80790
																AT5G09920	AT1G27090
																AT5G09970	AT4G14110
																AT5G10010	AT4G04210
																AT5G10140	AT3G07560
																AT5G10180	AT1G68890
																AT5G10450	AT4G04950
																AT5G10520	AT4G20280
																AT5G10745	AT4G25290
																AT5G10930	AT2G28420
																AT5G11150	AT1G71050
																AT5G11240	AT1G11450
																AT5G11530	AT3G60720
																AT5G11610	AT4G22233
																AT5G11840	AT4G02280
																AT5G11890	AT2G45890
																AT5G11900	AT2G19810
																AT5G12010	AT5G26000
																AT5G12080	AT4G04450
																AT5G12120	AT4G37870
																AT5G12240	AT1G75030
																AT5G12480	AT1G33811
																AT5G12890	AT5G50443
																AT5G13000	AT3G29770
																AT5G13050	AT2G46070
																AT5G13150	AT3G02380
																AT5G13440	AT4G12430
																AT5G13480	AT5G25840
																AT5G13490	AT2G46000
																AT5G13530	AT3G01310
																AT5G13590	AT4G24026
																AT5G13640	AT1G69050
																AT5G13700	AT1G16960
																AT5G13820	AT3G49120
																AT5G13870	AT4G03415
																AT5G14200	AT3G09730
																AT5G14710	AT5G26731
																AT5G14950	AT2G06255
																AT5G15090	AT5G46230
																AT5G15210	AT5G65590
																AT5G15320	AT3G01470
																AT5G15580	AT4G28330
																AT5G15600	AT3G58640
																AT5G15700	AT5G07110
																AT5G15730	AT3G24150
																AT5G15745	AT3G56170
																AT5G16120	AT4G35070
																AT5G16380	AT1G19620
																AT5G16720	AT4G29520
																AT5G16880	AT2G31390
																AT5G17180	AT4G09030
																AT5G17550	AT3G55390
																AT5G17590	AT1G14010
																AT5G17860	AT4G16660
																AT5G17890	AT1G15970
																AT5G18403	AT2G39805
																AT5G18500	AT1G17940
																AT5G18550	AT3G51980
																AT5G18680	AT2G39810
																AT5G18830	AT1G21750
																AT5G18860	AT1G30135
																AT5G19070	AT3G50630
																AT5G19330	AT4G28980
																AT5G19480	AT2G35736
																AT5G19780	AT4G27270
																AT5G19920	AT4G23430
																AT5G19980	AT1G42480
																AT5G20050	AT2G41475
																AT5G20140	AT3G62830
																AT5G20250	AT5G02280
																AT5G20350	AT1G01300
																AT5G20360	AT3G03900
																AT5G20650	AT2G37170
																AT5G20680	AT5G42970
																AT5G21040	AT4G18280
																AT5G21280	AT1G61930
																AT5G21326	AT3G54290
																AT5G22530	AT3G52590
																AT5G22730	AT3G02230
																AT5G22890	AT5G15490
																AT5G22950	AT1G12400
																AT5G23010	AT5G40970
																AT5G23100	AT5G07350
																AT5G24310	AT3G25220
																AT5G24380	AT3G52850
																AT5G24470	AT1G72610
																AT5G24690	AT2G42280
																AT5G25120	AT5G43330
																AT5G25460	AT1G26630
																AT5G25920	AT3G14595
																AT5G26040	AT3G18040
																AT5G26290	AT2G32920
																AT5G26751	AT4G38970
																AT5G26820	AT5G54440
																AT5G27690	AT3G25040
																AT5G28400	AT4G16720
																AT5G37360	AT2G33380
																AT5G37680	AT1G05870
																AT5G38560	AT2G44060
																AT5G39360	AT1G70770
																AT5G39650	AT2G30930
																AT5G39660	AT3G16240
																AT5G40760	AT2G21330
																AT5G41110	AT2G25620
																AT5G41310	AT1G71190
																AT5G41460	AT5G01970
																AT5G41640	AT5G20700
																AT5G42053	AT2G25070
																AT5G42110	AT3G14430
																AT5G42290	AT3G01790
																AT5G42440	AT5G20500
																AT5G42470	AT3G17365
																AT5G42860	AT1G20630
																AT5G42880	AT2G25110
																AT5G42900	AT1G12090
																AT5G43260	AT1G66240
																AT5G43320	AT5G56630
																AT5G44100	AT3G12490
																AT5G44160	ATCG00570
																AT5G44230	AT4G25720
																AT5G44280	AT3G62250
																AT5G44340	AT3G05420
																AT5G44500	AT2G32060
																AT5G44565	AT5G27850
																AT5G44730	AT2G38170
																AT5G45300	AT3G16640
																AT5G45420	AT4G02720
																AT5G45440	AT2G39630
																AT5G45470	AT3G19010
																AT5G46110	AT4G36500
																AT5G46620	AT4G02980
																AT5G46720	AT3G60860
																AT5G46970	AT3G48930
																AT5G47320	AT2G14740
																AT5G47390	ATCG01050
																AT5G47590	AT3G07680
																AT5G47740	AT5G19240
																AT5G47960	AT1G80840
																AT5G48160	AT5G20290
																AT5G48360	AT3G09455
																AT5G48370	AT2G10940
																AT5G48720	AT5G17190
																AT5G48820	AT3G11510
																AT5G48890	AT5G65390
																AT5G49100	ATCG01070
																AT5G49215	AT4G33010
																AT5G49300	AT5G63790
																AT5G49390	AT2G13360
																AT5G49440	AT4G17940
																AT5G49510	AT1G19870
																AT5G49640	AT3G47670
[truncated: 1,942 more rows]

## Sheet: vs2-5
										WSB targets	+	+	-	+	-	+	-
										Guard cells	+	+	+	-	-	-	+
										sf2-5	+	-	+	+	+	-	-
										genes	47 common elements in "WSB targets", "Guard cells" and "sf2-5":	845 common elements in "WSB targets" and "Guard cells":	341 common elements in "Guard cells" and "sf2-5":	34 common elements in "WSB targets" and "sf2-5":	318 elements included exclusively in "sf2-5":	2108 elements included exclusively in "WSB targets":	3861 elements included exclusively in "Guard cells":
											AT1G11260	AT1G01030	AT2G21140	AT1G65470	AT1G01370	AT1G04360	AT1G08165
											AT1G12420	AT1G01040	AT3G17070	AT4G12420	AT1G01480	AT1G08080	AT1G08810
											AT1G64390	AT1G06360	AT3G62820	AT4G27260	AT1G04020	AT1G09970	AT1G24577
											AT1G68500	AT1G20970	AT4G18050	AT2G01850	AT1G07135	AT1G10270	AT5G18430
											AT2G37180	AT1G20980	AT2G04570	AT2G47500	AT1G07370	AT1G11130	AT1G79910
											AT3G03680	AT1G57990	AT3G23430	AT5G51600	AT1G15660	AT1G12260	AT3G53720
											AT5G09760	AT1G68490	AT2G20875	AT3G14560	AT1G44900	AT1G12672	AT1G78530
											AT1G53170	AT1G69760	AT1G04800	AT3G58650	AT1G47210	AT1G13290	AT4G24140
											AT5G56030	AT1G70020	AT1G24400	AT4G16141	AT1G48720	AT1G15550	AT2G21080
											AT1G30400	AT1G71010	AT2G39690	AT1G01770	AT1G50010	AT1G15570	AT1G62400
											AT2G45590	AT1G71695	AT2G47485	AT1G14350	AT1G50240	AT1G17500	AT3G51760
											AT3G57600	AT1G72510	AT3G23840	AT1G80420	AT1G57820	AT1G17744	AT3G55500
											AT1G08200	AT1G72700	AT2G46720	AT1G18370	AT1G66050	AT1G19840	AT4G17970
											AT1G37130	AT1G76990	AT1G26600	AT1G20610	AT1G68400	AT1G22500	AT2G28410
											AT1G54050	AT1G78260	AT5G22740	AT1G20930	AT1G69770	AT1G29090	AT4G00820
											AT3G06680	AT2G05940	AT3G06778	AT1G21100	AT1G71000	AT1G29950	AT4G24480
											AT4G11280	AT2G17450	AT3G25620	AT1G52890	AT1G72800	AT1G31320	AT1G52827
											AT4G16780	AT2G18700	AT1G53060	AT1G54740	AT1G74450	AT1G31940	AT5G41040
											AT4G25470	AT2G18960	AT3G47295	AT1G62180	AT1G75640	AT1G32300	AT4G18290
											AT2G15830	AT2G23340	AT1G21540	AT1G75630	AT1G79650	AT1G33220	AT4G08910
											AT3G23810	AT2G26230	AT4G24510	AT1G76310	AT2G07170	AT1G47870	AT1G62300
											AT2G39800	AT2G30040	AT4G02940	AT2G03090	AT2G20880	AT1G51950	AT5G37500
											AT5G48180	AT2G36410	AT4G25260	AT2G21660	AT2G21790	AT1G52190	AT3G55646
											AT1G04430	AT2G40120	AT3G47675	AT2G26560	AT2G23170	AT1G53700	AT2G40260
											AT1G08380	AT2G40750	AT1G68530	AT2G36200	AT2G27920	AT1G53830	AT1G01900
											AT1G18740	AT3G07360	AT5G22390	AT2G41010	AT2G27970	AT1G54210	AT5G16240
											AT1G24360	AT3G14205	AT5G52340	AT3G49650	AT2G28720	AT1G58007	AT2G28260
											AT1G25275	AT3G14210	AT3G28910	AT4G09060	AT2G41190	AT1G61840	AT1G69320
											AT1G29930	AT3G22380	AT3G54820	AT4G14310	AT2G43590	AT1G61920	AT2G28870
											AT1G54385	AT4G01690	AT4G14440	AT4G38062	AT2G44020	AT1G62421	AT5G44550
											AT2G18230	AT4G17670	AT5G66920	AT5G20950	AT2G46980	AT1G62480	AT5G58580
											AT2G28740	AT4G24020	AT4G22790	AT5G25510	AT3G02790	AT1G70290	AT2G38300
											AT2G31940	AT4G30210	AT1G62370	AT5G44560	AT3G06130	AT1G72180	AT4G14480
											AT2G36830	AT4G31330	AT4G27730	AT5G62700	AT3G09480	AT1G72300	AT5G19580
											AT2G40205	AT4G31800	AT5G24920		AT3G09820	AT1G73590	AT1G11340
											AT2G42840	AT4G34950	AT3G50340		AT3G10860	AT1G73690	AT5G16350
											AT2G46370	AT4G37080	AT2G40180		AT3G12700	AT1G75520	AT2G21590
											AT2G47170	AT4G39080	AT5G64570		AT3G14740	AT1G78100	AT4G26415
											AT3G18035	AT5G04760	AT2G28570		AT3G17340	AT2G04115	AT1G77020
											AT3G49010	AT5G18610	AT3G22840		AT3G45980	AT2G04925	AT1G12480
											AT3G56090	AT5G54800	AT5G40960		AT3G50060	AT2G07642	AT1G60630
											AT4G08950	AT5G55910	AT5G51750		AT3G50970	AT2G17500	AT4G24130
											AT4G37450	AT5G60680	AT1G17180		AT3G53650	AT2G17770	AT3G24670
											AT5G16730	ATMG01360	AT1G67910		AT3G53730	AT2G18090	AT2G21880
											AT5G41050	AT1G01830	AT1G19610		AT3G54650	AT2G19190	AT4G18820
											AT5G56010	AT1G01940	AT5G23430		AT3G54750	AT2G19802	AT3G24715
											AT5G59870	AT1G03440	AT3G14760		AT3G57060	AT2G20290	AT1G79640
												AT1G03475	AT1G07720		AT3G61640	AT2G22805	AT2G16630
												AT1G04990	AT4G00360		AT4G02060	AT2G24240	AT4G26470
												AT1G06890	AT2G47180		AT4G14960	AT2G25150	AT3G02677
												AT1G07040	AT5G50090		AT4G15890	AT2G26260	AT1G44760
												AT1G09940	AT4G28780		AT4G21070	AT2G26695	AT1G01250
												AT1G10170	AT4G19880		AT4G21270	AT2G29980	AT1G76190
												AT1G12430	AT5G48900		AT4G23750	AT2G31230	AT5G26280
												AT1G15780	AT3G05020		AT4G24570	AT2G35060	AT3G11600
												AT1G17380	AT2G37300		AT4G25210	AT2G35950	AT3G02030
												AT1G17620	AT1G53500		AT4G29170	AT2G36570	AT5G66400
												AT1G19210	AT3G05330		AT4G35930	AT2G36680	AT2G44570
												AT1G21130	AT2G45970		AT4G36820	AT2G36690	AT4G26830
												AT1G32790	AT3G14850		AT4G39380	AT2G36930	AT2G32430
												AT1G47970	AT3G19930		AT5G01630	AT2G39200	AT1G31935
												AT1G54410	AT2G21820		AT5G05240	AT2G41180	AT5G46915
												AT1G55210	AT2G29065		AT5G11160	AT2G43060	AT3G58850
												AT1G56220	AT5G54670		AT5G22920	AT2G45220	AT1G51500
												AT1G60860	AT5G41900		AT5G26180	AT2G46760	AT1G02650
												AT1G61890	AT2G43520		AT5G46730	AT2G47260	AT1G21400
												AT1G63840	AT3G62870		AT5G49160	AT3G10880	AT3G23790
												AT1G68440	AT1G48100		AT5G55120	AT3G11680	AT5G67180
												AT1G70370	AT2G20835		AT5G59910	AT3G13320	AT5G17650
												AT1G79830	AT2G42780		AT5G59970	AT3G13590	AT3G47750
												AT2G20670	AT4G18730		AT5G60930	AT3G13690	AT1G75891
												AT2G25490	AT3G23390		AT5G63550	AT3G14680	AT4G19645
												AT2G25900	AT4G26270		AT5G65350	AT3G18535	AT4G23920
												AT2G27310	AT1G56045		AT1G01690	AT3G18550	AT2G26040
												AT2G28080	AT5G23860		AT1G01730	AT3G18830	AT4G24040
												AT2G32080	AT5G19730		AT1G02690	AT3G21100	AT4G13345
												AT2G35910	AT2G43460		AT1G02730	AT3G21890	AT4G36250
												AT2G41410	AT4G33930		AT1G03780	AT3G23090	AT2G24520
												AT2G47510	AT5G47330		AT1G04047	AT3G26690	AT4G02100
												AT3G02470	AT4G29410		AT1G04105	AT3G44320	AT5G58000
												AT3G03990	AT4G31985		AT1G04110	AT3G47500	AT5G17830
												AT3G11210	AT4G10250		AT1G06660	AT3G48750	AT1G25450
												AT3G13750	AT1G67400		AT1G08560	AT3G50530	AT2G08220
												AT3G18290	AT3G57020		AT1G08630	AT3G53820	AT5G22310
												AT3G18430	AT4G16515		AT1G10780	AT3G58620	AT1G17285
												AT3G22370	AT2G45880		AT1G11220	AT3G59150	AT1G53470
												AT3G23820	AT5G37670		AT1G13950	AT3G60390	AT2G19980
												AT3G24503	AT2G22240		AT1G16040	AT3G60520	AT2G47240
												AT3G24830	AT5G07860		AT1G16330	AT3G62100	AT5G52120
												AT3G50260	AT5G06050		AT1G16630	AT4G04745	AT5G06750
												AT3G50660	AT5G01445		AT1G18250	AT4G05150	AT1G47410
												AT3G51620	AT5G45472		AT1G20060	AT4G08620	AT3G27400
												AT3G51660	AT2G29670		AT1G21070	AT4G12470	AT5G43150
												AT3G60080	AT2G04280		AT1G28290	AT4G15380	AT5G45920
												AT3G61580	AT5G11490		AT1G28760	AT4G29150	AT1G54450
												AT4G02130	AT4G27670		AT1G31335	AT4G32800	AT5G53890
												AT4G17870	AT5G62210		AT1G32190	AT4G33310	AT3G13450
												AT4G20300	AT2G24580		AT1G32690	AT4G34770	AT1G01610
												AT4G21740	AT3G14310		AT1G42430	AT4G36740	AT3G10570
												AT4G29060	AT4G25630		AT1G44110	AT4G39400	AT1G10220
												AT4G30190	AT3G54560		AT1G49580	AT4G39600	AT1G27890
												AT4G30350	AT5G65360		AT1G51405	AT4G39770	AT1G75880
												AT4G30440	AT4G40030		AT1G51410	AT5G01890	AT3G59435
												AT4G31510	AT5G43810		AT1G53140	AT5G03700	AT5G46240
												AT4G32850	AT4G27440		AT1G54070	AT5G04110	AT3G50350
												AT4G33680	AT1G14900		AT1G56150	AT5G08139	AT1G22885
												AT4G34140	AT3G19570		AT1G59540	AT5G13181	AT5G46220
												AT4G35470	AT2G17230		AT1G61450	AT5G16190	AT2G19990
												AT4G36390	AT3G33530		AT1G70100	AT5G19040	AT1G17840
												AT4G37790	AT2G34040		AT1G71866	AT5G24670	AT1G75170
												AT5G03040	AT1G75280		AT1G72250	AT5G28410	AT1G69230
												AT5G03240	AT1G56170		AT1G72670	AT5G36907	AT4G18670
												AT5G04390	AT4G13940		AT1G76540	AT5G37800	AT3G05470
												AT5G08565	AT2G27960		AT1G79060	AT5G40900	AT5G18460
												AT5G11090	AT3G22760		AT1G79110	AT5G43745	AT3G52520
												AT5G11500	AT4G22120		AT1G79770	AT5G47940	AT1G16680
												AT5G11950	AT3G29320		AT2G03680	AT5G52510	AT5G07990
												AT5G16200	AT5G48460		AT2G16270	AT5G52882	AT4G38650
												AT5G19875	AT5G15780		AT2G17470	AT5G53290	AT2G34850
												AT5G41790	AT5G52370		AT2G19620	AT5G53410	AT1G78170
												AT5G44180	AT5G05080		AT2G19920	AT5G54510	AT5G06760
												AT5G46295	AT2G23690		AT2G22610	AT5G55900	AT5G20270
												AT5G47430	AT4G29480		AT2G25060	AT5G59780	AT1G28010
												AT5G52060	AT1G16920		AT2G25880	AT5G62690	AT3G28960
												AT5G53480	AT5G39080		AT2G26690	AT5G64750	AT3G51400
												AT5G58110	AT5G19570		AT2G26760	AT5G65670	AT3G48720
												AT5G59030	AT1G71050		AT2G29550	AT5G66820	AT5G44530
												AT5G60790	AT1G11450		AT2G33205	AT5G67290	AT3G05937
												AT5G60920	AT1G04920		AT2G33560	ATMG00010	AT1G07570
												AT5G61960	AT1G63180		AT2G33793	ATMG00030	AT5G48480
												AT5G66090	AT2G45890		AT2G38070	ATMG01350	AT4G18020
												AT5G67330	AT5G66440		AT2G38160	AT1G02920	AT1G19540
												AT5G67370	AT3G16400		AT2G38620	AT1G03900	AT4G33950
												AT1G09070	AT5G26000		AT2G40570	AT1G04300	AT5G54840
												AT1G14685	AT3G24140		AT2G47560	AT1G04350	AT4G18910
												AT1G18330	AT4G37870		AT2G47690	AT1G06700	AT2G22900
												AT1G20620	AT1G33811		AT2G47920	AT1G07430	AT5G66460
												AT1G32060	AT4G12430		AT3G01710	AT1G08050	AT1G73965
												AT1G73760	AT2G33400		AT3G03130	AT1G08410	AT4G37760
												AT1G74160	AT5G14920		AT3G07410	AT1G09630	AT2G45720
												AT1G78080	AT1G52910		AT3G09430	AT1G09980	AT1G80080
												AT1G78580	AT2G28620		AT3G10310	AT1G11655	AT2G26440
												AT2G01480	AT1G16960		AT3G14190	AT1G12230	AT5G65930
												AT2G36950	AT5G43020		AT3G15550	AT1G12805	AT2G33770
												AT2G40000	AT1G18840		AT3G17360	AT1G12970	AT3G53400
												AT3G05200	AT3G58640		AT3G17640	AT1G14140	AT1G44750
												AT3G05545	AT1G27680		AT3G19050	AT1G14450	AT1G35180
												AT3G06150	AT5G65660		AT3G19590	AT1G14920	AT1G16750
												AT3G07870	AT5G11230		AT3G20150	AT1G15600	AT2G45120
												AT3G11420	AT4G35070		AT3G22880	AT1G15710	AT3G59660
												AT3G12200	AT1G09210		AT3G23670	AT1G15910	AT4G27430
												AT3G27880	AT3G21560		AT3G23890	AT1G17720	AT2G40940
												AT3G49810	AT1G17940		AT3G27330	AT1G18290	AT4G00400
												AT3G61060	AT1G70710		AT3G44050	AT1G18710	AT2G34170
												AT3G61200	AT3G51670		AT3G44150	AT1G19660	AT4G38810
												AT4G08850	AT5G48485		AT3G46970	AT1G22220	AT2G45450
												AT4G20880	AT3G23730		AT3G49220	AT1G22620	AT5G62230
												AT4G31550	AT3G12920		AT3G51280	AT1G22900	AT3G59420
												AT4G39350	AT4G18280		AT3G52110	AT1G22960	AT4G03010
												AT5G10350	AT4G21960		AT3G53320	AT1G27200	AT3G56590
												AT5G24430	AT2G33380		AT3G54180	AT1G27752	AT2G32800
												AT5G57050	AT1G32210		AT3G55060	AT1G29400	AT5G66310
												AT5G59450	AT3G16240		AT3G55660	AT1G34245	AT3G01490
												AT5G67250	AT1G52360		AT3G56100	AT1G35255	AT5G62500
												ATMG01170	AT1G56340		AT3G60840	AT1G45010	AT2G47000
												ATCG00180	AT5G42020		AT3G61600	AT1G45230	AT4G34990
												ATCG00350	AT3G46560		AT4G00585	AT1G49560	AT2G41170
												ATCG00420	AT1G56580		AT4G00750	AT1G49590	AT3G22104
												ATCG00430	AT5G02960		AT4G01730	AT1G49620	AT5G47050
												ATCG00480	AT4G27652		AT4G02800	AT1G50290	AT1G03200
												ATCG00490	AT2G36620		AT4G03100	AT1G51860	AT1G09440
												ATCG00500	AT3G49260		AT4G05190	AT1G53380	AT4G26488
												ATCG00520	AT1G13930		AT4G11080	AT1G61260	AT3G07350
												ATCG01080	AT1G01620		AT4G13370	AT1G62250	AT4G39010
												ATCG01130	AT1G77940		AT4G13930	AT1G62570	AT1G18193
												AT1G26300	AT1G35680		AT4G14150	AT1G68360	AT5G17850
												AT1G29340	AT1G09690		AT4G14330	AT1G69160	AT1G06640
												AT1G31690	AT5G38410		AT4G15802	AT1G69780	AT3G61150
												AT1G32230	AT3G58170		AT4G15830	AT1G70080	AT3G02110
												AT1G35510	AT3G60245		AT4G16155	AT1G71890	AT1G21370
												AT1G61900	AT1G52230		AT4G17000	AT1G72060	AT1G09470
												AT1G65490	AT3G06700		AT4G21820	AT1G73450	AT1G80440
												AT1G73500	AT1G42960		AT4G22860	AT1G75000	AT3G17820
												AT1G80180	AT5G57560		AT4G23800	AT1G75110	AT1G34640
												AT2G25510	AT1G67090		AT4G24610	AT1G76490	AT5G40890
												AT2G27050	AT4G27657		AT4G26660	AT1G77840	AT2G31980
												AT2G29940	AT1G47830		AT4G27080	AT1G78010	AT2G41540
												AT2G30500	AT3G05170		AT4G27810	AT1G78476	AT3G05030
												AT2G33330	AT4G39800		AT4G31840	AT1G78690	AT1G17200
												AT2G43710	AT5G60390		AT4G32830	AT1G79010	AT1G64660
												AT2G45180	AT3G47070		AT4G33110	AT1G79250	AT1G67600
												AT2G48060	AT1G33590		AT4G33270	AT1G79340	AT1G64670
												AT3G02260	AT1G29920		AT4G35620	AT1G80000	AT2G02540
												AT3G02875	AT2G06520		AT4G37110	AT1G80030	AT1G05230
												AT3G03100	AT1G27350		AT4G37490	AT1G80100	AT1G49430
												AT3G05840	AT4G24190		AT4G38740	AT1G80120	AT5G58150
												AT3G12010	AT5G38480		AT5G02490	AT2G01430	AT1G34760
												AT3G18560	AT3G01500		AT5G05180	AT2G02000	AT1G14687
												AT3G25770	AT4G03210		AT5G07810	AT2G07715	AT3G60220
												AT3G28040	AT1G32990		AT5G09610	AT2G15960	AT1G61350
												AT3G44630	AT3G11250		AT5G10020	AT2G16700	AT2G35020
												AT3G46620	AT2G24060		AT5G11300	AT2G22010	AT5G22300
												AT3G50900	AT3G04840		AT5G11640	AT2G22490	AT3G59680
												AT3G52450	AT5G57290		AT5G13840	AT2G25800	AT5G16290
												AT3G56050	AT2G37600		AT5G15190	AT2G27080	AT1G32780
												AT3G59770	AT1G70600		AT5G15510	AT2G27770	AT4G16480
												AT3G62660	AT1G27400		AT5G16250	AT2G30230	AT5G57830
												AT3G62800	AT2G26150		AT5G16340	AT2G30280	AT3G20300
												AT4G00180	AT1G06760		AT5G17160	AT2G31900	AT5G37710
												AT4G03520	AT4G35730		AT5G18700	AT2G35260	AT3G46450
												AT4G18700	AT1G72370		AT5G20635	AT2G37360	AT3G18850
												AT4G21150	AT2G28000		AT5G23400	AT2G37750	AT4G33240
												AT4G21440	AT1G67360		AT5G23910	AT2G39725	AT5G10890
												AT4G25960	AT2G46400		AT5G25090	AT2G40390	AT5G43190
												AT4G31880	AT1G16030		AT5G27550	AT2G42350	AT2G26355
												AT4G34620	AT3G46030		AT5G33300	AT2G42900	AT5G41810
												AT4G34720	AT1G04410		AT5G37010	AT2G42960	AT1G72790
												AT4G35030	AT1G12845		AT5G42080	AT2G43320	AT5G14410
												AT4G36360	AT2G46240		AT5G44040	AT2G44070	AT5G08370
												AT4G37460	AT1G08880		AT5G45280	AT2G44150	AT3G22830
												AT5G06260	AT5G48570		AT5G47610	AT2G45280	AT3G57070
												AT5G14550	AT5G56710		AT5G48310	AT2G45660	AT3G21190
												AT5G21990	AT1G64950		AT5G49880	AT2G45670	AT4G04955
												AT5G41560	AT3G26740		AT5G50350	AT2G47020	AT4G14746
												AT5G49330	AT1G63610		AT5G50460	AT2G47280	AT5G49900
												AT5G55090	AT5G12030		AT5G55510	AT3G01090	AT1G55690
												AT5G56290	AT3G45930		AT5G55520	AT3G02460	AT1G34550
												AT5G60460	AT4G34050		AT5G56120	AT3G03305	AT5G43860
												AT5G67510	AT2G36460		AT5G56590	AT3G04270	AT2G48030
												ATCG00120	AT4G14320		AT5G58600	AT3G07390	AT4G32730
												ATCG00470	AT1G30690		AT5G58960	AT3G07425	AT1G74320
												ATCG01100	AT5G10390		AT5G60150	AT3G08490	AT3G24520
												ATCG01120	AT2G47610		AT5G62550	AT3G08580	AT2G35920
												AT1G23710	AT4G29390		AT5G63950	AT3G08700	AT4G23950
												AT1G61740	AT2G44130		AT5G66230	AT3G10270	AT4G39270
												AT2G06050	AT1G07400		AT5G67270	AT3G11530	AT1G08800
												AT2G29995	AT2G39010		AT1G07410	AT3G13898	AT2G07050
												AT3G55430	AT3G08940		AT1G09750	AT3G15530	AT2G23360
												AT3G57330	AT2G32090		AT1G16022	AT3G15760	AT1G24160
												AT4G30610	AT5G03210		AT1G16500	AT3G16430	AT5G45940
												AT4G39840	AT3G56020		AT1G23790	AT3G18060	AT5G20830
												AT5G03760	AT2G34420		AT1G59660	AT3G19380	AT3G07570
												AT5G26340	AT1G52300		AT1G59810	AT3G19450	AT5G06670
												AT5G57660	AT1G55670		AT1G60650	AT3G21640	AT2G38440
												ATMG00580	AT5G04340		AT1G63100	AT3G21680	AT2G46225
												AT1G05805	AT5G11970		AT1G66040	AT3G23600	AT1G74740
												AT1G08510	AT5G59690		AT1G68560	AT3G26730	AT5G62960
												AT1G10060	AT2G41110		AT1G73440	AT3G26932	AT5G08640
												AT1G12330	AT5G47500		AT2G09805	AT3G29030	AT1G03770
												AT1G22690	AT1G59860		AT2G25530	AT3G45210	AT5G24270
												AT1G23550	AT5G12020		AT2G26700	AT3G47620	AT4G23880
												AT1G28410	AT5G44130		AT2G26730	AT3G48240	AT5G04820
												AT1G30300	AT4G29020		AT2G31270	AT3G50930	AT3G50845
												AT1G55110	AT1G15290		AT2G34190	AT3G54363	AT4G17680
												AT1G58602	AT3G62030		AT2G37380	AT3G56080	AT2G34340
												AT1G67950	AT2G32120		AT2G37420	AT3G57420	AT5G01040
												AT1G75730	AT2G27720		AT2G45490	AT3G57640	AT4G39210
												AT1G75800	AT1G54060		AT2G46250	AT3G58710	AT1G22060
												AT1G75945	AT5G15230		AT3G02120	AT3G59830	AT5G41060
												AT2G27290	AT3G27830		AT3G02640	AT3G60286	AT4G14750
												AT2G30410	AT2G32690		AT3G08910	AT3G61950	AT3G21250
												AT2G32200	AT3G24500		AT3G12870	AT3G62170	AT4G36210
												AT2G37540	AT3G51600		AT3G16120	AT3G63510	AT1G31290
												AT2G40060	AT1G04820		AT3G16280	AT4G00730	AT4G30470
												AT2G43120	AT4G14040		AT3G20860	AT4G04925	AT2G39050
												AT2G46020	AT5G60800		AT3G24190	AT4G10613	AT3G53420
												AT2G46800	AT1G20090		AT3G25980	AT4G13640	AT4G16130
												AT3G03120	AT1G33140		AT3G51230	AT4G16810	AT5G28040
												AT3G05830	AT4G09460		AT3G51720	AT4G17620	AT3G61830
												AT3G07890	AT3G03780		AT3G51740	AT4G20210	AT5G43060
												AT3G08760	AT5G13930		AT3G54710	AT4G21850	AT5G11020
												AT3G10410	AT2G24500		AT3G59480	AT4G22620	AT3G55470
												AT3G11910	AT1G76690		AT3G60900	AT4G24240	AT3G47730
												AT3G13330	AT3G07110		AT3G61310	AT4G24340	AT5G67070
												AT3G18820	AT3G20670		AT3G63030	AT4G24430	AT2G46420
												AT3G23530	AT1G13280		AT4G05520	AT4G24830	AT1G02080
												AT3G28860	AT5G07870		AT4G12880	AT4G25070	AT3G16150
												AT3G51950	AT4G18970		AT4G22240	AT4G27020	AT1G12320
												AT3G53990	AT4G39330		AT4G29810	AT4G27170	AT2G21540
												AT3G54740	AT1G11850		AT4G32820	AT4G27630	AT2G35110
												AT3G54810	AT1G41880		AT4G33260	AT4G28088	AT1G31930
												AT3G55450	AT4G04020		AT4G34980	AT4G30090	AT4G32460
												AT3G61190	AT5G50740		AT5G03870	AT4G30160	AT5G44110
												AT4G11380	AT4G34630		AT5G06150	AT4G30720	AT1G50660
												AT4G13100	AT1G66180		AT5G06270	AT4G32290	AT4G28390
												AT4G24920	AT2G36880		AT5G06990	AT4G32680	AT1G29240
												AT4G36945	AT3G55750		AT5G08430	AT4G33410	AT3G52770
												AT4G36980	AT1G72970		AT5G14105	AT4G35890	AT1G09920
												AT4G38350	AT1G57860		AT5G59720	AT4G36220	AT4G39900
												AT4G38930	AT4G25200		AT5G62240	AT4G37310	AT3G48050
												AT4G39050	AT4G27230		AT1G22830	AT5G01720	AT5G08390
												AT4G39670	AT1G78380		AT1G52560	AT5G05340	AT2G01600
												AT5G02540	AT4G24960		AT1G53000	AT5G06950	AT3G06450
												AT5G10650	AT5G37770		AT1G71110	AT5G07360	AT1G20470
												AT5G11710	AT5G16130		AT1G73370	AT5G09350	AT2G22125
												AT5G12370	AT4G22010		AT2G17970	AT5G10080	AT1G25540
												AT5G14030	AT3G46230		AT2G36640	AT5G10150	AT3G48460
												AT5G25270	AT3G27060		AT2G39350	AT5G10320	AT2G02450
												AT5G48790	AT5G47240		AT3G05880	AT5G10560	AT3G12020
												AT5G53420	AT2G17840		AT3G09640	AT5G13090	AT3G55420
												AT5G54860	AT2G19750		AT3G19920	AT5G14180	AT5G06440
												AT5G57110	AT4G18100		AT3G28740	AT5G16080	AT1G27500
												AT5G58340	AT4G18030		AT3G47800	AT5G23280	AT5G12050
												AT5G62880	AT5G47230		AT3G51910	AT5G23460	AT5G01730
												AT5G63530	AT5G15450		AT4G03400	AT5G24890	AT1G14430
												AT5G65480	AT2G02230		AT4G13210	AT5G27420	AT3G23410
												ATMG00060	AT1G70090		AT4G19870	AT5G28300	AT2G01460
												ATMG00160	AT1G07820		AT4G31240	AT5G38210	AT1G78050
												AT1G03060	AT5G10160		AT4G35840	AT5G43840	AT2G29050
												AT1G03220	AT3G62530		AT4G37370	AT5G44210	AT3G58800
												AT1G03590	AT5G13740		AT4G37980	AT5G45830	AT1G71940
												AT1G04710	AT3G09390		AT4G37990	AT5G46640	AT2G04880
												AT1G04770	AT1G50490		AT5G01180	AT5G46790	AT1G76950
												AT1G04780	AT3G20230		AT5G01260	AT5G48430	AT1G12710
												AT1G05140	AT4G17390		AT5G07330	AT5G49650	AT4G35780
												AT1G05170	AT1G14200		AT5G12110	AT5G49960	AT2G39360
												AT1G05190	AT1G54690		AT5G15970	AT5G52020	AT2G27190
												AT1G05575	AT3G05560		AT5G39050	AT5G56950	AT1G68820
												AT1G06780	AT3G16050			AT5G57860	AT2G19950
												AT1G07280	AT1G51060			AT5G59170	AT1G11410
												AT1G08110	AT1G20450			AT5G60490	AT5G02260
												AT1G08570	AT3G18490			AT5G61520	AT3G08680
												AT1G08920	AT3G27360			AT5G62560	AT1G73200
												AT1G09560	AT5G10980			AT5G65080	AT4G32940
												AT1G09620	AT2G19310			AT5G65925	AT1G15800
												AT1G09660	AT5G54970			AT5G66150	AT1G48090
												AT1G09780	AT1G01470			AT5G66200	AT5G14780
												AT1G10410	AT1G09200			AT5G66790	AT3G26600
												AT1G10470	AT1G07790			AT1G02030	AT2G24040
												AT1G10650	AT3G17390			AT1G07200	AT4G16340
												AT1G10690	AT1G20696			AT1G10140	AT1G06850
												AT1G10840	AT5G25450			AT1G24440	AT3G11330
												AT1G12800	AT5G22880			AT1G26560	AT5G64440
												AT1G12860	AT5G10400			AT1G48460	AT5G62100
												AT1G12880	AT3G46320			AT1G49480	AT5G34940
												AT1G14460	AT3G25780			AT1G51570	AT4G19420
												AT1G14720	AT2G30620			AT1G52370	AT1G18080
												AT1G14740	AT4G13340			AT1G54570	AT4G11560
												AT1G15690	AT5G47190			AT1G56010	AT1G14820
												AT1G16860	AT2G14890			AT1G68830	AT5G58900
												AT1G17190	AT4G35100			AT1G70590	AT5G02450
												AT1G17440				AT1G71340	AT1G29470
												AT1G18190				AT1G71880	AT1G05810
												AT1G18300				AT1G73360	AT3G58790
												AT1G18890				AT1G76500	AT1G03070
												AT1G19450				AT1G76880	AT3G54690
												AT1G19880				AT1G79380	AT1G18730
												AT1G20100				AT2G20180	AT2G44080
												AT1G20260				AT2G22426	AT1G14440
												AT1G20575				AT2G23770	AT5G10960
												AT1G20840				AT2G26110	AT1G27850
												AT1G21000				AT2G27180	AT5G17380
												AT1G22180				AT2G30470	AT1G69270
												AT1G22190				AT2G37025	AT1G79990
												AT1G22640				AT2G37980	AT4G21710
												AT1G22770				AT2G41560	AT1G08470
												AT1G22810				AT2G47350	AT1G63220
												AT1G22930				AT3G01516	AT5G27150
												AT1G23205				AT3G01810	AT3G63440
												AT1G24140				AT3G02600	AT3G15350
												AT1G24330				AT3G07270	AT5G47550
												AT1G25440				AT3G08850	AT3G48060
												AT1G26620				AT3G13080	AT4G00165
												AT1G26650				AT3G13480	AT1G70505
												AT1G26770				AT3G14000	AT1G09420
												AT1G26850				AT3G14172	AT1G01960
												AT1G27000				AT3G14870	AT4G01026
												AT1G27320				AT3G19970	AT3G11120
												AT1G27430				AT3G23920	AT3G45090
												AT1G27770				AT3G30380	AT4G31340
												AT1G27950				AT3G50700	AT5G27710
												AT1G28330				AT3G55515	AT4G13170
												AT1G28960				AT3G57040	AT1G52780
												AT1G29690				AT3G60200	AT1G80450
												AT1G29980				AT3G63260	AT5G43403
												AT1G30000				AT3G63270	AT3G25840
												AT1G30070				AT4G00200	AT5G40730
												AT1G31300				AT4G10380	AT5G43930
												AT1G32500				AT4G13660	AT1G05620
												AT1G34260				AT4G16500	AT5G38840
												AT1G35160				AT4G22910	AT2G16380
												AT1G35580				AT4G24210	AT5G65020
												AT1G42470				AT4G25880	AT5G54200
												AT1G42990				AT4G26650	AT3G03310
												AT1G44350				AT4G30710	AT2G40620
												AT1G48620				AT4G37550	AT5G09510
												AT1G48635				AT5G01200	AT1G07630
												AT1G49360				AT5G03330	AT3G51120
												AT1G50020				AT5G13290	AT5G14610
												AT1G51680				AT5G14210	AT5G28050
												AT1G51805				AT5G20320	AT5G22760
												AT1G53300				AT5G41330	AT5G66760
												AT1G53400				AT5G44060	AT5G06970
												AT1G54460				AT5G45370	AT3G45030
												AT1G55325				AT5G47820	AT5G63640
												AT1G55340				AT5G51070	AT1G78800
												AT1G55860				AT5G56750	AT1G57660
												AT1G55920				AT5G56890	AT4G25900
												AT1G56140				AT5G57565	AT4G19640
												AT1G56500				AT5G57790	AT3G43300
												AT1G56660				AT5G59550	AT5G64070
												AT1G57680				AT5G66730	AT3G04120
												AT1G57850				AT1G15530	AT3G03810
												AT1G58080				AT3G06490	AT5G06530
												AT1G58180				AT3G56870	AT5G64510
												AT1G59870				AT3G61829	AT3G63150
												AT1G59910				AT4G38850	AT1G54217
												AT1G60070				AT5G51930	AT5G50180
												AT1G60610				AT5G60850	AT1G52310
												AT1G61100				ATCG00065	AT3G57300
												AT1G61140				ATMG00670	AT3G17330
												AT1G61170				ATMG01400	AT2G20440
												AT1G62040				AT1G01150	AT1G70895
												AT1G63090				AT1G01230	AT1G05320
												AT1G64720				AT1G02460	AT4G39200
												AT1G64850				AT1G03000	AT1G48480
												AT1G64970				AT1G03860	AT4G00170
												AT1G65010				AT1G04010	AT3G02560
												AT1G65486				AT1G04170	AT4G23730
												AT1G65840				AT1G04690	AT5G55310
												AT1G67580				AT1G05660	AT1G64200
												AT1G68060				AT1G06170	AT1G50440
												AT1G68140				AT1G06280	AT4G10450
												AT1G68670				AT1G07920	AT3G12610
												AT1G68840				AT1G09995	AT1G79740
												AT1G68920				AT1G11280	AT3G61630
												AT1G69420				AT1G11572	AT1G72470
												AT1G69510				AT1G11960	AT1G10180
												AT1G69700				AT1G12020	AT3G58700
												AT1G70430				AT1G12160	AT2G32700
												AT1G71830				AT1G12300	AT3G54680
												AT1G71980				AT1G13250	AT3G17940
												AT1G72450				AT1G13370	AT5G43630
												AT1G72520				AT1G13680	AT4G11680
												AT1G72770				AT1G14540	AT1G02816
												AT1G72880				AT1G14755	AT3G53570
												AT1G73390				AT1G16515	AT2G44740
												AT1G73885				AT1G16710	AT4G39710
												AT1G73960				AT1G17455	AT3G13190
												AT1G74070				AT1G18860	AT3G24440
												AT1G74100				AT1G19835	AT5G19370
												AT1G74470				AT1G20816	AT4G20410
												AT1G74790				AT1G21528	AT1G65060
												AT1G75380				AT1G21730	AT5G54630
												AT1G75680				AT1G22570	AT2G36170
												AT1G75890				AT1G23170	AT4G01000
												AT1G75900				AT1G25320	AT5G64140
												AT1G77610				AT1G25425	AT3G01780
												AT1G77800				AT1G26945	AT5G47780
												AT1G78600				AT1G29410	AT5G20620
												AT1G78660				AT1G29700	AT1G64990
												AT1G78890				AT1G29860	AT3G24840
												AT1G79530				AT1G30100	AT4G14350
												AT1G79920				AT1G30560	AT2G20990
												AT1G80300				AT1G32650	AT5G67360
												AT1G80460				AT1G34120	AT1G26570
												AT1G80490				AT1G35610	AT3G16060
												AT1G80920				AT1G48280	AT5G60670
												AT2G01180				AT1G50300	AT2G20450
												AT2G01820				AT1G53240	AT5G51230
												AT2G02220				AT1G53760	AT4G12570
												AT2G02740				AT1G53820	AT1G11905
												AT2G03640				AT1G54030	AT5G14370
												AT2G03810				AT1G54220	AT3G48350
												AT2G14750				AT1G56030	AT5G12250
												AT2G14835				AT1G61370	AT3G10610
												AT2G16430				AT1G63430	AT1G73460
												AT2G16485				AT1G63480	AT3G46200
												AT2G16950				AT1G64620	AT5G14470
												AT2G17040				AT1G65820	AT5G12350
												AT2G17380				AT1G66370	AT3G56850
												AT2G17760				AT1G66550	AT2G28290
												AT2G18740				AT1G69526	AT5G51430
												AT2G19450				AT1G69540	AT3G14720
												AT2G19460				AT1G71235	AT3G19640
												AT2G20630				AT1G75600	AT5G51040
												AT2G20960				AT1G75980	AT1G79690
												AT2G21380				AT1G76430	AT4G35110
												AT2G21520				AT1G76980	AT3G24050
												AT2G22730				AT1G78320	AT2G38360
												AT2G23090				AT1G78700	AT4G01060
												AT2G23130				AT2G03000	ATCG00750
												AT2G23760				AT2G04240	AT2G27200
												AT2G24360				AT2G07505	AT1G43560
												AT2G25320				AT2G18170	AT1G55320
												AT2G26530				AT2G18950	AT2G35470
												AT2G26770				AT2G20080	AT4G25690
												AT2G26800				AT2G22250	AT2G22795
												AT2G26920				AT2G22840	AT4G25830
												AT2G26930				AT2G23680	AT3G47160
												AT2G26980				AT2G23987	AT1G47330
												AT2G27500				AT2G27775	AT1G45160
												AT2G27680				AT2G28060	AT5G34850
												AT2G27860				AT2G28315	AT4G05020
												AT2G28550				AT2G28340	AT3G57220
												AT2G28840				AT2G28560	AT1G01570
												AT2G28930				AT2G28640	AT3G62900
												AT2G30990				AT2G28920	AT5G24350
												AT2G31090				AT2G31081	AT3G52155
												AT2G31570				AT2G31770	AT5G10550
												AT2G31880				AT2G34240	AT3G02360
												AT2G32260				AT2G34357	AT3G06580
												AT2G34480				AT2G34710	AT5G54650
												AT2G35410				AT2G34830	AT4G10140
												AT2G35930				AT2G36340	AT4G28770
												AT2G36380				AT2G38130	AT4G17100
												AT2G36810				AT2G39220	AT3G43220
												AT2G36990				AT2G40330	AT1G09570
												AT2G37040				AT2G41105	AT3G54250
												AT2G37430				AT2G41220	AT2G36290
												AT2G38290				AT2G41360	AT3G03920
												AT2G38330				AT2G42290	AT2G16370
												AT2G38370				AT2G43880	AT3G50360
												AT2G38610				AT2G44480	AT3G52250
												AT2G39480				AT2G44800	AT1G32750
												AT2G39700				AT2G45040	AT1G15520
												AT2G40140				AT2G46260	AT3G26100
												AT2G40300				AT2G46410	AT3G13300
												AT2G40510				AT2G46690	AT5G18190
												AT2G40935				AT3G01940	AT4G30996
												AT2G41090				AT3G03850	AT2G07727
												AT2G41490				AT3G04500	AT5G26770
												AT2G41680				AT3G04680	AT5G08170
												AT2G42030				AT3G04910	AT2G15530
												AT2G43680				AT3G05520	AT1G69850
												AT2G44120				AT3G05650	AT3G50370
												AT2G44350				AT3G05900	AT1G10580
												AT2G44500				AT3G06030	AT5G55600
												AT2G44770				AT3G08770	AT2G18876
												AT2G44940				AT3G10470	AT4G20890
												AT2G45070				AT3G11320	AT5G20840
												AT2G45140				AT3G12550	AT3G24100
												AT2G45170				AT3G12900	AT5G16010
												AT2G45400				AT3G14250	AT5G06390
												AT2G45440				AT3G14710	AT3G03380
												AT3G01460				AT3G16390	AT3G47600
												AT3G02130				AT3G18270	AT3G05600
												AT3G02180				AT3G19160	AT5G53340
												AT3G03020				AT3G19980	AT3G06400
												AT3G03770				AT3G20780	AT1G26580
												AT3G03940				AT3G21080	AT3G54210
												AT3G04300				AT3G23590	AT1G79820
												AT3G04400				AT3G24800	AT5G05930
												AT3G04630				AT3G25800	AT3G17850
												AT3G04810				AT3G25950	AT1G52565
												AT3G05320				AT3G26170	AT1G27150
												AT3G05490				AT3G26539	AT4G11830
												AT3G05590				AT3G27510	AT3G12810
												AT3G05670				AT3G28918	AT1G08040
												AT3G06410				AT3G44940	AT3G48980
												AT3G06850				AT3G45110	AT5G55280
												AT3G06890				AT3G45245	AT3G49590
												AT3G07020				AT3G45910	AT1G77220
												AT3G07760				AT3G46710	AT5G08660
												AT3G08970				AT3G47250	AT2G47600
												AT3G09770				AT3G50150	AT3G59290
												AT3G09980				AT3G50925	AT2G35760
												AT3G10550				AT3G53160	AT1G76580
												AT3G11700				AT3G53300	AT5G03850
												AT3G12050				AT3G53860	AT3G28030
												AT3G12480				AT3G55665	AT1G17210
												AT3G12510				AT3G60040	AT5G04560
												AT3G12580				AT3G61420	AT5G65220
												AT3G12600				AT3G63010	AT1G06870
												AT3G12630				AT4G01660	AT5G15350
												AT3G12740				AT4G01860	AT1G76940
												AT3G13224				AT4G02090	AT1G68585
												AT3G13310				AT4G02715	AT3G58110
												AT3G13520				AT4G08470	AT5G11040
												AT3G13580				AT4G10390	AT4G23870
												AT3G14270				AT4G11060	AT5G55220
												AT3G14400				AT4G12460	AT1G20960
												AT3G14415				AT4G13810	AT3G28710
												AT3G14980				AT4G18195	AT1G73680
												AT3G15120				AT4G19230	AT1G08620
												AT3G15730				AT4G19590	AT2G32180
												AT3G17860				AT4G20835	AT5G62350
												AT3G19030				AT4G22200	AT5G03080
												AT3G19960				AT4G23860	AT4G12020
												AT3G20310				AT4G24780	AT1G05120
												AT3G20350				AT4G25000	AT3G60480
												AT3G22170				AT4G25650	AT3G02350
												AT3G23310				AT4G26860	AT1G31180
												AT3G23980				AT4G27220	AT4G27180
												AT3G24480				AT4G28710	AT4G00800
												AT3G24550				AT4G28830	AT2G23985
												AT3G26744				AT4G29720	AT1G66340
												AT3G27090				AT4G29920	AT1G26880
												AT3G27300				AT4G30260	AT1G63740
												AT3G28180				AT4G30410	AT4G31860
												AT3G43540				AT4G32010	AT3G17020
												AT3G44310				AT4G33985	AT3G08690
												AT3G46090				AT4G36105	AT1G04440
												AT3G46440				AT4G36120	AT2G32765
												AT3G48520				AT4G37390	AT1G03950
												AT3G48570				AT4G37409	AT4G30340
												AT3G49600				AT4G37860	AT3G28730
												AT3G50500				AT5G01050	AT5G51200
												AT3G50830				AT5G01390	AT1G21170
												AT3G51080				AT5G01540	AT5G41910
												AT3G51160				AT5G01881	AT4G31000
												AT3G51240				AT5G02460	AT2G31945
												AT3G51550				AT5G02500	AT4G38100
												AT3G52090				AT5G03670	AT1G07670
												AT3G52105				AT5G04680	AT5G65810
												AT3G52890				AT5G04870	AT2G17787
												AT3G53460				AT5G05440	AT1G11910
												AT3G53520				AT5G05700	AT1G80980
												AT3G53610				AT5G05850	AT4G25890
												AT3G53740				AT5G06810	AT2G02050
												AT3G54200				AT5G06920	AT2G13610
												AT3G54840				AT5G07780	AT1G77680
												AT3G54960				AT5G08420	AT2G28200
												AT3G55120				AT5G11320	AT5G02800
												AT3G55950				AT5G11470	AT4G27595
												AT3G56370				AT5G14380	AT4G29900
												AT3G57400				AT5G15940	AT1G28200
												AT3G57870				AT5G18570	AT2G47230
												AT3G57880				AT5G18820	AT4G37820
												AT3G60030				AT5G19100	AT5G55630
												AT3G60240				AT5G23115	AT5G07300
												AT3G60750				AT5G23330	AT2G27900
												AT3G61110				AT5G24210	AT2G44680
												AT3G61980				AT5G24550	AT1G03600
												AT3G63170				AT5G24880	AT4G19490
												AT4G00430				AT5G27360	AT4G01290
												AT4G00630				AT5G37270	AT1G23870
												AT4G01150				AT5G39040	AT1G18540
												AT4G01210				AT5G40470	AT4G14365
												AT4G02480				AT5G43140	AT5G38470
												AT4G04770				AT5G43300	AT1G53570
												AT4G05320				AT5G48860	AT5G67320
												AT4G08810				AT5G49470	AT3G11130
												AT4G08920				AT5G50160	AT1G05960
												AT4G09000				AT5G50200	AT2G14255
												AT4G09010				AT5G50330	AT1G12470
												AT4G09830				AT5G51451	AT5G02870
												AT4G11260				AT5G51760	AT2G42740
												AT4G11600				AT5G52830	AT1G29250
												AT4G11920				AT5G52965	AT1G24170
												AT4G12560				AT5G53210	AT1G01220
												AT4G12650				AT5G54030	AT4G08350
												AT4G13850				AT5G54470	AT5G39500
												AT4G15000				AT5G54710	AT5G52560
												AT4G15180				AT5G54760	AT1G31850
												AT4G15410				AT5G55020	AT5G51370
												AT4G15780				AT5G55760	AT2G06210
												AT4G16310				AT5G55920	AT1G08600
												AT4G16520				AT5G57160	AT1G32130
												AT4G16710				AT5G57320	AT1G08580
												AT4G17486				AT5G57530	AT1G30630
												AT4G17500				AT5G57670	AT1G11700
												AT4G18010				AT5G57685	AT1G21630
												AT4G18830				AT5G57700	AT5G49430
												AT4G18880				AT5G57780	AT1G28395
												AT4G19110				AT5G58520	AT5G59290
												AT4G19120				AT5G59050	AT5G63905
												AT4G20400				AT5G59360	AT5G65110
												AT4G20780				AT5G60215	AT3G48115
												AT4G20830				AT5G60710	AT3G19850
												AT4G20860				AT5G60720	AT4G12600
												AT4G21570				AT5G61160	AT3G27740
												AT4G21980				AT5G61770	AT1G24180
												AT4G22350				AT5G62030	AT1G52220
												AT4G22690				AT5G62165	AT2G27950
												AT4G22780				AT5G62800	AT5G42420
												AT4G22820				AT5G65070	AT1G05835
												AT4G22890				AT5G65120	AT2G34650
												AT4G23180				AT5G65158	AT5G62865
												AT4G23630				AT5G66690	AT4G27780
												AT4G24680				AT5G67020	AT4G19660
												AT4G24690				AT5G67100	AT5G13500
												AT4G24740				AT5G67190	AT1G51450
												AT4G25350				AT5G67265	AT3G47590
												AT4G25360				ATCG01000	AT3G54860
												AT4G25640				AT1G01180	AT4G33220
												AT4G26080				AT1G22400	AT5G64500
												AT4G26630				AT1G32240	AT1G05150
												AT4G27090				AT1G51790	AT4G23710
												AT4G27500				AT1G61110	AT1G04120
												AT4G27700				AT1G64530	AT2G44040
												AT4G27740				AT1G66880	AT1G03290
												AT4G28050				AT1G76130	AT1G78880
												AT4G28640				AT1G76870	AT5G12400
												AT4G28860				AT1G80610	AT1G59890
												AT4G29010				AT2G01830	AT1G19730
												AT4G29940				AT2G34070	AT1G07990
												AT4G30220				AT2G37720	AT5G17710
												AT4G30530				AT2G39760	AT1G09794
												AT4G30600				AT2G47720	AT4G19170
												AT4G30950				AT3G07610	AT2G40080
												AT4G32030				AT3G13370	AT5G47540
												AT4G32330				AT3G32980	AT5G02270
												AT4G33150				AT3G52430	AT5G23890
												AT4G33160				AT4G21120	AT3G17130
												AT4G33200				AT4G21350	AT2G47520
												AT4G33300				AT4G22540	AT3G56800
												AT4G33920				AT4G30970	AT1G05890
												AT4G33960				AT4G35560	AT3G52100
												AT4G33980				AT5G12170	AT4G33440
												AT4G34000				AT5G14490	AT1G08680
												AT4G34120				AT5G38710	AT1G27290
												AT4G34135				AT5G62070	AT1G73790
												AT4G34390				AT1G01320	AT4G28706
												AT4G34710				AT1G02680	AT1G07070
												AT4G35090				AT1G03103	AT1G26830
												AT4G35320				AT1G04555	AT2G32320
												AT4G35830				AT1G05350	AT2G23930
												AT4G35920				AT1G05700	AT5G26667
												AT4G36195				AT1G08650	AT3G06650
												AT4G36480				AT1G09530	AT5G60450
												AT4G36730				AT1G10050	AT1G02990
												AT4G36860				AT1G10430	AT1G15020
												AT4G36870				AT1G12360	AT5G64160
												AT4G37260				AT1G14600	AT4G12780
												AT4G37470				AT1G15680	AT3G09630
												AT4G37590				AT1G16980	AT2G32810
												AT4G38420				AT1G17065	ENSRNA049
												AT4G38470				AT1G18130	AT5G18650
												AT4G38680				AT1G19700	AT3G55600
												AT4G38770				AT1G20080	AT2G31370
												AT4G38900				AT1G22070	AT1G56300
												AT5G01100				AT1G22110	AT1G50900
												AT5G01410				AT1G22130	AT1G13900
												AT5G01830				AT1G22330	AT2G40190
												AT5G02020				AT1G22360	AT2G46910
												AT5G02310				AT1G22740	AT1G26670
												AT5G02940				AT1G27030	AT5G42140
												AT5G03280				AT1G27330	AT5G24120
												AT5G03990				AT1G30780	AT5G51350
												AT5G04220				AT1G30840	AT3G13772
												AT5G04430				AT1G31880	AT4G33865
												AT5G06220				AT1G32460	AT4G30080
												AT5G06690				AT1G47845	AT1G07810
												AT5G06700				AT1G54010	AT3G22780
												AT5G07290				AT1G54730	AT1G04910
												AT5G07440				AT1G58030	AT1G23260
												AT5G09800				AT1G60450	AT2G40010
												AT5G09870				AT1G61380	AT2G46620
												AT5G11060				AT1G61667	AT2G19390
												AT5G11670				AT1G62981	AT5G63350
												AT5G11790				AT1G63650	AT2G02790
												AT5G11850				AT1G67490	AT1G11060
												AT5G12860				AT1G67900	AT3G17810
												AT5G13010				AT1G68040	AT3G11230
												AT5G13510				AT1G68710	AT3G18480
												AT5G13950				AT1G69120	AT3G19190
												AT5G14420				AT1G71770	AT1G73480
												AT5G14760				AT1G75160	AT1G10950
												AT5G17230				AT1G75180	AT3G54010
												AT5G17990				AT1G75500	AT5G58730
												AT5G18110				AT1G76380	AT1G08060
												AT5G18920				AT1G77000	AT1G09740
												AT5G19400				AT1G77093	AT3G07980
												AT5G19450				AT1G78960	AT2G46180
												AT5G19900				AT1G79570	AT5G08520
												AT5G20000				AT1G79700	AT5G12430
												AT5G20190				AT1G80670	AT2G43210
												AT5G20490				AT2G01818	AT3G09440
												AT5G21090				AT2G03370	AT4G39220
												AT5G21274				AT2G05160	AT3G59840
												AT5G22050				AT2G07638	AT3G61820
												AT5G22770				AT2G07806	AT2G01918
												AT5G24150				AT2G08986	AT1G75370
												AT5G24710				AT2G16365	AT3G28690
												AT5G24850				AT2G21235	AT1G76020
												AT5G25220				AT2G21650	AT2G25430
												AT5G25560				AT2G22850	AT5G52550
												AT5G26030				AT2G26870	AT3G26670
												AT5G36925				AT2G28470	AT1G80560
												AT5G39730				AT2G30550	AT5G09820
												AT5G40340				AT2G32295	AT5G42940
												AT5G41140				AT2G32370	AT1G22882
												AT5G42050				AT2G35990	AT1G74920
												AT5G42300				AT2G36320	AT5G17050
												AT5G42950				AT2G38255	AT1G55350
												AT5G43750				AT2G39855	AT4G38240
												AT5G43830				AT2G41310	AT3G46040
												AT5G43880				AT2G41440	AT5G23630
												AT5G44020				AT2G41930	AT4G10730
												AT5G44090				AT2G43040	AT1G61040
												AT5G44290				AT2G43140	AT1G34190
												AT5G44580				AT2G44250	AT1G49010
												AT5G45110				AT2G44735	AT5G05690
												AT5G46210				AT2G47300	AT3G17920
												AT5G46880				AT3G02040	AT3G05210
												AT5G47060				AT3G02255	AT1G52590
												AT5G47200				AT3G02750	AT5G12850
												AT5G47435				AT3G02930	AT3G61690
												AT5G47890				AT3G03620	AT2G41650
												AT5G48250				AT3G04080	AT3G55770
												AT5G48540				AT3G05380	AT3G15820
												AT5G48950				AT3G05400	AT1G66510
												AT5G49480				AT3G08020	AT5G11430
												AT5G49520				AT3G09400	AT3G18420
												AT5G49720				AT3G09940	AT4G00450
												AT5G49890				AT3G11165	AT5G07940
												AT5G50000				AT3G13403	AT2G27840
												AT5G51460				AT3G14020	AT2G36310
												AT5G52250				AT3G14090	AT3G57650
												AT5G52280				AT3G16340	AT2G01690
												AT5G53160				AT3G16470	AT3G51370
												AT5G53560				AT3G18775	AT4G34500
												AT5G54170				AT3G19070	AT3G52200
												AT5G54250				AT3G20660	AT1G77260
												AT5G54270				AT3G21260	AT5G43560
												AT5G54640				AT3G22970	AT1G59610
												AT5G54720				AT3G23640	AT3G08780
												AT5G55530				AT3G26610	AT4G39680
												AT5G55660				AT3G27030	AT2G41770
												AT5G55930				AT3G27460	AT4G13220
												AT5G56190				AT3G27540	AT5G23900
												AT5G57120				AT3G28100	AT2G31840
												AT5G57940				AT3G29140	AT4G32360
												AT5G58070				AT3G44220	AT5G16270
												AT5G58375				AT3G45600	AT3G47680
												AT5G59730				AT3G54990	AT5G22360
												AT5G60170				AT3G56600	AT1G60810
												AT5G60550				AT3G58030	AT1G58520
												AT5G61150				AT3G60140	AT5G08400
												AT5G61560				AT3G60300	AT1G54340
												AT5G62090				AT3G60580	AT1G12310
												AT5G62520				AT3G61028	AT4G18480
												AT5G63770				AT3G63430	AT2G17695
												AT5G64220				AT4G01710	AT3G47910
												AT5G64260				AT4G03110	AT1G09730
												AT5G64340				AT4G03460	AT3G51500
												AT5G64360				AT4G13410	AT4G31130
												AT5G64850				AT4G15230	AT1G02870
												AT5G65440				AT4G15800	AT1G57765
												AT5G65460				AT4G15920	AT3G04470
												AT5G65470				AT4G16745	AT3G57340
												AT5G66900				AT4G18203	AT4G28260
												ATCG00020				AT4G18890	AT5G40610
												ATCG00190				AT4G21903	AT2G33410
												ATCG00220				AT4G22214	AT3G14010
												ATCG00280				AT4G24231	AT4G26100
												ATCG00540				AT4G26300	AT3G26030
												ATCG00680				AT4G26480	AT3G47060
												ATCG00760				AT4G27000	AT5G67470
												ATCG00780				AT4G27900	AT2G15290
												ATCG01020				AT4G35270	AT2G01100
												ATCG01060				AT4G39730	AT4G01560
												ATMG00830				AT4G39860	AT1G15250
												ATMG01130				AT5G02170	AT1G53670
																AT5G02230	AT1G15130
																AT5G02470	AT1G54830
																AT5G04310	AT1G56280
																AT5G05100	AT3G16630
																AT5G05940	AT2G04230
																AT5G08460	AT4G03205
																AT5G10100	AT5G40540
																AT5G10710	AT1G06230
																AT5G10790	AT2G14285
																AT5G13710	AT5G15680
																AT5G15420	AT1G23780
																AT5G16620	AT1G54170
																AT5G19230	AT1G25175
																AT5G19550	AT3G23540
																AT5G20810	AT4G21450
																AT5G21105	AT1G10670
																AT5G21160	AT2G23460
																AT5G21940	AT5G13570
																AT5G24165	AT5G47830
																AT5G24230	AT2G23450
																AT5G25280	AT1G22700
																AT5G25360	AT3G02555
																AT5G27410	AT3G18370
																AT5G27930	AT5G46160
																AT5G35732	AT3G13340
																AT5G40910	AT5G56760
																AT5G44567	AT3G44190
																AT5G48410	AT4G28590
																AT5G48560	AT4G32660
																AT5G51330	AT1G31190
																AT5G52450	AT5G08450
																AT5G55500	AT5G16210
																AT5G58180	AT5G23730
																AT5G58320	AT4G30100
																AT5G58575	AT2G05810
																AT5G59300	AT5G04240
																AT5G60265	AT4G14950
																AT5G61450	AT5G45160
																AT5G62260	AT5G11270
																AT5G62340	AT1G62740
																AT5G63670	AT1G12390
																AT5G63860	AT1G16890
																AT5G64800	AT1G76160
																AT5G65940	AT1G33240
																ATCG00670	AT5G60620
																AT1G01090	AT4G22360
																AT1G01420	AT1G11475
																AT1G01490	AT1G20010
																AT1G01500	AT5G20930
																AT1G01650	AT3G61480
																AT1G01880	AT3G59110
																AT1G02065	AT4G17085
																AT1G02350	AT1G75990
																AT1G02360	AT1G14360
																AT1G02405	AT4G28100
																AT1G03170	AT2G46390
																AT1G03270	AT3G47080
																AT1G03380	AT1G58250
																AT1G03560	AT5G64030
																AT1G03610	AT3G50000
																AT1G03760	AT3G07810
																AT1G03930	AT3G60630
																AT1G03982	AT2G37920
																AT1G04130	AT1G58230
																AT1G04180	AT2G39130
																AT1G04190	AT2G26780
																AT1G04570	AT1G30880
																AT1G05000	AT3G03870
																AT1G05065	AT1G49740
																AT1G05100	AT3G26560
																AT1G05240	AT3G07580
																AT1G05380	AT5G17910
																AT1G05470	AT5G35080
																AT1G05900	AT2G33585
																AT1G05910	AT2G20760
																AT1G06148	AT3G03320
																AT1G06475	AT5G62530
																AT1G06590	AT5G50900
																AT1G07210	AT5G35180
																AT1G07270	AT4G18600
																AT1G07390	AT5G51020
																AT1G07560	AT1G68790
																AT1G07660	AT4G36140
																AT1G07870	AT5G01800
																AT1G08030	AT2G40590
																AT1G08400	AT1G12500
																AT1G08540	AT4G17530
																AT1G09010	AT3G53090
																AT1G09020	AT3G23830
																AT1G09040	AT1G71500
																AT1G09060	AT4G29220
																AT1G09245	AT5G35160
																AT1G09350	AT5G18790
																AT1G09580	AT1G08660
																AT1G09840	AT2G31410
																AT1G09950	AT1G49340
																AT1G10150	AT3G62360
																AT1G10760	AT3G61130
																AT1G10820	AT4G12400
																AT1G10940	AT4G37330
																AT1G11090	AT2G37110
																AT1G11100	AT5G27970
																AT1G11160	AT1G48230
																AT1G11180	AT1G80040
																AT1G11230	AT2G19880
																AT1G11330	AT1G55310
																AT1G11420	AT1G51720
																AT1G11608	AT3G06250
																AT1G11610	AT3G10370
																AT1G11820	AT2G30520
																AT1G11930	AT2G21410
																AT1G12380	AT3G13235
																AT1G12620	AT5G55670
																AT1G13000	AT2G26890
																AT1G13030	AT1G19330
																AT1G13110	AT3G18440
																AT1G13120	AT3G52040
																AT1G13245	AT5G40150
																AT1G13470	AT1G15100
																AT1G13740	AT4G13830
																AT1G13960	AT2G44430
																AT1G14020	AT1G05540
																AT1G14315	AT3G02220
																AT1G15060	AT1G79985
																AT1G15490	AT1G53920
																AT1G16270	AT3G09570
																AT1G16380	AT1G04210
																AT1G16610	AT1G06290
																AT1G17145	AT4G15475
																AT1G18150	AT1G72150
																AT1G18200	AT4G17650
																AT1G18335	AT1G09140
																AT1G18470	AT5G66950
																AT1G18610	AT3G09850
																AT1G18630	AT3G47890
																AT1G18850	AT5G55300
																AT1G18900	AT2G20725
																AT1G18950	AT1G52930
																AT1G19010	AT2G45700
																AT1G19100	AT5G23110
																AT1G19270	AT5G15930
																AT1G19300	AT2G15000
																AT1G19370	AT5G07920
																AT1G19490	AT1G53310
																AT1G19680	AT1G79350
																AT1G20200	AT5G48385
																AT1G20650	AT2G25760
																AT1G20770	AT1G79000
																AT1G20850	AT5G57460
																AT1G21326	AT2G35605
																AT1G21450	AT5G07740
																AT1G21830	AT1G31340
																AT1G21900	AT2G36835
																AT1G22040	AT1G57720
																AT1G22310	AT5G09620
																AT1G22520	AT1G36980
																AT1G22650	AT4G13530
																AT1G22990	AT4G02640
																AT1G23030	AT5G63440
																AT1G23070	AT3G11290
																AT1G23090	AT5G28830
																AT1G23440	AT1G11660
																AT1G23730	AT2G17972
																AT1G23810	AT3G12560
																AT1G24148	AT2G13370
																AT1G24510	AT5G42890
																AT1G25550	AT3G52580
																AT1G26190	AT4G03200
																AT1G26370	AT1G30570
																AT1G27340	AT2G32900
																AT1G27510	AT1G79550
																AT1G27690	AT5G38290
																AT1G28120	AT5G27120
																AT1G28240	AT5G22850
																AT1G28500	AT4G12980
																AT1G28520	AT3G50590
																AT1G28815	AT5G10540
																AT1G29280	AT3G16270
																AT1G29300	AT3G16785
																AT1G29330	AT2G25300
																AT1G29750	AT1G55840
																AT1G29760	AT5G65575
																AT1G30080	AT3G15060
																AT1G30110	AT1G21880
																AT1G30320	AT1G31810
																AT1G30475	AT1G20580
																AT1G31130	AT5G65300
																AT1G31660	AT1G08820
																AT1G31830	AT3G19420
																AT1G32360	AT1G63110
																AT1G32530	AT4G17140
																AT1G32928	AT3G19990
																AT1G33055	AT1G16180
																AT1G33110	AT4G14455
																AT1G33330	AT5G49810
																AT1G33470	AT1G77180
																AT1G34360	AT3G06420
																AT1G34780	AT1G49980
																AT1G35460	AT5G04420
																AT1G36622	AT3G27390
																AT1G36623	AT5G15870
																AT1G43850	AT4G16650
																AT1G44170	AT5G14480
																AT1G44446	AT3G26950
																AT1G46264	AT2G03150
																AT1G47128	AT2G23520
																AT1G47260	AT3G28460
																AT1G47280	AT1G16840
																AT1G47340	AT4G36920
																AT1G47500	AT3G08650
																AT1G47550	AT3G25805
																AT1G47740	AT5G26850
																AT1G47900	AT3G55690
																AT1G48370	AT3G49470
																AT1G48580	AT1G50030
																AT1G48770	AT5G08190
																AT1G49400	AT4G03960
																AT1G49520	AT1G69220
																AT1G49660	AT1G30810
																AT1G49710	AT3G13200
																AT1G50170	AT1G48420
																AT1G50420	AT3G06860
																AT1G50450	AT4G33140
																AT1G50460	AT1G65700
																AT1G50640	AT5G03290
																AT1G51800	AT1G14330
																AT1G51820	AT2G47380
																AT1G52000	AT2G39090
																AT1G52080	AT5G43430
																AT1G52150	AT2G45990
																AT1G52420	AT2G11890
																AT1G53090	AT1G20220
																AT1G53190	AT5G19280
																AT1G53460	AT3G01820
																AT1G53625	AT1G25570
																AT1G53635	AT1G31860
																AT1G54020	AT5G37370
																AT1G54080	AT5G26760
																AT1G54120	AT4G21810
																AT1G54130	AT5G12210
																AT1G54630	AT3G13275
																AT1G54710	AT5G15960
																AT1G55180	AT3G49390
																AT1G55460	AT4G24520
																AT1G55610	AT5G59840
																AT1G55970	AT2G17800
																AT1G56145	AT5G13110
																AT1G56600	AT2G30250
																AT1G58025	AT4G34640
																AT1G58200	AT2G03440
																AT1G58265	AT4G01395
																AT1G58400	AT4G02380
																AT1G58470	AT1G55805
																AT1G59820	AT5G49570
																AT1G60010	AT2G42910
																AT1G60670	AT2G22480
																AT1G60800	AT5G47100
																AT1G61560	AT5G63880
																AT1G61770	AT5G50020
																AT1G62430	AT2G17530
																AT1G62960	AT1G10850
																AT1G63020	AT3G06060
																AT1G63670	AT5G61020
																AT1G63800	AT1G31730
																AT1G63860	AT5G64180
																AT1G63950	AT2G45540
																AT1G64070	AT3G20010
																AT1G64110	AT1G11480
																AT1G64300	AT1G23900
																AT1G64385	AT1G55270
																AT1G64405	AT1G13190
																AT1G64460	AT5G59950
																AT1G65295	AT1G23490
																AT1G65610	AT5G42990
																AT1G66460	AT1G28150
																AT1G66600	AT1G51630
																AT1G66730	AT3G15410
																AT1G67080	AT1G24350
																AT1G67250	AT4G26400
																AT1G67310	AT5G05010
																AT1G67785	AT1G50500
																AT1G67940	AT5G06120
																AT1G68160	AT3G15470
																AT1G68550	AT1G15950
																AT1G68680	AT5G67420
																AT1G68990	AT5G11560
																AT1G69150	AT1G19430
																AT1G69580	AT1G21930
																AT1G69790	AT5G46430
																AT1G69930	AT4G23640
																AT1G70000	AT3G11200
																AT1G70230	AT1G15240
																AT1G70250	AT4G34215
																AT1G70310	AT2G17790
																AT1G70330	AT3G55830
																AT1G70520	AT5G67490
																AT1G70540	AT1G64355
																AT1G70860	AT3G53670
																AT1G71780	AT1G72680
																AT1G71850	AT1G75080
																AT1G71960	AT2G01270
																AT1G72030	AT3G27050
																AT1G72170	AT3G22530
																AT1G72410	AT3G23280
																AT1G72560	AT5G08710
																AT1G72740	AT2G32910
																AT1G72860	AT5G46780
																AT1G73340	AT2G07671
																AT1G73670	AT1G15420
																AT1G73730	AT4G13350
																AT1G74140	AT1G55300
																AT1G74580	AT5G50430
																AT1G74750	AT3G43740
																AT1G74800	AT2G31865
																AT1G75220	AT5G35750
																AT1G75230	AT4G18710
																AT1G75310	AT2G20060
																AT1G75400	AT5G65890
																AT1G75410	AT2G22780
																AT1G76110	AT5G40810
																AT1G76350	AT1G38131
																AT1G76390	AT5G58740
																AT1G76550	AT2G28230
																AT1G76560	AT4G31570
																AT1G76660	AT1G48110
																AT1G76790	AT1G52500
																AT1G76952	AT5G61830
																AT1G77080	AT5G53310
																AT1G77230	AT3G54670
																AT1G77280	AT1G22985
																AT1G77290	AT5G55100
																AT1G77300	AT4G24090
																AT1G77370	AT1G12610
																AT1G77600	AT4G17150
																AT1G77760	AT5G58410
																AT1G77880	AT3G13530
																AT1G77920	AT3G18750
																AT1G78000	AT3G55140
																AT1G78060	AT3G61240
																AT1G78240	AT1G59710
																AT1G78280	AT5G51550
																AT1G78470	AT3G45830
																AT1G78840	AT3G63460
																AT1G79440	AT2G16280
																AT1G79470	AT5G35690
																AT1G79510	AT5G07470
																AT1G79720	AT5G04040
																AT1G79870	AT4G35905
																AT1G79970	AT1G15230
																AT1G80060	AT1G34320
																AT1G80240	AT3G19740
																AT1G80530	AT3G10500
																AT1G80700	AT5G50450
																AT1G80820	AT3G09320
																AT1G80830	AT5G51570
																AT1G80865	AT4G27040
																AT1G80940	AT4G27320
																AT2G01023	AT2G27170
																AT2G01190	AT5G09830
																AT2G01650	AT5G65280
																AT2G01905	AT4G14030
																AT2G02010	AT5G23050
																AT2G02070	AT1G63880
																AT2G02180	AT2G34630
																AT2G02360	AT5G11980
																AT2G02400	AT4G04860
																AT2G02470	AT2G33435
																AT2G02480	AT1G03365
																AT2G03130	AT3G27420
																AT2G03140	AT3G25470
																AT2G03380	AT5G38510
																AT2G04400	AT5G25760
																AT2G04550	AT4G32350
																AT2G04795	AT4G12110
																AT2G05760	AT5G63380
																AT2G05786	AT5G47310
																AT2G07629	AT4G27750
																AT2G13540	AT2G25180
																AT2G13550	AT3G47690
																AT2G13660	AT2G25930
																AT2G14247	AT3G15480
																AT2G15440	AT1G07510
																AT2G15730	AT5G39320
																AT2G15760	AT4G03390
																AT2G15900	AT3G10300
																AT2G16400	AT5G17900
																AT2G16570	AT4G15415
																AT2G16920	AT3G11800
																AT2G17570	AT4G09720
																AT2G17830	AT3G56190
																AT2G18160	AT5G65900
																AT2G18350	AT3G03070
																AT2G18600	AT2G32210
																AT2G18790	AT4G17050
																AT2G18910	AT4G30330
																AT2G19160	AT2G36490
																AT2G19800	AT5G09390
																AT2G19860	AT4G01810
																AT2G20020	AT5G51545
																AT2G20300	AT5G63160
																AT2G20610	AT3G17430
																AT2G20920	AT4G02120
																AT2G20980	AT4G32640
																AT2G21060	AT5G58130
																AT2G21190	AT4G21560
																AT2G21300	AT1G53165
																AT2G22040	AT2G33610
																AT2G22100	AT2G38740
																AT2G22340	AT3G13570
																AT2G22720	AT5G10860
																AT2G22800	AT1G71710
																AT2G22890	AT5G18410
																AT2G23093	AT1G69980
																AT2G23140	AT5G60360
																AT2G23790	AT3G06660
																AT2G24420	AT5G22000
																AT2G24430	AT4G00900
																AT2G24570	AT1G77140
																AT2G24590	AT4G00290
																AT2G24693	AT3G53710
																AT2G25480	AT1G28480
																AT2G25560	AT1G27210
																AT2G25720	AT4G11740
																AT2G25730	AT2G39750
																AT2G26170	AT5G24610
																AT2G26470	AT5G45050
																AT2G26600	AT3G44860
																AT2G26640	AT3G17240
																AT2G26650	AT5G08500
																AT2G26710	AT5G23390
																AT2G27150	AT1G15860
																AT2G27350	AT3G07460
																AT2G27420	AT4G38570
																AT2G27800	AT2G45200
																AT2G28430	AT2G19790
																AT2G28830	AT3G53880
																AT2G28890	AT5G60340
																AT2G29440	AT5G60640
																AT2G29500	AT5G09960
																AT2G29910	AT1G12910
																AT2G30020	AT1G68910
																AT2G30590	AT5G38990
																AT2G31130	AT3G46640
																AT2G31140	AT5G65700
																AT2G31260	AT1G10870
																AT2G31300	AT5G11140
																AT2G31650	AT1G26110
																AT2G31700	AT2G38950
																AT2G31740	AT5G59140
																AT2G31955	AT5G57010
																AT2G32010	AT5G15540
																AT2G32480	AT3G17450
																AT2G32560	AT5G56140
																AT2G32960	AT4G00660
																AT2G33670	AT4G02570
																AT2G33710	AT1G34210
																AT2G34660	AT4G33530
																AT2G34720	AT3G16110
																AT2G35040	AT2G38880
																AT2G35350	AT3G08510
																AT2G35480	AT1G53350
																AT2G35650	AT1G70740
																AT2G35658	AT2G18670
																AT2G35790	AT4G29160
																AT2G37130	AT2G25310
																AT2G37290	AT4G14300
																AT2G37570	AT3G24080
																AT2G37960	AT5G63470
																AT2G38250	AT5G26600
																AT2G38410	AT1G12580
																AT2G38490	AT2G36530
																AT2G38580	AT5G61230
																AT2G38630	AT5G23090
																AT2G38720	AT5G04600
																AT2G38730	AT5G49930
																AT2G38800	AT2G13560
																AT2G38960	AT1G05205
																AT2G39140	AT4G20170
																AT2G39340	AT2G32980
																AT2G39375	AT1G05630
																AT2G39400	AT2G01470
																AT2G39660	AT4G10040
																AT2G39720	AT1G43690
																AT2G39890	AT5G03660
																AT2G39930	AT5G07370
																AT2G39950	AT3G03330
																AT2G40030	AT2G21340
																AT2G40410	AT1G54100
																AT2G40460	AT5G08230
																AT2G40600	AT2G38020
																AT2G40610	AT5G10940
																AT2G40890	AT3G09740
																AT2G40970	AT5G51740
																AT2G41670	AT1G29660
																AT2G41700	AT5G23670
																AT2G41705	AT4G25660
																AT2G41820	AT1G45688
																AT2G42270	AT5G13390
																AT2G42670	AT5G66880
																AT2G42890	AT3G25700
																AT2G43000	AT1G12680
																AT2G43080	AT4G39260
																AT2G43240	AT5G19960
																AT2G43410	AT4G21160
																AT2G43490	AT3G61070
																AT2G43540	AT5G66930
																AT2G43780	AT5G46070
																AT2G44180	AT4G05420
																AT2G44660	AT4G32250
																AT2G44670	AT3G19800
																AT2G44790	AT1G63980
																AT2G44920	AT2G37680
																AT2G45480	AT5G44860
																AT2G45790	AT1G80930
																AT2G45950	AT4G10710
																AT2G46040	AT1G51980
																AT2G46270	AT2G38650
																AT2G46360	AT3G55030
																AT2G46430	AT4G35360
																AT2G46510	AT3G15810
																AT2G46770	AT3G43810
																AT2G46780	AT2G26660
																AT2G46790	AT5G13970
																AT2G46920	AT5G54310
																AT2G46970	AT1G75850
																AT2G47010	AT5G23150
																AT2G47070	AT4G21940
																AT2G47340	AT4G10840
																AT2G47820	AT1G78140
																AT2G47844	AT3G22845
																AT2G47870	AT3G11650
																AT2G47900	AT1G12820
																AT2G48160	AT5G06830
																AT3G01060	AT4G14615
																AT3G01120	AT4G36080
																AT3G01160	AT4G33625
																AT3G01210	AT2G03430
																AT3G01380	AT5G64470
																AT3G01510	AT5G62190
																AT3G01860	AT5G15920
																AT3G02270	AT4G11150
																AT3G02450	AT2G02570
																AT3G02740	AT4G11660
																AT3G02860	AT2G38790
																AT3G02950	AT2G36480
																AT3G03050	AT4G35985
																AT3G03110	AT4G30790
																AT3G03420	AT3G27240
																AT3G03490	AT3G60410
																AT3G03550	AT5G10630
																AT3G03790	AT1G80640
																AT3G03860	AT5G65207
																AT3G04040	AT3G59940
																AT3G04060	AT3G19130
																AT3G04100	AT4G10920
																AT3G04250	AT2G43500
																AT3G04590	AT5G06710
																AT3G04670	AT3G22520
																AT3G04880	AT4G23330
																AT3G05010	AT1G15940
																AT3G05090	AT2G20740
																AT3G05270	AT3G58730
																AT3G05370	AT1G15750
																AT3G05430	ATMG00690
																AT3G05710	AT5G16110
																AT3G05790	AT4G37120
																AT3G05800	AT4G16580
																AT3G06260	AT1G54390
																AT3G06350	AT5G67245
																AT3G06370	AT3G20270
																AT3G06455	AT4G38760
																AT3G06570	AT4G26610
																AT3G06840	AT5G52580
																AT3G06990	AT5G47620
																AT3G07170	AT4G03000
																AT3G07330	AT1G15920
																AT3G07550	AT5G13160
																AT3G07940	AT3G28940
																AT3G07960	AT1G34020
																AT3G07990	AT4G02020
																AT3G08010	AT3G04740
																AT3G08600	AT3G57050
																AT3G09070	AT2G42590
																AT3G09250	AT1G08190
																AT3G09270	AT1G53910
																AT3G09290	AT5G64200
																AT3G09540	AT4G22330
																AT3G09620	AT1G79660
																AT3G09660	AT2G21195
																AT3G09880	AT1G50430
																AT3G09910	AT3G21215
																AT3G10040	AT2G17990
																AT3G10116	AT1G24020
																AT3G10320	AT4G14360
																AT3G10650	AT1G43190
																AT3G10760	AT2G34840
																AT3G10920	AT5G67560
																AT3G10980	AT4G39100
																AT3G11280	AT4G38600
																AT3G11340	AT3G57410
																AT3G11402	AT5G66250
																AT3G11440	AT5G18580
																AT3G11490	AT3G26810
																AT3G11591	AT1G33980
																AT3G11850	AT2G32730
																AT3G12060	AT4G23470
																AT3G12140	AT1G20693
																AT3G12210	AT4G22740
																AT3G12640	AT1G68070
																AT3G12670	AT4G02450
																AT3G12770	AT4G39170
																AT3G13060	AT1G59750
																AT3G13110	AT3G54280
																AT3G13404	AT2G30880
																AT3G13460	AT4G35860
																AT3G13620	AT1G32400
																AT3G13780	AT2G39940
																AT3G13910	AT1G55535
																AT3G14050	AT2G29630
																AT3G14100	AT5G50920
																AT3G14225	AT5G56150
																AT3G14390	AT4G16430
																AT3G14450	AT1G55520
																AT3G14950	AT4G15130
																AT3G15030	AT4G34350
																AT3G15070	AT1G64550
																AT3G15095	AT2G03800
																AT3G15170	AT2G46550
																AT3G15200	AT5G17610
																AT3G15395	AT4G11670
																AT3G15440	AT5G35620
																AT3G15500	AT2G26070
																AT3G15890	AT5G22510
																AT3G15909	AT5G14270
																AT3G15940	AT2G16640
																AT3G15990	AT3G10210
																AT3G16100	AT4G30900
																AT3G16700	AT1G50370
																AT3G16760	AT4G17830
																AT3G16780	AT3G06610
																AT3G16840	AT1G80890
																AT3G16857	AT5G17170
																AT3G17420	AT5G12310
																AT3G17680	AT3G06670
																AT3G17710	AT2G17730
																AT3G17840	AT5G62460
																AT3G17970	AT5G03285
																AT3G18280	AT2G34250
																AT3G18500	AT1G51200
																AT3G18640	AT2G40380
																AT3G18690	AT1G47640
																AT3G19260	AT5G15740
																AT3G19290	AT1G64860
																AT3G19540	AT3G51460
																AT3G19680	AT3G52560
																AT3G19900	AT5G61780
																AT3G20340	AT2G01720
																AT3G20490	AT3G42150
																AT3G20720	AT1G01360
																AT3G20920	AT1G71900
																AT3G21060	AT3G01450
																AT3G21350	AT1G18480
																AT3G22100	AT3G61140
																AT3G22110	AT5G27620
																AT3G22200	AT2G47640
																AT3G22260	AT5G09890
																AT3G22540	AT1G79200
																AT3G23030	AT2G25660
																AT3G23150	ATMG00570
																AT3G23340	AT3G46060
																AT3G24340	AT1G28440
																AT3G24515	AT2G34300
																AT3G25110	AT3G03340
																AT3G25165	AT2G28540
																AT3G25540	AT2G25735
																AT3G25610	AT3G04780
																AT3G26000	AT3G48140
																AT3G26020	AT1G27130
																AT3G26210	AT1G72480
																AT3G26400	AT1G78510
																AT3G26445	AT2G27600
																AT3G26910	AT5G27470
																AT3G26935	AT4G34660
																AT3G27010	AT4G16380
																AT3G27170	AT5G15400
																AT3G27190	AT1G54490
																AT3G27350	AT3G17440
																AT3G27560	AT5G02480
																AT3G28345	AT2G25950
																AT3G29350	AT2G29070
																AT3G30730	AT1G32810
																AT3G41762	AT4G02880
																AT3G43710	AT3G61050
																AT3G44530	AT4G24440
																AT3G45100	AT2G45810
																AT3G45770	AT3G18140
																AT3G46100	AT4G01320
																AT3G46280	AT3G47000
																AT3G46460	AT5G66005
																AT3G46480	AT4G30820
																AT3G46590	AT1G24706
																AT3G47640	AT5G24450
																AT3G47830	AT4G15470
																AT3G48000	AT3G63070
																AT3G48360	AT1G58100
																AT3G48660	AT1G27930
																AT3G48690	AT5G19770
																AT3G48760	AT1G16700
																AT3G49290	AT2G29700
																AT3G49620	AT1G14000
																AT3G49790	AT5G25540
																AT3G50230	AT5G13020
																AT3G50470	AT3G58510
																AT3G51150	AT5G27860
																AT3G51410	AT1G59900
																AT3G51750	AT5G08470
																AT3G51770	AT1G34370
																AT3G52240	AT1G33490
																AT3G52740	AT5G42220
																AT3G52950	AT1G32630
																AT3G53010	AT5G08690
																AT3G53280	AT4G14147
																AT3G53340	AT2G40070
																AT3G53380	AT1G71950
																AT3G53760	AT1G67850
																AT3G53790	AT5G10950
																AT3G54030	AT1G71860
																AT3G54230	AT5G08080
																AT3G54770	AT1G52730
																AT3G55560	AT3G58500
																AT3G55610	AT1G06060
																AT3G55730	AT1G27600
																AT3G55740	AT5G57100
																AT3G55880	AT5G28840
																AT3G55980	AT3G19860
																AT3G57380	AT5G25150
																AT3G57460	AT3G13350
																AT3G57490	AT1G03410
																AT3G57530	AT3G44340
																AT3G57660	AT4G10810
																AT3G57980	AT3G42050
																AT3G57990	AT4G24840
																AT3G58060	AT3G48670
																AT3G58680	AT5G58330
																AT3G59300	AT4G14520
																AT3G59340	AT2G39260
																AT3G59520	AT3G26640
																AT3G59590	AT1G10230
																AT3G59690	AT2G38000
																AT3G59760	AT3G01560
																AT3G59880	AT3G15640
																AT3G59890	AT1G55960
																AT3G60000	AT5G06910
																AT3G60050	AT4G34430
																AT3G60320	AT1G51350
																AT3G60680	AT3G23490
																AT3G60810	AT2G40670
																AT3G61010	AT1G19000
																AT3G61560	AT5G17440
																AT3G61700	AT3G22290
																AT3G61960	AT4G01410
																AT3G62090	AT5G23380
																AT3G62300	AT1G15500
																AT3G62430	AT2G41945
																AT3G62690	AT2G46900
																AT3G62940	AT3G21390
																AT3G63200	AT3G10490
																AT3G66652	AT3G61260
																AT4G00310	AT5G20070
																AT4G00570	AT1G70060
																AT4G00880	AT2G32580
																AT4G00990	AT3G05970
																AT4G01010	AT2G47980
																AT4G01245	AT4G08240
																AT4G01250	AT5G04280
																AT4G01540	AT1G54150
																AT4G01550	AT5G43010
																AT4G01575	AT4G02580
																AT4G01750	AT3G29270
																AT4G01790	AT2G02390
																AT4G01800	AT3G51100
																AT4G02010	AT4G11850
																AT4G02050	AT3G18380
																AT4G02075	AT2G24940
																AT4G02350	AT3G04710
																AT4G02390	AT3G30390
																AT4G04885	AT3G19820
																AT4G05010	AT3G07565
																AT4G07960	AT5G38150
																AT4G08330	AT5G49550
																AT4G08930	AT1G80070
																AT4G09180	AT5G27540
																AT4G09570	AT3G51830
																AT4G10115	AT1G19120
																AT4G10200	AT2G17560
																AT4G10360	AT1G53750
																AT4G10630	AT1G09770
																AT4G11350	AT5G58005
																AT4G11790	AT5G24170
																AT4G11820	AT4G17790
																AT4G11845	AT4G19350
																AT4G12040	AT1G56180
																AT4G12300	AT3G23805
																AT4G12690	AT3G09360
																AT4G13310	AT3G53750
																AT4G13330	AT1G17490
																AT4G13520	AT3G49140
																AT4G14230	AT5G07590
																AT4G14690	AT3G44280
																AT4G14770	AT1G15880
																AT4G14830	AT5G14590
																AT4G14920	AT5G65290
																AT4G14990	AT4G16150
																AT4G15430	AT3G19630
																AT4G16420	AT5G11330
																AT4G17460	AT3G04930
																AT4G17570	AT5G24520
																AT4G17610	AT1G12850
																AT4G17890	AT4G13950
																AT4G18130	AT5G63870
																AT4G18140	AT4G26750
																AT4G18440	AT5G65010
																AT4G18720	AT4G24800
																AT4G18760	AT1G80280
																AT4G18800	AT3G46000
																AT4G18950	AT5G24740
																AT4G19040	AT5G40500
																AT4G19130	AT4G03260
																AT4G19160	AT2G41740
																AT4G19360	AT4G12340
																AT4G19390	AT1G19140
																AT4G19670	AT4G26870
																AT4G19960	AT4G04910
																AT4G20380	AT1G79730
																AT4G20735	AT4G28610
																AT4G20980	AT5G62610
																AT4G21380	AT3G06170
																AT4G21920	AT5G57815
																AT4G22140	AT4G02370
																AT4G22190	AT2G01410
																AT4G22260	AT3G02090
																AT4G22320	AT4G15900
																AT4G22745	AT4G03020
																AT4G23040	AT5G53440
																AT4G23260	AT3G07470
																AT4G23270	AT5G27350
																AT4G23440	AT4G10430
																AT4G23490	AT3G53500
																AT4G23530	AT4G33760
																AT4G23550	AT4G26510
																AT4G23570	AT1G22750
																AT4G23885	AT5G47760
																AT4G24330	AT2G25520
																AT4G24420	AT3G22425
																AT4G24470	AT2G05920
																AT4G24590	AT1G17730
																AT4G24630	AT1G28340
																AT4G25030	AT2G18890
																AT4G25225	AT4G36650
																AT4G25240	AT5G57440
																AT4G25315	AT1G04200
																AT4G25320	AT4G36720
																AT4G25380	AT4G05100
																AT4G25410	AT1G02160
																AT4G25520	AT4G20480
																AT4G25610	AT2G21270
																AT4G25670	AT5G45950
																AT4G25810	AT4G10470
																AT4G25910	AT5G20590
																AT4G26090	AT3G26360
																AT4G26900	AT1G69530
																AT4G26910	AT5G42520
																AT4G27310	AT4G29890
																AT4G27350	AT2G47630
																AT4G27450	AT1G53290
																AT4G27620	AT5G57035
																AT4G27650	AT3G44670
																AT4G27840	AT4G35790
																AT4G27950	AT5G61970
																AT4G27980	AT1G63000
																AT4G28000	AT4G10320
																AT4G28240	AT2G23390
																AT4G28560	AT5G57360
																AT4G28600	AT3G51890
																AT4G28690	AT5G60940
																AT4G29110	AT4G14500
																AT4G29330	AT1G66330
																AT4G29380	AT1G64430
																AT4G29700	AT5G10780
																AT4G29950	AT5G46510
																AT4G30130	AT2G45640
																AT4G30240	AT5G45410
																AT4G30290	AT5G24620
																AT4G30500	AT5G65685
																AT4G31270	AT1G79050
																AT4G31300	AT1G13880
																AT4G31420	AT4G35260
																AT4G31670	AT1G17280
																AT4G31890	AT5G11200
																AT4G31960	AT5G67030
																AT4G32105	AT1G63770
																AT4G32140	AT2G24050
																AT4G32160	AT5G14170
																AT4G32180	AT5G04740
																AT4G32400	AT2G36870
																AT4G32480	AT5G05780
																AT4G32600	AT3G06770
																AT4G32650	AT4G31580
																AT4G32870	AT1G72750
																AT4G32930	AT1G66430
																AT4G33040	AT1G74250
																AT4G33080	AT3G02760
																AT4G33170	AT1G71865
																AT4G33180	AT5G24500
																AT4G33565	AT3G45730
																AT4G33740	AT3G21630
																AT4G33770	AT4G18060
																AT4G33940	AT3G20970
																AT4G34090	AT3G18215
																AT4G34200	AT4G13360
																AT4G34360	AT2G05830
																AT4G34740	AT1G20440
																AT4G35295	AT1G68310
																AT4G35550	AT3G44380
																AT4G35580	AT5G63460
																AT4G36600	AT1G01910
																AT4G36670	AT2G18990
																AT4G36760	AT1G17580
																AT4G36810	AT3G02630
																AT4G36930	AT1G60900
																AT4G36970	AT1G17160
																AT4G37090	AT1G51390
																AT4G37100	AT2G45850
																AT4G37140	AT4G19150
																AT4G37520	AT5G14680
																AT4G37640	AT1G16825
																AT4G37720	AT1G71730
																AT4G37880	AT2G24200
																AT4G38390	AT2G48100
																AT4G38480	AT1G30530
																AT4G38520	AT3G21220
																AT4G38580	AT2G17350
																AT4G38960	AT2G09795
																AT4G39070	AT5G13030
																AT4G39340	AT4G00420
																AT4G39930	AT1G27700
																AT4G40090	AT5G59350
																AT5G01030	AT3G56040
																AT5G01270	AT4G17060
																AT5G01450	AT5G66410
																AT5G01610	AT1G70790
																AT5G01620	AT5G50370
																AT5G01670	AT5G42770
																AT5G01850	AT4G14540
																AT5G01920	AT1G21160
																AT5G01960	AT2G25964
																AT5G02290	AT1G74850
																AT5G02350	AT5G51880
																AT5G02370	AT5G08415
																AT5G02400	AT4G29830
																AT5G02430	AT5G10810
																AT5G02670	AT3G54540
																AT5G02730	AT2G37050
																AT5G02810	AT2G47580
																AT5G02910	AT1G80790
																AT5G03150	AT1G27090
																AT5G03190	AT4G14110
																AT5G03250	AT4G04210
																AT5G03370	AT3G07560
																AT5G03390	AT1G68890
																AT5G03530	AT4G04950
																AT5G03650	AT4G20280
																AT5G03730	AT4G25290
																AT5G03970	AT2G28420
																AT5G04090	AT3G60720
																AT5G04130	AT4G22233
																AT5G04520	AT4G02280
																AT5G04670	AT2G19810
																AT5G04780	AT4G04450
																AT5G04930	AT1G75030
																AT5G05070	AT5G50443
																AT5G05190	AT3G29770
																AT5G05310	AT2G46070
																AT5G05360	AT3G02380
																AT5G05987	AT5G25840
																AT5G06600	AT2G46000
																AT5G06630	AT3G01310
																AT5G06980	AT4G24026
																AT5G07070	AT1G69050
																AT5G07160	AT3G49120
																AT5G07580	AT4G03415
																AT5G07660	AT3G09730
																AT5G08480	AT5G26731
																AT5G08750	AT2G06255
																AT5G09630	AT5G46230
																AT5G09810	AT5G65590
																AT5G09850	AT3G01470
																AT5G09880	AT4G28330
																AT5G09920	AT5G07110
																AT5G09970	AT3G24150
																AT5G10010	AT3G56170
																AT5G10140	AT1G19620
																AT5G10180	AT4G29520
																AT5G10450	AT2G31390
																AT5G10520	AT4G09030
																AT5G10745	AT3G55390
																AT5G10930	AT1G14010
																AT5G11150	AT4G16660
																AT5G11240	AT1G15970
																AT5G11530	AT2G39805
																AT5G11610	AT3G51980
																AT5G11840	AT2G39810
																AT5G11890	AT1G21750
																AT5G11900	AT1G30135
																AT5G12010	AT3G50630
																AT5G12080	AT4G28980
																AT5G12120	AT2G35736
																AT5G12240	AT4G27270
																AT5G12480	AT4G23430
																AT5G12890	AT1G42480
																AT5G13000	AT2G41475
																AT5G13050	AT3G62830
																AT5G13150	AT5G02280
																AT5G13440	AT1G01300
																AT5G13480	AT3G03900
																AT5G13490	AT2G37170
																AT5G13530	AT5G42970
																AT5G13590	AT1G61930
																AT5G13640	AT3G54290
																AT5G13700	AT3G52590
																AT5G13820	AT3G02230
																AT5G13870	AT5G15490
																AT5G14200	AT1G12400
																AT5G14710	AT5G40970
																AT5G14950	AT5G07350
																AT5G15090	AT3G25220
																AT5G15210	AT3G52850
																AT5G15320	AT1G72610
																AT5G15580	AT2G42280
																AT5G15600	AT5G43330
																AT5G15700	AT1G26630
																AT5G15730	AT3G14595
																AT5G15745	AT3G18040
																AT5G16120	AT2G32920
																AT5G16380	AT4G38970
																AT5G16720	AT5G54440
																AT5G16880	AT3G25040
																AT5G17180	AT4G16720
																AT5G17550	AT1G05870
																AT5G17590	AT2G44060
																AT5G17860	AT1G70770
																AT5G17890	AT2G30930
																AT5G18403	AT2G21330
																AT5G18500	AT2G25620
																AT5G18550	AT1G71190
																AT5G18680	AT5G01970
																AT5G18830	AT5G20700
																AT5G18860	AT2G25070
																AT5G19070	AT3G14430
																AT5G19330	AT3G01790
																AT5G19480	AT5G20500
																AT5G19780	AT3G17365
																AT5G19920	AT1G20630
																AT5G19980	AT2G25110
																AT5G20050	AT1G12090
																AT5G20140	AT1G66240
																AT5G20250	AT5G56630
																AT5G20350	AT3G12490
																AT5G20360	ATCG00570
																AT5G20650	AT4G25720
																AT5G20680	AT3G62250
																AT5G21040	AT3G05420
																AT5G21280	AT2G32060
																AT5G21326	AT5G27850
																AT5G22530	AT2G38170
																AT5G22730	AT3G16640
																AT5G22890	AT4G02720
																AT5G22950	AT2G39630
																AT5G23010	AT3G19010
																AT5G23100	AT4G36500
																AT5G24310	AT4G02980
																AT5G24380	AT3G60860
																AT5G24470	AT3G48930
																AT5G24690	AT2G14740
																AT5G25120	ATCG01050
																AT5G25460	AT3G07680
																AT5G25920	AT5G19240
																AT5G26040	AT1G80840
																AT5G26290	AT5G20290
																AT5G26751	AT3G09455
																AT5G26820	AT2G10940
																AT5G27690	AT5G17190
																AT5G28400	AT3G11510
																AT5G37360	AT5G65390
																AT5G37680	ATCG01070
																AT5G38560	AT4G33010
																AT5G39360	AT5G63790
																AT5G39650	AT2G13360
																AT5G39660	AT4G17940
																AT5G40760	AT1G19870
																AT5G41110	AT3G47670
																AT5G41310	AT3G62600
																AT5G41460	ATCG00800
																AT5G41640	AT1G12900
																AT5G42053	AT4G17270
																AT5G42110	AT5G18900
																AT5G42290	AT3G50820
																AT5G42440	AT5G58440
																AT5G42470	AT3G11940
																AT5G42860	AT3G27210
																AT5G42880	AT5G06140
																AT5G42900	AT3G52710
																AT5G43260	AT3G21055
																AT5G43320	AT1G62790
																AT5G44100	AT1G11890
																AT5G44160	AT3G56070
																AT5G44230	AT5G49910
																AT5G44280	ATCG00070
																AT5G44340	AT1G76200
																AT5G44500	AT3G02800
																AT5G44565	AT5G19690
																AT5G44730	AT5G47910
																AT5G45300	AT2G04900
																AT5G45420	AT5G20910
																AT5G45440	AT4G19410
																AT5G45470	AT5G46020
																AT5G46110	AT4G27560
																AT5G46620	AT1G60710
																AT5G46720	AT4G20360
																AT5G46970	AT5G03340
																AT5G47320	AT4G29905
																AT5G47390	AT4G25050
																AT5G47590	AT1G06210
																AT5G47740	AT5G66680
																AT5G47960	AT4G31700
																AT5G48160	AT1G56110
																AT5G48360	AT3G14230
																AT5G48370	AT3G47960
																AT5G48720	AT5G15750
																AT5G48820	AT1G76650
																AT5G48890	AT1G29910
																AT5G49100	AT3G55800
																AT5G49215	AT5G51960
																AT5G49300	AT1G61520
																AT5G49390	AT2G19740
																AT5G49440	AT2G22500
																AT5G49510	AT3G63160
																AT5G49640	AT5G08160
																AT5G49690	AT4G04640
																AT5G49710	AT4G10790
																AT5G49770	ATCG00660
[truncated: 1,865 more rows]
