# Supplementary material for: Co-option and neofunctionalization of stomatal executors for defence against herbivores in Brassicales
Source: Nat Plants. 2025 Feb 24;11(3):483–504. doi: 10.1038/s41477-025-01921-1 (PMC11928322; doi:10.1038/s41477-025-01921-1)
Supplement: Supplementary file 16 — Methods for the visualization of cell outlines. [file 41477_2025_1921_MOESM16_ESM.xlsx]

## Sheet: membrane signal
Fig. 2e, left	propidium iodide
Fig. 2e, right	SR2200
Fig. 4f	SR2200
Fig. 4g,h	propidium iodide
Fig. 5a,b,e	propidium iodide
Fig. 6j, left	propidium iodide
Fig. 6j, right	SR2200
Ex_Fig. 3f	mCitrine-RCI2A
Ex_Fig. 7c	mCherry-RCI2A
Supplementary_Fig. 9	propidium iodide
Supplementary_Fig. 10	SR2200
Supplementary_Fig. 11	propidium iodide
Supplementary_Fig. 12	propidium iodide
Supplementary_Fig. 13	propidium iodide
Supplementary_Fig. 14	propidium iodide
Supplementary_Fig. 15	propidium iodide
Supplementary_Fig. 16	propidium iodide
Supplementary_Fig. 18	propidium iodide
