# Supplementary material for: Co-option and neofunctionalization of stomatal executors for defence against herbivores in Brassicales
Source: Nat Plants. 2025 Feb 24;11(3):483–504. doi: 10.1038/s41477-025-01921-1 (PMC11928322; doi:10.1038/s41477-025-01921-1)
Supplement: Supplementary file 17 — Source data for the graphs in the paper and all statistical analyses including exact P values. [file 41477_2025_1921_MOESM17_ESM.xlsx]

## Sheet: Fig.1
Gene Ontology term	Cluster frequency	Genome frequency	Corrected	FDR	FALSE	Genes annotated to the term
			P-value		Positives
cell wall organization or biogenesis	25 of 161 genes, 15.5%	1042 of 32025 genes, 3.3%	4.44e-08	0	0	At4g02270, At3g23810, At1g78040, At4g00770, At3g05490, At3g03250, At2g43590, At5g06630, At3g29360, At5g11740, At5g15490, At1g26240, At1g53470, At2g33570, At4g30660, At2g35860, At4g02500, At1g41830, At2g40475, At5g55480, At3g03680, At1g23720, At4g26690, At5g15650, At1g05250
plant-type cell wall organization or biogenesis	17 of 161 genes, 10.6%	579 of 32025 genes, 1.8%	2.99e-06	0	0	At4g02270, At3g23810, At1g78040, At4g00770, At5g06630, At3g29360, At5g15490, At1g26240, At2g35860, At1g41830, At2g40475, At5g55480, At3g03680, At1g23720, At4g26690, At5g15650, At1g05250
cellular component organization or biogenesis	42 of 161 genes, 26.1%	4080 of 32025 genes, 12.7%	0.00164	0.0067	0.02	At4g15770, At4g02270, At1g78040, At4g00770, At3g03250, At3g21540, At4g25630, At5g06630, At4g34490, At3g13940, At5g46290, At4g35320, At1g26240, At1g26880, At5g22440, At2g33570, At2g35860, At4g02500, At1g70600, At4g26690, At3g23810, At5g09810, At1g67360, At4g04910, At1g73010, At5g24020, At3g29360, At5g23860, At2g25210, At5g15490, At1g53470, At5g09510, At1g41830, At5g55480, At3g03680, At1g23720, At5…
plant-type cell wall organization	8 of 161 genes, 5.0%	181 of 32025 genes, 0.6%	0.00185	0.005	0.02	At5g55480, At1g23720, At4g26690, At5g06630, At3g29360, At1g05250, At5g15490, At1g26240
response to inorganic substance	28 of 161 genes, 17.4%	2273 of 32025 genes, 7.1%	0.00418	0.004	0.02	At5g24090, At4g02270, At3g23810, At3g13520, At3g13310, At1g67360, At2g43590, At3g05060, At3g23830, At3g24140, At1g20450, At1g31850, At5g11740, At3g16780, At2g25210, At4g18422, At1g53470, At1g10030, At4g30660, At1g41830, At4g01480, At1g70600, At3g03680, At2g32380, At5g60670, At2g22470, At2g39020, At1g75560
root development	20 of 161 genes, 12.4%	1312 of 32025 genes, 4.1%	0.0048	0.0033	0.02	At4g02270, At5g09810, At1g74500, At2g43590, At5g40590, At1g66700, At5g22650, At3g15300, At2g12646, At1g53470, At1g18980, At2g32990, At4g02500, At4g01480, At5g55730, At1g23720, At2g33790, At2g32380, At4g26690, At2g22470
root system development	20 of 161 genes, 12.4%	1316 of 32025 genes, 4.1%	0.00501	0.0029	0.02	At4g02270, At5g09810, At1g74500, At2g43590, At5g40590, At1g66700, At5g22650, At3g15300, At2g12646, At1g53470, At1g18980, At2g32990, At4g02500, At4g01480, At5g55730, At1g23720, At2g33790, At2g32380, At4g26690, At2g22470
carbohydrate derivative metabolic process	18 of 161 genes, 11.2%	1107 of 32025 genes, 3.5%	0.00584	0.005	0.04	At3g52930, At3g13310, At3g05490, At3g03250, At5g07030, At5g56630, At2g37690, At5g20410, At3g29360, At1g03110, At5g15490, At2g11810, At2g19880, At1g41830, At2g40475, At3g62110, At2g16570, At5g15650
plant organ development	27 of 161 genes, 16.8%	2202 of 32025 genes, 6.9%	0.00674	0.0044	0.04	At4g02270, At5g09810, At1g74500, At4g27950, At2g43590, At5g40590, At5g10020, At1g66700, At2g35980, At5g22650, At3g15300, At2g12646, At5g65160, At1g53470, At5g07180, At1g18980, At3g15010, At2g32990, At4g02500, At2g40475, At4g01480, At5g55730, At1g23720, At2g33790, At4g26690, At2g32380, At2g22470
secondary metabolic process	16 of 161 genes, 9.9%	925 of 32025 genes, 2.9%	0.00867	0.006	0.06	At3g13310, At5g66690, At5g07030, At2g43590, At3g15300, At1g65690, At1g26240, At5g45580, At1g41830, At2g40475, At4g01480, At4g38620, At1g59730, At4g02360, At2g22470, At1g05250
cell wall organization	9 of 161 genes, 5.6%	318 of 32025 genes, 1.0%	0.01651	0.0073	0.08	At3g03250, At5g55480, At1g23720, At4g26690, At5g06630, At3g29360, At1g05250, At5g15490, At1g26240
stomatal complex morphogenesis	4 of 161 genes, 2.5%	38 of 32025 genes, 0.1%	0.01836	0.0083	0.1	At5g07180, At4g26690, At3g24140, At5g55480
response to low humidity	2 of 161 genes, 1.2%	3 of 32025 genes, 0.0%	0.03469	0.0123	0.16	At4g02270, At3g24140

## Sheet: Fig.2
Fig.2a
	hours	mock					estradiol						ftest	ttest
	6:00:00	1.05263	1.03814	0.965267	0.988971	0.958599	0.978742	1.10114	0.992404	1.65749	0.992404		0.00260691	0.333623
	8:00:00	0.94737	0.793884	0.984184	1.20748	1.11884	1.36793	1.09962	1.21588	1.49692	1.5768		0.700366	0.0167158	p < 0.05
	10:00:00	0.900002	1.14314	1.33607	0.957935	0.759436	0.896888	3.15579	1.89605	1.69114	2.53678		0.023555	0.05519
	24:00:00	1.40834	0.98214	0.988971	0.759962	0.961927	4.80321	12.1173	7.28031	8.16244	7.20501		0.00036845	0.00426391	p < 0.01
Fig.2b	WT	fama		ftest	ttest
	1.06	0.01		0.029703	0.00200471	p < 0.01
	1.04	0.02
	0.91	0.03
Fig.2c		Col-0			FAMApro:FAMA-Myc				ftest	ttest
	WSB_Pro	0.00090103	0.00076878	0.00110929	0.0156018	0.016152	0.0142937		0.0626546	1.34965e-05	p < 0.01
	WSB_3'-UTR	0.00103071	0.00063801	0.00125903	0.00083952	0.00210766	0.00107846		0.357005	0.441937
	EPF1	0.00111392	0.00104946	0.00131735	0.00391671	0.00457458	0.0064859		0.0217149	0.0368677	p < 0.05
	TA3	0.00183228	0.00145714	0.00213708	0.00114841	0.00180706	0.00128845		0.981361	0.232917

## Sheet: Fig.3
Fig.3d_left	WT	wsb-1	wsb-2	wsb-3	wsb-4	wsb-5	wsb-6	wsb-7	wsb-8	wsb-9
	0.865203	4.95e-05	5.6e-06	1.23e-05	1.96e-05	5.17e-05	4.16e-06	2.47e-05	1.55e-05	3.62e-05
	1.26381	4.27e-05	2.15e-05	2.39e-05	2.96e-05	3.87e-05	5.75e-05	9.75e-06	2.19e-05	9.3e-05
	0.914536	1.59e-05	5.44e-05		1.79e-05	2.95e-06	8.51e-06	1.53e-05	5.95e-06	5.33e-05
	Tukey's multiple comparisons test	Mean Diff.	95.00% CI of diff.	Below threshold?	Summary	Adjusted P Value
	WT vs. wsb-1	1.014	0.8094 to 1.220	Yes	****	<0.0001	A-B
	WT vs. wsb-2	1.014	0.8094 to 1.220	Yes	****	<0.0001	A-C
	WT vs. wsb-3	1.014	0.7853 to 1.244	Yes	****	<0.0001	A-D
	WT vs. wsb-4	1.014	0.8095 to 1.220	Yes	****	<0.0001	A-E
	WT vs. wsb-5	1.014	0.8094 to 1.220	Yes	****	<0.0001	A-F
	WT vs. wsb-6	1.014	0.8094 to 1.220	Yes	****	<0.0001	A-G
	WT vs. wsb-7	1.014	0.8095 to 1.220	Yes	****	<0.0001	A-H
	WT vs. wsb-8	1.015	0.8095 to 1.220	Yes	****	<0.0001	A-I
	WT vs. wsb-9	1.014	0.8094 to 1.219	Yes	****	<0.0001	A-J
	wsb-1 vs. wsb-2	8.867e-06	-0.2050 to 0.2051	No	ns	>0.9999	B-C
	wsb-1 vs. wsb-3	1.793e-05	-0.2292 to 0.2293	No	ns	>0.9999	B-D
	wsb-1 vs. wsb-4	1.367e-05	-0.2050 to 0.2051	No	ns	>0.9999	B-E
	wsb-1 vs. wsb-5	4.917e-06	-0.2050 to 0.2050	No	ns	>0.9999	B-F
	wsb-1 vs. wsb-6	1.264e-05	-0.2050 to 0.2051	No	ns	>0.9999	B-G
	wsb-1 vs. wsb-7	1.945e-05	-0.2050 to 0.2051	No	ns	>0.9999	B-H
	wsb-1 vs. wsb-8	2.158e-05	-0.2050 to 0.2051	No	ns	>0.9999	B-I
	wsb-1 vs. wsb-9	-2.48e-05	-0.2051 to 0.2050	No	ns	>0.9999	B-J
	wsb-2 vs. wsb-3	9.067e-06	-0.2292 to 0.2293	No	ns	>0.9999	C-D
	wsb-2 vs. wsb-4	4.8e-06	-0.2050 to 0.2050	No	ns	>0.9999	C-E
	wsb-2 vs. wsb-5	-3.95e-06	-0.2050 to 0.2050	No	ns	>0.9999	C-F
	wsb-2 vs. wsb-6	3.777e-06	-0.2050 to 0.2050	No	ns	>0.9999	C-G
	wsb-2 vs. wsb-7	1.058e-05	-0.2050 to 0.2051	No	ns	>0.9999	C-H
	wsb-2 vs. wsb-8	1.272e-05	-0.2050 to 0.2051	No	ns	>0.9999	C-I
	wsb-2 vs. wsb-9	-3.367e-05	-0.2051 to 0.2050	No	ns	>0.9999	C-J
	wsb-3 vs. wsb-4	-4.267e-06	-0.2292 to 0.2292	No	ns	>0.9999	D-E
	wsb-3 vs. wsb-5	-1.302e-05	-0.2293 to 0.2292	No	ns	>0.9999	D-F
	wsb-3 vs. wsb-6	-5.29e-06	-0.2293 to 0.2292	No	ns	>0.9999	D-G
	wsb-3 vs. wsb-7	1.517e-06	-0.2292 to 0.2292	No	ns	>0.9999	D-H
	wsb-3 vs. wsb-8	3.65e-06	-0.2292 to 0.2292	No	ns	>0.9999	D-I
	wsb-3 vs. wsb-9	-4.273e-05	-0.2293 to 0.2292	No	ns	>0.9999	D-J
	wsb-4 vs. wsb-5	-8.75e-06	-0.2051 to 0.2050	No	ns	>0.9999	E-F
	wsb-4 vs. wsb-6	-1.023e-06	-0.2050 to 0.2050	No	ns	>0.9999	E-G
	wsb-4 vs. wsb-7	5.783e-06	-0.2050 to 0.2050	No	ns	>0.9999	E-H
	wsb-4 vs. wsb-8	7.917e-06	-0.2050 to 0.2051	No	ns	>0.9999	E-I
	wsb-4 vs. wsb-9	-3.847e-05	-0.2051 to 0.2050	No	ns	>0.9999	E-J
	wsb-5 vs. wsb-6	7.727e-06	-0.2050 to 0.2051	No	ns	>0.9999	F-G
	wsb-5 vs. wsb-7	1.453e-05	-0.2050 to 0.2051	No	ns	>0.9999	F-H
	wsb-5 vs. wsb-8	1.667e-05	-0.2050 to 0.2051	No	ns	>0.9999	F-I
	wsb-5 vs. wsb-9	-2.972e-05	-0.2051 to 0.2050	No	ns	>0.9999	F-J
	wsb-6 vs. wsb-7	6.807e-06	-0.2050 to 0.2050	No	ns	>0.9999	G-H
	wsb-6 vs. wsb-8	8.94e-06	-0.2050 to 0.2051	No	ns	>0.9999	G-I
	wsb-6 vs. wsb-9	-3.744e-05	-0.2051 to 0.2050	No	ns	>0.9999	G-J
	wsb-7 vs. wsb-8	2.133e-06	-0.2050 to 0.2050	No	ns	>0.9999	H-I
	wsb-7 vs. wsb-9	-4.425e-05	-0.2051 to 0.2050	No	ns	>0.9999	H-J
	wsb-8 vs. wsb-9	-4.638e-05	-0.2051 to 0.2050	No	ns	>0.9999	I-J
Fig.3d_right	WT	wsb-1	wsb-2	wsb-3	wsb-4	wsb-5	wsb-6	wsb-7	wsb-8	wsb-9
	0.849358	0.000115		8.42e-05				3.38e-10		1.91e-10
	1.08757	0.000328
	1.08256	3.47e-05	8.87e-08	8.19e-05
	Tukey's multiple comparisons test	Mean Diff.	95.00% CI of diff.	Below threshold?	Summary	Adjusted P Value
	WT vs. wsb-1	1.006	0.7065 to 1.306	Yes	***	0.0002	A-B
	WT vs. wsb-2	1.006	0.5825 to 1.431	Yes	**	0.0011	A-C
	WT vs. wsb-3	1.006	0.6712 to 1.342	Yes	***	0.0004	A-D
	WT vs. wsb-7	1.006	0.5825 to 1.431	Yes	**	0.0011	A-H
	WT vs. wsb-9	1.006	0.5825 to 1.431	Yes	**	0.0011	A-J
	wsb-1 vs. wsb-2	0.0001591	-0.4239 to 0.4242	No	ns	>0.9999	B-C
	wsb-1 vs. wsb-3	7.618e-05	-0.3351 to 0.3353	No	ns	>0.9999	B-D
	wsb-1 vs. wsb-7	0.0001592	-0.4239 to 0.4242	No	ns	>0.9999	B-H
	wsb-1 vs. wsb-9	0.0001592	-0.4239 to 0.4242	No	ns	>0.9999	B-J
	wsb-2 vs. wsb-3	-8.296e-05	-0.4498 to 0.4497	No	ns	>0.9999	C-D
	wsb-2 vs. wsb-7	8.836e-08	-0.5193 to 0.5193	No	ns	>0.9999	C-H
	wsb-2 vs. wsb-9	8.851e-08	-0.5193 to 0.5193	No	ns	>0.9999	C-J
	wsb-3 vs. wsb-7	8.305e-05	-0.4497 to 0.4498	No	ns	>0.9999	D-H
	wsb-3 vs. wsb-9	8.305e-05	-0.4497 to 0.4498	No	ns	>0.9999	D-J
	wsb-7 vs. wsb-9	1.47e-10	-0.5193 to 0.5193	No	ns	>0.9999	H-J
Fig.3g	WT	wsb		ftest	ttest
	3	0		#DIV/0!	1.98192e-08	p < 0.01
	7	0
	2	0
	2	0
	2	0
	3	0
	3	0
	1	0
	4	0
	3	0
	3	0
	6	0
	5	0
	5	0
	4	0
	3	0
	2	0
	8	0
	5	0
	6	0
Fig.3i	WT	wsb		ftest	0.0162402
	0.92	0.15		ttest	1.27129e-05	p < 0.01
	0.98	0.12
	1.1	0.11
	1.32	0.11
	0.91	0.08
	0.96	0.21
Fig.3k	WTG4	2h	4h	6h	8h	10h	24h		2h	4h	6h	8h	10h	24h
	mock	0.695533	0.79685	1.07632	1.00364	0.864537	0.85	ftest	0.017561	0.000308086	0.0017202	1.56753e-05	2.29352e-05	4.27595e-10
		0.621083	0.992437	1.05174	0.900358	1.217	1.14	welch's t-ttest	0.00369224	4.36024e-05	1.55084e-06	6.0929e-05	1.29079e-05	0.000415147
		0.773527	0.96977	1.04689	0.843955	0.926588	1.16		p < 0.01	p < 0.01	p < 0.01	p < 0.01	p < 0.01	p < 0.01
		1.37509	0.726507	0.787915	0.853761	1.23114	0.85
		1.17245	1.27667	1.1616	0.936427	0.862542	1.11
		1.03015	1.34946	0.921961	1.51772	0.965936	0.94
		1.80191	1.04178		1.08065
	estrogen	1.96272	5.71881	7.90507	9.41681	20.1122	83.19
		3.40155	4.45589	6.96172	10.6435	15.6346	72.42
		3.57892	6.47874	8.14611	9.35176	14.4534	70.28
		5.52583	6.55402	7.96005	9.68155	18.8959	38.19
		2.08906	6.25805	8.75098	5.87764	14.723	50.97
		3.49718	6.40433	9.10154	10.9175	16.718	46.69
		2.15276	9.20477		14.0442
Fig.3m	At1g23170	2h	4h	6h	8h	10h	24h		2h	4h	6h	8h	10h	24h
	mock	0.754613	0.957998	1.0163	0.677855	0.840573	1	ftest	7.33861e-05	2.30004e-10	1.53806e-08	4.06215e-07	1.93767e-09	7.84382e-10
		0.784843	0.925366	1.03288	1.02506	1.01123	1.29	welch's t-ttest	0.000666428	2.14412e-05	0.000629185	1.32065e-06	8.50179e-05	0.000115718
		1.16781	1.14454	1.27751	0.936736	1.16429	0.91		p < 0.01	p < 0.01	p < 0.01	p < 0.01	p < 0.01	p < 0.01
		0.788478	1.09791	1.05214	1.09864	1.03248	0.97
		1.39198	1.11581	0.838956	0.813594	0.921961	1.14
		1.13851	0.875449	0.844791	1.55012	1.0615	0.77
		1.15707	0.918974		1.10884
	estrogen	3.29545	25.5413	21.6556	27.7109	64.4203	96.19
		2.9769	29.6117	24.1955	44.09	41.7232	91.63
		7.51866	32.2545	36.7583	40.5711	41.3394	111.77
		7.06396	39.7099	38.408	39.553	57.2596	55.25
		5.84476	46.8972	20.1122	40.8533	41.435	75.29
		7.98417	28.603	41.6429	38.4714	43.495	90.16
		5.73771	35.3775		41.9049
Fig.3n	TET4/At5g60220	2h	4h	6h	8h	10h	24h		2h	4h	6h	8h	10h	24h
	mock	2.24196	0.520545	1.02259	0.890017	0.728387	1.2	ftest	2.04822e-06	2.39567e-05	1.71143e-12	3.53047e-12	2.46863e-09	3.98337e-14
		0.803718	0.835915	1.14517	1.18803	0.777067	0.88	welch's t-ttest	0.000941055	4.65376e-06	0.000845588	5.58553e-06	7.68888e-06	6.68595e-05
		0.975871	0.540149	1.46634	1.37736	0.958895	0.87		p < 0.01	p < 0.01	p < 0.01	p < 0.01	p < 0.01	p < 0.01
		0.762123	6.23949	0.802305	0.600917	2.00849	0.91
		1.03869	0.832061	0.733171	0.532888	1.01591	0.87
		0.709445	0.865394	0.990038	1.61169	0.902987	1.39
		1.01262	0.946995		1.33044
	estrogen	10.7885	124.336	190.312	300.642	352.003	893.85
		12.3072	103.592	211.653	400.383	300.13	973.62
		16.4281	93.3619	235.387	312.686	281.328	1065.43
		22.5976	99.3716	407.001	235.335	368.651	577.58
		17.6072	149.925	235.387	256.931	298.746	822.51
		16.5424	107.991	393.137	339.023	266.768	762.13
		33.7799	129.316		332.814
Fig.3o	HIPP20	2h	4h	6h	8h	10h	24h		2h	4h	6h	8h	10h	24h
	mock	0.97009	0.847584	0.696835	0.92506	0.603601	1	ftest	0.385631	0.032717	0.139039	1.28273e-05	0.00183638	2.71165e-10
		0.750639	1.02439	1.09852	0.959898	0.871557	0.94	welch's t-ttest	0.00718977	1.03529e-05	5.70409e-05	0.000343019	2.78776e-05	0.00055523
		0.882412	0.966893	1.16923	1.36064	1.6529	1.24		p < 0.01	p < 0.01	p < 0.01	p < 0.01	p < 0.01	p < 0.01
		0.789781	1.0853	0.780366	0.853198	1.02219	1.08
		1.28597	1.09033	1.00618	0.893549	1.28788	1.11
		1.2566	1.05807	1.42295	0.996047	0.873573	0.72
		1.21942	0.951381		1.08997
	estrogen	1.44012	1.89399	2.57081	6.88896	13.8166	109.73
		1.12729	1.7509	3.0999	8.0983	12.0003	77.59
		1.42687	1.69517	3.05722	8.52058	9.67995	90.79
		1.61275	2.40843	4.10929	4.8825	14.7741	41.48
		1.30091	1.92932	2.66147	4.66201	13.5323	66.77
		1.25081	1.98356	3.11426	5.40497	10.2556	66.15
		1.43017	1.96532		3.68318

## Sheet: Fig.4
Fig.4a	estrogen -	estrogen +		ftest	ttest
	1.14	39.25		4.22741e-15	4.03946e-07	p < 0.01
	1.67	24.28
	0.09	42.17
	1.52	58.41
	0.17	65.86
	1.54	15.8
	2.14	33.16
	1.36	24.11
	1.36	28.67
	1.55	28.27
	1.22	14.17
	1.15	12.89
	1.85	25.9
		18.02
		55.77
		27.19
		39.53
Fig.4b
	Col-0			fama				ftest	ttest
	1.1	1.09	0.84	0.1066	0.1	0.09		0.00641744	0.00843831	p < 0.01
Fig.4c		Col-0			FAMApro:FAMA-Myc
	SCAP1_Pro	0.00076825	0.000582625	0.00132774	0.017476	0.0172355	0.0293911		0.00621065	0.0359653	p < 0.05
	SCAP1_3'-UTR	0.00137139	0.00136192	0.00431883	0.00203304	6.76222e-05	0.00127808		0.505644	0.342672
	WSB_Pro	0.00195293	0.00140995	0.00702407	0.0260939	0.019936	0.0164002		0.569829	0.00660847	p < 0.01
	NC	0.0041429	0.000694465	0.0161557	0.00185186	0.000548023	0.00393303		0.0847483	0.365187

## Sheet: Fig.6
Fig.6f	WT	wsb-1	wsb-2		Tukey's multiple comparisons test	Mean Diff.	95.00% CI of diff.	Below threshold?	Summary	Adjusted P Value
	0.952638	0.854607	0.537126		WT vs. wsb-1	0.2631	0.003306 to 0.5230	Yes	*	0.0477	A-B
	1.07674	0.698985	0.712025		WT vs. wsb-2	0.3199	0.06003 to 0.5797	Yes	*	0.0215	A-C
	0.974905	0.66128	0.795536		wsb-1 vs. wsb-2	0.05673	-0.2031 to 0.3166	No	ns	0.7886	B-C
Fig.6g	mock	estro		ftest	0.0106051
	0.8457	3.0698		ttest	0.00757433	p < 0.01
	0.9491	3.2808
	1.2256	3.1092
	0.8462	1.8991
	0.8731	1.064
	1.376	2.539
Fig.6h	WT	wsb-1	wsb-2		Tukey's multiple comparisons test	Mean Diff.	95.00% CI of diff.	Below threshold?	Summary	Adjusted P Value
	0.879988	0.292983	0.111878		WT vs. wsb-1	0.7093	0.4023 to 1.016	Yes	***	0.001	A-B
	1.23304	0.299139	0.104869		WT vs. wsb-2	0.8526	0.5457 to 1.160	Yes	***	0.0004	A-C
	0.921606	0.314738	0.260015		wsb-1 vs. wsb-2	0.1434	-0.1636 to 0.4503	No	ns	0.3839	B-C
Fig.6i	mock	estro		ftest	0.000566468
	0.834445	3.66096		ttest	0.00405023	p < 0.01
	1.08339	2.93269
	1.01787	2.899
	0.960743	1.70396
	1.2217	4.28379
	0.925875	2.10753
Fig.6k		mock				estro					ftest	ttest
	FAMA	0.00101676	0.00076347	0.00073152	4.8327e-05	0.0010109	0.00275549	0.00255025	0.00129892		0.25014	0.0403249	p < 0.05
	TA3	0.00109352	0.0004603	0.00066387	0.00046382	0.0002899	0.00245486	0.00051488	0.00107299		0.0830687	0.447712
Fig.6l	10 hours		24 hours
	iWSB-mV_mock	iWSB-mV_estro	iWSB-mV_mock	iWSB-mV_estro
	0.7532	2.2242	1.091	4.011
	0.8437	1.7602	0.886	4.488
	1.2763	1.3513	1.102	4.504
	1.2356	2.3875	0.775	3.022
	0.9979	2.142	1.01	5.016
	1.1508	2.0275	1.028	4.011
	ftest	0.246611		0.00225916
	ttest	0.000326375	p < 0.01	6.03391e-05	p < 0.01
Fig.6o	Tukey's multiple comparisons test	Mean Diff.	95.00% CI of diff.	Below threshold?	Summary	Adjusted P Value
	WT vs. ccs52a1-1	1.249	0.8048 to 1.694	Yes	****	<0.0001	A-B
	WT vs. ccs52a1-5	1.465	1.074 to 1.856	Yes	****	<0.0001	A-C
	ccs52a1-1 vs. ccs52a1-5	0.2157	-0.1885 to 0.6198	No	ns	0.4226	B-C
	WT	ccs52a1-1	ccs52a1-5
	6.63	5.8	8.87
	10.32	8.98	15.03
	11.04	11.23	7.24
	9.34	7.45	13.72
	8.9	11.76	7.87
	10.44	11.71	7.22
	7.54	8.08	7.63
	7.88	6.04	9.57
	7.39	8.65	5.67
	8.02	6.38	5.87
	10.62	7.2	8.99
	7.68	6.95	8.6
	8.01	8.36	7.77
	11.49	8.86	7.16
	10.23	7.68	5.93
	23.48	6.68	6.48
	6.01	7.05	5.59
	7.41	11.38	10.18
	7.24	7.13	6.81
	6.23	6.35	8.72
	9.5	7.2	7.43
	9.76	5.2	6.54
	6.44	7.35	6.65
	6.78	8.49	8.29
	6.49	6.38	7.9
	6.24	7.89	6.98
	11.18	6.5	9.69
	8.66	6.31	11.85
	12.1	7.77	11.12
	11.63	7.55	7.62
	12.34	8.31	8.72
	10.81	8.67	5.69
	11.22	11.9	6.12
	8.11	11.9	5.67
	5.73	11.87	6.24
	10.31	8.15	6.6
	7.95	7.91	6.12
	7.05	7.8	8.57
	6.24	8.63	7.53
	7.14	6.64	8.78
	6.63	12.91	12
	8.73	7.35	7.62
	9.95	10.64	5.93
	9.52	14.26	8.9
	10.4	12.59	8.91
	10.76	8.97	8.58
	7.08	9.02	7.73
	8.55	7.01	11.34
	6.14	5.86	8.47
	7.41	10.44	9.42
	6.31	8.87	7.47
	5.67	11.14	16.39
	6.35	7.26	8.3
	7.65	7.26	7.2
	10.8	12.02	9.24
	6.69	6.51	6.86
	8.33	9	10.25
	9.03	6.83	9.24
	6.63	7.41	14.68
	6.84	8.51	8.11
	16.97	8.45	8.6
	12.13	8.39	9.51
	14.28	7.35	11.87
	10.82	6.07	8.09
	11.59	7.22	8.09
	13.31	8.32	7.18
	10.4	7.81	10.97
	10.25	12.82	8.48
	20.36	10.35	7.46
	13.71	7.41	10.12
	14.79	9.4	8.68
	11.52	8.22	8.8
	8.56	12.56	8.77
	11.18	9.83	6.95
	9.73	8.64	7.18
	10.65	9.12	8.69
	7.28	9.54	8.36
	8.24	11.11	11.12
	9.5	8.15	8.86
	17.18	9.15	7.6
	5.19	7.54	7.2
	5.92	13.22	5.99
	6.41	9.15	7.63
	8.75	13.87	7.77
	5.83	8.97	10.36
	11.28	10.85	9.35
	8.1	10.87	9.92
	7.13	14.12	6.79
	8.81	10.96	7.28
	5.53	10.65	9.99
	7.32	10.17	10.02
	10.21	7.57	8.09
	6.54	10.66	9.8
	10.33	7.93	9.8
	9.98	5.95	13.44
	11.3	7.83	8.8
	7.19	6.52	8.3
	9.19	7.67	5.67
	7.69	7.99	10.01
	10.62	6.67	8.96
	7.58	9.84	7.37
	6.96	6.28	10.2
	9.04	8.6	7.73
	9.11	6.27	7.36
	7.54	10.55	7.47
	9.94	8.55	8.05
	13.65	7.09	7.18
	9.95	7.96	14.13
	12.1	5.93	7.01
	7.09	6.31	7.92
	14.82	10.36	9.36
	12.37	7.28	17.64
	8.12	9.9	8.4
	6.33	9.12	9.36
	5.9	5.41	7.45
	7.2	11.12	9.47
	8.78	7.58	7.77
	6.55	7.63	6.8
	9.77	7.23	13.33
	7.77	11.44	8
	7.31	8.15	9.7
	9.38	6.47	7.16
	5.63	8.34	5.87
	6.29	8	6.79
	8.41	7.11	5.33
	6.21	9.3	7.21
	8.81	9.04	10.8
	11.23	9.54	6.86
	7.92	5.82	7.84
	9.54	8.53	8.6
	14.35	9.78	12.22
	10.49	9.89	12.44
	12.13	7.12	6.86
	14.04	5.22	7.01
	10.81	6.5	5.49
	5.13	6.55	8.11
	5.67	9.19	7.2
	6.93	8.73	9.42
	7.39	5.02	8.1
	7.81	5.81	8.68
	13.46	7.23	5.85
	8.27	10.94	6.79
	7.64	8.41	6.26
	7.23	7.34	7.25
	12.14	5.86	6.43
	9.67	6.22	5.65
	13.63	5.46	6.91
	10.95	6.39	5.87
	8.42	7.62	6.03
	8.11	7.37	5.91
	12.28	7.74	5.67
	5.73	18.43	10.14
	9.87	7.36	6.79
	6.91	8.55	5.49
	14.03	6.66	7.54
	6.51	5.86	6.22
	9.14	9.26	5.48
	7.91	8.45	7.75
	8.31	12.27	6.97
	8.47	8.77	11.46
	8.66	8.35	5.09
	6.85	8.13	8.3
	8.08	8.51	7.69
	8.6	7.13	8.85
	7.98	8.07	14.17
	9.04	9.88	13.78
	11	9.78	7.74
	8.56	6.24	16.52
	7.47	8.48	8.18
	7.96	7.27	7.36
	8.33	7.63	9.27
	25.76	7.47	19.13
	21.13	7.18	10.12
	9.44	9.09	11.8
	12.67	7.26	5.96
	17.06	8.71	8.18
	4.73	8.02	5.99
	11.78	9.34	6.34
	10.78	8.1	4.54
	7.42	9.77	7.95
	9.37	6.99	6.81
	8.49	8.01	5.87
	7.52	6.51	5.9
	11.7	7.42	8.36
	9.5	14.13	6.86
	12.32	7.83	5.96
	12.91	7.4	4.66
	10.17	12.14	6.58
	8.78	6.93	6.66
	5.58	7.15	9.83
	6.85	8.39	9.24
	5.39	6.97	7.45
	8.63	9.15	11.38
	12.16	7.46	6.22
	11.69	9.91	8.8
	6.61	10.82	5.62
	8.93	7.14	7.77
	10.69	7.03	6.66
	7.84	6.05	5.73
	8.67	5.83	10.15
	9.7	7.94	9.4
	8.75	7.02	9.92
	8.89	5.6	8.52
	8.43	5.16	7.6
	6.85	9.82	7.06
	6.84	8.93	9.77
	8.42	7.05	7.37
	8.74	9.54	8
	8.38	7.12	11.6
	10.25	9.01	9.63
	7.71	7.87	9.31
	9.8	6.23	12.62
	12.76	11.26	10.75
	7.51	11.17	8.18
	11.86	10.51	10.95
	8.72	8.64	7.9
	11.22	9.29	7.46
	8.49	7.12	8.89
	7.83	9.94	13.62
	7.93	10.33	11.92
	9.66	17.95	9.7
	8.95	8.47	8.39
	7.96	11.32	10.13
	9.49	7.22	10.26
	10.58	7.84	8.68
	9.84	6.85	7.75
	12.51	8.13	9.01
	12	7.82	5.48
	14.75	5.84	16.06
	5.78	7.13	10.41
	8.49	7.21	9.95
	9.43	8.63	10.41
	11.78	8.64	6.84
	7.87	4.75	6.57
	11.45	7.09	7.06
	10.33	6.83	8.11
	8.77	6.65	8.13
	9.2	6.42	5.7
	8.33	8.69	6.86
	12.55	11.73	5.99
	10.75	8.98	7.45
	9.49	7.96	6.81
	8.12	8.97	8.03
	9.36	6.73	6.02
	6.82	8.58	5.81
	9.26	8.64	7.66
	19.86	7.87	6.73
	12.01	7.36	6.12
	7.28	6.44	8.22
	17.75	6.09	8.22
	7.12	9.92	8.55
	9.79	6.18	8.22
	10.68	7.11	6.84
	13.14	5.44	6.46
	8.1	7.23	6.31
	9.95	7.03	9.55
	14.6	9.15	12.36
	11.8	9.85	8.96
	8.34	8.38	6.88
	11.03	12.64	6.2
	9.54	8.35	7.6
	11.46	8.59	8.13
	9.57	9.65	8.12
	9.07	6.05	6.79
	13.29	5.17	13.29
	10.25	6.05	6.57
	8.3	9.43	6.46
	8.7	6.63	7.99
	9.34	7.99	6.58
	13.09	6.17	5.41
	7.37	5.33	7.6
	15.58	5.96	8.58
	8.2	5.89	8.02
	15.78	7.42	7.51
	8.07	8.77	6.17
	14.84	6.28	6.25
	10.43	7.49	7.81
	8.83	9.52	7.19
	10.07	6.5	8.63
	11.83	8.16	7.45
	11.83	10.31	7.77
	10.7	8.08	6.39
	12.15	6.87	8.08
	8.11	8.47	5.54
	16.02	8.33	6.74
	10.33	11.86	5.53
	11.52	8.41	9.57
	9.68	6.98	4.66
	8.66	9.96	5.81
	9.35	6.1	5.41
	8.88	7.32	6.34
	5.87	7.74	12.53
	9.33	8.06	5.87
	7.5	5.17	10.65
	7.46	5.67	12.36
	9.18	7.67	8.16
	10.58	8.65	11.23
	6.96	9.79	7.32
	14.84	8.91	7.05
	25.04	17.21	6.93
	7.27	13.56	6.54
	8.32	7.58	5.74
	10.37	7.12	6.17
	10.35	8.72	6.73
	9.06	9.6	7.15
	10.89	8.97	6.74
	8.59	6.57	6.82
	6.65	7.48	8.03
	6.12	6.73	8.77
	6.44	11.04	9.03
	9.28	4.56	8.51
	20.32	18.77	10.03
	9.08	10.23	9.75
	10.92	9.55	17.92
	9.86	8.33	6.98
	8.58	7.29	9.44
	11.83	7.67	8.22
	11.6		7.13
	6.83		7.52
	13.09		9.95
	10.09		7.09
	19.53		6.77
	7.8		6.01
	9.35		6.19
	12.62		7.66
	12.49		6.46
	10.94		8.89
	5.87		7.3
	6.81		8.15
	6.2		9.22
	7.19		7.81
	7.94		7.17
	6.74		5.6
	11.09		6.39
	7.13		6.53
	9.21		8.09
	7.9		4.96
	8.82		8.08
	7.8		8.18
	7.43		9.27
	20.3		9.3
	6.79		8.94
	10.69		9.31
	9.87		10.03
	8.32		8.69
	9.85		8.98
	6.98		8.74
	12.98		8.47
	13.7		10.12
	5.55		8.8
	8.12		7.17
	8.84		9.42
			8.93
			11.03
			7.21
			9.11
			9.24
			8.57
			8.39
			8.53
			10.86
			10.84
			10.27
			7.96
			9.42
			9.41
			7.21
			8.77
			8.59
			7.46
			10.55
			7.21
			5.93
			10.8
			8.05
			8.24
			8
			7.34
			8.11
			6.21
			6.62
			9.39
			6.52
			8.18
			8.3
			7.83
			9.84
			10.65
			8.56
			14.76
			7.72
			9.37
			7.77
			5.83
			7.77
			5.46
			5.21
			6.2
			6.92
			6.21
			6.57
			6.23
			6.21
			5.7
			6.52
			7.74
			6.55
			8.59
			8.01
			6.9
			8.11
			9.58
			8.93
			9.44
			14.02
			8.02
			7
			7.78
			7.34
			8.62
			10.93
			5.67
			6.83
			10.37
			9.15
			8.11
			8.01
			8.28
			12.68
			7.72
			7.96
			11.46
			7.48
			8.09
			5.11
			7
			8.97
			10.55
			9.25
			7.96
			7.56
			7.22
			7.31
			6.78
			6.45
			7.74
			8.36
			7.74
			4.92
			6.7
			6.45
			7.09
			6.67
			7.08
			8.96
			6.88
			6.88
			7.12
			7.25
			10.21
			7.81
			9.84
			8.26
			7.45
			6.34
			7.09
			7.87
			7.42
			7.51
			10.29
			5.35
			8.18
			7.56
			5.35
			10.07
			7.42
			7.9
			7.51
			7.42
			7.91
			6.96
			7.59
			8.44
			7.9
			5.95
			10.02
			5.13
			5.46
			6.01
			6.1
			5.51
			5.11
			6.22
			6.54
			5.5
			6.7
			6.34
			7.46
			9.52
			7.25
			8.69
			10.02
			6.1
			7.86
			6.88
			11.12
			11.78
			8.83
			8.29
			7.22
			7.76
			8.98
			7.8
			9.12
			12.9
			8.27
			9.61
			10.62
			11.48
			5.93
			5.93
			7.86
			7.46
			5.13
			5.55
			6.9
			8.04
			7.96
			6.24
			7.48
			5.39
			4.82
			8.26
			11.4
			9.45
			6.69
			8.3
			8.5
			9.2
			7.25
			6.77
			10.26
			6.07
			7.62
			7.42
			11.61
			10.02
			8.48
			6.51
			5.81
			7.25
			9.4
			7.77
			13.57
			10.77

## Sheet: ExFig.1
Ex_Fig.1b
	hours	mock					estradiol						ftest	ttest
	6:00:00	0.903127	1.09278	1.1042	1.074	0.85441	27.436	14.2511	10.9891	56.8071	35.8276		9.87957e-09	0.0273485	p < 0.05
	8:00:00	1.02314	0.893785	0.954621	0.906262	1.264	31.0818	15.3802	34.8479	20.8648	28.5022		8.15651e-07	0.00205771	p < 0.01
	10:00:00	1.24401	1.24401	1.07177	0.913831	0.659754	23.9176	76.1093	64.4452	54.1917	52.5275		1.57516e-07	0.00357618	p < 0.01
	24:00:00	1.09202	0.905634	1.02598	1.0367	0.950659	65.6626	128.623	109.668	166.803	92.8609		8.49203e-11	0.0027886	p < 0.01
Ex_Fig1c	WSB			FAMA			TGG1			BIM1			TMM			POLAR			EPF1			SCAP1
	WT	scrm		WT	scrm		WT	scrm		WT	scrm		WT	scrm		WT	scrm		WT	scrm		0.814508	0.1501
	0.889459	0.212569		0.875998	0.285983		0.877214	0.319968		0.929805	0.366021		0.941478	0.445346		0.901875	0.45882		0.942785	0.173139		1.40834	0.155933
	1.14552	0.328964		1.35566	0.312949		0.93368	0.245025		1.17284	0.420448		1.089	0.569592		0.76897	0.570777		1.1607	0.26334		1.00278	0.10988
	0.914465	0.208194		1.01677	0.286976		1.36226	0.283417		0.895025	0.366021		1.14314	0.504526		1.21925	0.543744		0.82645	0.240649		0.922742	0.219
	1.07998	0.391206		0.762601	0.360732		0.920826	0.257207		1.1487	0.368567		0.845572	0.565657		0.973329	0.549427		1.01396	0.229251		0.942131	0.184156
	0.993781	0.551335		1.08598	0.441046		0.973329	0.366275		0.891929	0.512278		1.00905	0.610473		1.21504	0.597082		1.09051	0.219151
	ftest	0.611416			0.0339281			0.0198079			0.151603			0.271118			0.0239252			0.0221443			0.0259041
	ttest	3.27232e-05	*		0.00168359	*		0.000851954	*		2.37382e-05	*		5.44207e-05	*		0.00471837	*		9.18698e-05	*		0.00340117	*
		p < 0.01			p < 0.01			p < 0.01			p < 0.01			p < 0.01			p < 0.01			p < 0.01			p < 0.01

## Sheet: ExFig.2
Ex_Fig2d	WT	scrm scrm2		ftest	ttest
	1.06	0.02		0.01	0.00216828	p < 0.01
	1.04	0.02
	0.91	0.01
Ex_Fig.2e		Col-0			SCRMpro:GFP-SCRM				ftest	ttest
	WSB_Pro	0.0024	0.0014	0.0016	0.0068	0.0043	0.0046		0.261275	0.0153244	p < 0.05
	WSB_3'-UTR	0.002	0.002	0.0018	0.0017	0.0018	0.0009		0.103896	0.185843
	TMM	0.0008	0.0006	0.0007	0.0041	0.0034	0.003		0.0625	0.00101666	p < 0.01
	NC	0.0015	0.0032	0.003	0.0011	0.0029	0.0012		0.915194	0.35263

## Sheet: ExFig.5
Ex_Fig5b	WT	wsb-1	wsb-2	wsb-3	wsb-4	wsb-5	wsb-6	wsb-7	wsb-8	wsb-9
	0.865203	4.95e-05	5.6e-06	1.23e-05	1.96e-05	5.17e-05	4.16e-06	2.47e-05	1.55e-05	3.62e-05
	1.26381	4.27e-05	2.15e-05	2.39e-05	2.96e-05	3.87e-05	5.75e-05	9.75e-06	2.19e-05	9.3e-05
	0.914536	1.59e-05	5.44e-05		1.79e-05	2.95e-06	8.51e-06	1.53e-05	5.95e-06	5.33e-05
	Tukey's multiple comparisons test	Mean Diff.	95.00% CI of diff.	Below threshold?	Summary	Adjusted P Value
	WT vs. wsb-1	1.014	0.8094 to 1.220	Yes	****	<0.0001	A-B
	WT vs. wsb-2	1.014	0.8094 to 1.220	Yes	****	<0.0001	A-C
	WT vs. wsb-3	1.014	0.7853 to 1.244	Yes	****	<0.0001	A-D
	WT vs. wsb-4	1.014	0.8095 to 1.220	Yes	****	<0.0001	A-E
	WT vs. wsb-5	1.014	0.8094 to 1.220	Yes	****	<0.0001	A-F
	WT vs. wsb-6	1.014	0.8094 to 1.220	Yes	****	<0.0001	A-G
	WT vs. wsb-7	1.014	0.8095 to 1.220	Yes	****	<0.0001	A-H
	WT vs. wsb-8	1.015	0.8095 to 1.220	Yes	****	<0.0001	A-I
	WT vs. wsb-9	1.014	0.8094 to 1.219	Yes	****	<0.0001	A-J
	wsb-1 vs. wsb-2	8.867e-06	-0.2050 to 0.2051	No	ns	>0.9999	B-C
	wsb-1 vs. wsb-3	1.793e-05	-0.2292 to 0.2293	No	ns	>0.9999	B-D
	wsb-1 vs. wsb-4	1.367e-05	-0.2050 to 0.2051	No	ns	>0.9999	B-E
	wsb-1 vs. wsb-5	4.917e-06	-0.2050 to 0.2050	No	ns	>0.9999	B-F
	wsb-1 vs. wsb-6	1.264e-05	-0.2050 to 0.2051	No	ns	>0.9999	B-G
	wsb-1 vs. wsb-7	1.945e-05	-0.2050 to 0.2051	No	ns	>0.9999	B-H
	wsb-1 vs. wsb-8	2.158e-05	-0.2050 to 0.2051	No	ns	>0.9999	B-I
	wsb-1 vs. wsb-9	-2.48e-05	-0.2051 to 0.2050	No	ns	>0.9999	B-J
	wsb-2 vs. wsb-3	9.067e-06	-0.2292 to 0.2293	No	ns	>0.9999	C-D
	wsb-2 vs. wsb-4	4.8e-06	-0.2050 to 0.2050	No	ns	>0.9999	C-E
	wsb-2 vs. wsb-5	-3.95e-06	-0.2050 to 0.2050	No	ns	>0.9999	C-F
	wsb-2 vs. wsb-6	3.777e-06	-0.2050 to 0.2050	No	ns	>0.9999	C-G
	wsb-2 vs. wsb-7	1.058e-05	-0.2050 to 0.2051	No	ns	>0.9999	C-H
	wsb-2 vs. wsb-8	1.272e-05	-0.2050 to 0.2051	No	ns	>0.9999	C-I
	wsb-2 vs. wsb-9	-3.367e-05	-0.2051 to 0.2050	No	ns	>0.9999	C-J
	wsb-3 vs. wsb-4	-4.267e-06	-0.2292 to 0.2292	No	ns	>0.9999	D-E
	wsb-3 vs. wsb-5	-1.302e-05	-0.2293 to 0.2292	No	ns	>0.9999	D-F
	wsb-3 vs. wsb-6	-5.29e-06	-0.2293 to 0.2292	No	ns	>0.9999	D-G
	wsb-3 vs. wsb-7	1.517e-06	-0.2292 to 0.2292	No	ns	>0.9999	D-H
	wsb-3 vs. wsb-8	3.65e-06	-0.2292 to 0.2292	No	ns	>0.9999	D-I
	wsb-3 vs. wsb-9	-4.273e-05	-0.2293 to 0.2292	No	ns	>0.9999	D-J
	wsb-4 vs. wsb-5	-8.75e-06	-0.2051 to 0.2050	No	ns	>0.9999	E-F
	wsb-4 vs. wsb-6	-1.023e-06	-0.2050 to 0.2050	No	ns	>0.9999	E-G
	wsb-4 vs. wsb-7	5.783e-06	-0.2050 to 0.2050	No	ns	>0.9999	E-H
	wsb-4 vs. wsb-8	7.917e-06	-0.2050 to 0.2051	No	ns	>0.9999	E-I
	wsb-4 vs. wsb-9	-3.847e-05	-0.2051 to 0.2050	No	ns	>0.9999	E-J
	wsb-5 vs. wsb-6	7.727e-06	-0.2050 to 0.2051	No	ns	>0.9999	F-G
	wsb-5 vs. wsb-7	1.453e-05	-0.2050 to 0.2051	No	ns	>0.9999	F-H
	wsb-5 vs. wsb-8	1.667e-05	-0.2050 to 0.2051	No	ns	>0.9999	F-I
	wsb-5 vs. wsb-9	-2.972e-05	-0.2051 to 0.2050	No	ns	>0.9999	F-J
	wsb-6 vs. wsb-7	6.807e-06	-0.2050 to 0.2050	No	ns	>0.9999	G-H
	wsb-6 vs. wsb-8	8.94e-06	-0.2050 to 0.2051	No	ns	>0.9999	G-I
	wsb-6 vs. wsb-9	-3.744e-05	-0.2051 to 0.2050	No	ns	>0.9999	G-J
	wsb-7 vs. wsb-8	2.133e-06	-0.2050 to 0.2050	No	ns	>0.9999	H-I
	wsb-7 vs. wsb-9	-4.425e-05	-0.2051 to 0.2050	No	ns	>0.9999	H-J
	wsb-8 vs. wsb-9	-4.638e-05	-0.2051 to 0.2050	No	ns	>0.9999	I-J
Ex_Fig5c	WT	wsb-1	wsb-2	wsb-3	wsb-4	wsb-5	wsb-6	wsb-7	wsb-8	wsb-9
	0.849358	0.000115		8.42e-05				3.38e-10		1.91e-10
	1.08757	0.000328
	1.08256	3.47e-05	8.87e-08	8.19e-05
	Tukey's multiple comparisons test	Mean Diff.	95.00% CI of diff.	Below threshold?	Summary	Adjusted P Value
	WT vs. wsb-1	1.006	0.7065 to 1.306	Yes	***	0.0002	A-B
	WT vs. wsb-2	1.006	0.5825 to 1.431	Yes	**	0.0011	A-C
	WT vs. wsb-3	1.006	0.6712 to 1.342	Yes	***	0.0004	A-D
	WT vs. wsb-7	1.006	0.5825 to 1.431	Yes	**	0.0011	A-H
	WT vs. wsb-9	1.006	0.5825 to 1.431	Yes	**	0.0011	A-J
	wsb-1 vs. wsb-2	0.0001591	-0.4239 to 0.4242	No	ns	>0.9999	B-C
	wsb-1 vs. wsb-3	7.618e-05	-0.3351 to 0.3353	No	ns	>0.9999	B-D
	wsb-1 vs. wsb-7	0.0001592	-0.4239 to 0.4242	No	ns	>0.9999	B-H
	wsb-1 vs. wsb-9	0.0001592	-0.4239 to 0.4242	No	ns	>0.9999	B-J
	wsb-2 vs. wsb-3	-8.296e-05	-0.4498 to 0.4497	No	ns	>0.9999	C-D
	wsb-2 vs. wsb-7	8.836e-08	-0.5193 to 0.5193	No	ns	>0.9999	C-H
	wsb-2 vs. wsb-9	8.851e-08	-0.5193 to 0.5193	No	ns	>0.9999	C-J
	wsb-3 vs. wsb-7	8.305e-05	-0.4497 to 0.4498	No	ns	>0.9999	D-H
	wsb-3 vs. wsb-9	8.305e-05	-0.4497 to 0.4498	No	ns	>0.9999	D-J
	wsb-7 vs. wsb-9	1.47e-10	-0.5193 to 0.5193	No	ns	>0.9999	H-J
Ex_Fig5e	WT	wsb-1	wsb-2	wsb-3	wsb-4	wsb-5	wsb-6	wsb-7	wsb-8	wsb-9
	1	0.006653	0.007158	0.012054	0.019808	0.021357	0.073792	0.030139	0.022909	0.020283
	1	0.047517	0.074344	0.07261	0.099073	0.076749	0.067184	0.012001	0.003494	0.018092
	1	0.046039	0.031868	0.02734	0.034393	0.037928	0.0391	0.038495	0.027929	0.056688
	Tukey's multiple comparisons test	Mean Diff.	95.00% CI of diff.	Below threshold?	Summary	Adjusted P Value
	WT vs. wsb-1	0.9666	0.8933 to 1.040	Yes	****	<0.0001	A-B
	WT vs. wsb-2	0.9622	0.8889 to 1.036	Yes	****	<0.0001	A-C
	WT vs. wsb-3	0.9627	0.8893 to 1.036	Yes	****	<0.0001	A-D
	WT vs. wsb-4	0.9489	0.8756 to 1.022	Yes	****	<0.0001	A-E
	WT vs. wsb-5	0.9547	0.8813 to 1.028	Yes	****	<0.0001	A-F
	WT vs. wsb-6	0.94	0.8667 to 1.013	Yes	****	<0.0001	A-G
	WT vs. wsb-7	0.9731	0.8998 to 1.046	Yes	****	<0.0001	A-H
	WT vs. wsb-8	0.9819	0.9086 to 1.055	Yes	****	<0.0001	A-I
	WT vs. wsb-9	0.9683	0.8950 to 1.042	Yes	****	<0.0001	A-J
	wsb-1 vs. wsb-2	-0.004387	-0.07771 to 0.06894	No	ns	>0.9999	B-C
	wsb-1 vs. wsb-3	-0.003932	-0.07725 to 0.06939	No	ns	>0.9999	B-D
	wsb-1 vs. wsb-4	-0.01769	-0.09101 to 0.05563	No	ns	0.9963	B-E
	wsb-1 vs. wsb-5	-0.01194	-0.08526 to 0.06138	No	ns	0.9998	B-F
	wsb-1 vs. wsb-6	-0.02662	-0.09994 to 0.04670	No	ns	0.9458	B-G
	wsb-1 vs. wsb-7	0.006525	-0.06680 to 0.07985	No	ns	>0.9999	B-H
	wsb-1 vs. wsb-8	0.01529	-0.05803 to 0.08861	No	ns	0.9988	B-I
	wsb-1 vs. wsb-9	0.001715	-0.07161 to 0.07504	No	ns	>0.9999	B-J
	wsb-2 vs. wsb-3	0.0004553	-0.07287 to 0.07378	No	ns	>0.9999	C-D
	wsb-2 vs. wsb-4	-0.0133	-0.08662 to 0.06002	No	ns	0.9996	C-E
	wsb-2 vs. wsb-5	-0.007555	-0.08088 to 0.06577	No	ns	>0.9999	C-F
	wsb-2 vs. wsb-6	-0.02224	-0.09556 to 0.05109	No	ns	0.9821	C-G
	wsb-2 vs. wsb-7	0.01091	-0.06241 to 0.08423	No	ns	>0.9999	C-H
	wsb-2 vs. wsb-8	0.01968	-0.05364 to 0.09300	No	ns	0.9921	C-I
	wsb-2 vs. wsb-9	0.006102	-0.06722 to 0.07942	No	ns	>0.9999	C-J
	wsb-3 vs. wsb-4	-0.01376	-0.08708 to 0.05957	No	ns	0.9995	D-E
	wsb-3 vs. wsb-5	-0.00801	-0.08133 to 0.06531	No	ns	>0.9999	D-F
	wsb-3 vs. wsb-6	-0.02269	-0.09601 to 0.05063	No	ns	0.9795	D-G
	wsb-3 vs. wsb-7	0.01046	-0.06287 to 0.08378	No	ns	>0.9999	D-H
	wsb-3 vs. wsb-8	0.01922	-0.05410 to 0.09255	No	ns	0.9933	D-I
	wsb-3 vs. wsb-9	0.005647	-0.06768 to 0.07897	No	ns	>0.9999	D-J
	wsb-4 vs. wsb-5	0.005747	-0.06758 to 0.07907	No	ns	>0.9999	E-F
	wsb-4 vs. wsb-6	-0.008934	-0.08226 to 0.06439	No	ns	>0.9999	E-G
	wsb-4 vs. wsb-7	0.02421	-0.04911 to 0.09754	No	ns	0.9692	E-H
	wsb-4 vs. wsb-8	0.03298	-0.04034 to 0.1063	No	ns	0.8368	E-I
	wsb-4 vs. wsb-9	0.0194	-0.05392 to 0.09273	No	ns	0.9929	E-J
	wsb-5 vs. wsb-6	-0.01468	-0.08800 to 0.05864	No	ns	0.9991	F-G
	wsb-5 vs. wsb-7	0.01847	-0.05486 to 0.09179	No	ns	0.995	F-H
	wsb-5 vs. wsb-8	0.02723	-0.04609 to 0.1006	No	ns	0.9384	F-I
	wsb-5 vs. wsb-9	0.01366	-0.05967 to 0.08698	No	ns	0.9995	F-J
	wsb-6 vs. wsb-7	0.03315	-0.04018 to 0.1065	No	ns	0.833	G-H
	wsb-6 vs. wsb-8	0.04191	-0.03141 to 0.1152	No	ns	0.5935	G-I
	wsb-6 vs. wsb-9	0.02834	-0.04498 to 0.1017	No	ns	0.9233	G-J
	wsb-7 vs. wsb-8	0.008768	-0.06455 to 0.08209	No	ns	>0.9999	H-I
	wsb-7 vs. wsb-9	-0.004809	-0.07813 to 0.06851	No	ns	>0.9999	H-J
	wsb-8 vs. wsb-9	-0.01358	-0.08690 to 0.05975	No	ns	0.9995	I-J
Ex_Fig5f	WT	wsb-1	wsb-2	wsb-3	wsb-4	wsb-5	wsb-6	wsb-7	wsb-8	wsb-9
	1	0.020569	0.019205	0.033435	0.071385	0.048984	0.16009	0.073632	0.067007	0.061996
	1	0.023132	0.033564	0.032691	0.059969	0.06607	0.039296	0.018315	-0.02272	-0.04177
	1	0.137321	0.126221	0.102352	0.093719	0.077054	0.098662	0.072246	0.078764	0.084954
	Tukey's multiple comparisons test	Mean Diff.	95.00% CI of diff.	Below threshold?	Summary	Adjusted P Value
	WT vs. wsb-1	0.9397	0.8034 to 1.076	Yes	****	<0.0001	A-B
	WT vs. wsb-2	0.9403	0.8041 to 1.077	Yes	****	<0.0001	A-C
	WT vs. wsb-3	0.9438	0.8076 to 1.080	Yes	****	<0.0001	A-D
	WT vs. wsb-4	0.925	0.7888 to 1.061	Yes	****	<0.0001	A-E
	WT vs. wsb-5	0.936	0.7997 to 1.072	Yes	****	<0.0001	A-F
	WT vs. wsb-6	0.9007	0.7644 to 1.037	Yes	****	<0.0001	A-G
	WT vs. wsb-7	0.9453	0.8090 to 1.081	Yes	****	<0.0001	A-H
	WT vs. wsb-8	0.959	0.8228 to 1.095	Yes	****	<0.0001	A-I
	WT vs. wsb-9	0.9649	0.8287 to 1.101	Yes	****	<0.0001	A-J
	wsb-1 vs. wsb-2	0.0006773	-0.1355 to 0.1369	No	ns	>0.9999	B-C
	wsb-1 vs. wsb-3	0.004181	-0.1320 to 0.1404	No	ns	>0.9999	B-D
	wsb-1 vs. wsb-4	-0.01468	-0.1509 to 0.1215	No	ns	>0.9999	B-E
	wsb-1 vs. wsb-5	-0.003695	-0.1399 to 0.1325	No	ns	>0.9999	B-F
	wsb-1 vs. wsb-6	-0.03901	-0.1752 to 0.09722	No	ns	0.9877	B-G
	wsb-1 vs. wsb-7	0.00561	-0.1306 to 0.1418	No	ns	>0.9999	B-H
	wsb-1 vs. wsb-8	0.01932	-0.1169 to 0.1555	No	ns	>0.9999	B-I
	wsb-1 vs. wsb-9	0.02528	-0.1109 to 0.1615	No	ns	0.9995	B-J
	wsb-2 vs. wsb-3	0.003504	-0.1327 to 0.1397	No	ns	>0.9999	C-D
	wsb-2 vs. wsb-4	-0.01536	-0.1516 to 0.1209	No	ns	>0.9999	C-E
	wsb-2 vs. wsb-5	-0.004373	-0.1406 to 0.1319	No	ns	>0.9999	C-F
	wsb-2 vs. wsb-6	-0.03969	-0.1759 to 0.09654	No	ns	0.9862	C-G
	wsb-2 vs. wsb-7	0.004932	-0.1313 to 0.1412	No	ns	>0.9999	C-H
	wsb-2 vs. wsb-8	0.01865	-0.1176 to 0.1549	No	ns	>0.9999	C-I
	wsb-2 vs. wsb-9	0.0246	-0.1116 to 0.1608	No	ns	0.9996	C-J
	wsb-3 vs. wsb-4	-0.01887	-0.1551 to 0.1174	No	ns	>0.9999	D-E
	wsb-3 vs. wsb-5	-0.007877	-0.1441 to 0.1283	No	ns	>0.9999	D-F
	wsb-3 vs. wsb-6	-0.04319	-0.1794 to 0.09304	No	ns	0.9761	D-G
	wsb-3 vs. wsb-7	0.001428	-0.1348 to 0.1377	No	ns	>0.9999	D-H
	wsb-3 vs. wsb-8	0.01514	-0.1211 to 0.1514	No	ns	>0.9999	D-I
	wsb-3 vs. wsb-9	0.0211	-0.1151 to 0.1573	No	ns	0.9999	D-J
	wsb-4 vs. wsb-5	0.01099	-0.1252 to 0.1472	No	ns	>0.9999	E-F
	wsb-4 vs. wsb-6	-0.02433	-0.1606 to 0.1119	No	ns	0.9996	E-G
	wsb-4 vs. wsb-7	0.02029	-0.1159 to 0.1565	No	ns	>0.9999	E-H
	wsb-4 vs. wsb-8	0.03401	-0.1022 to 0.1702	No	ns	0.9953	E-I
	wsb-4 vs. wsb-9	0.03996	-0.09626 to 0.1762	No	ns	0.9856	E-J
	wsb-5 vs. wsb-6	-0.03531	-0.1715 to 0.1009	No	ns	0.9939	F-G
	wsb-5 vs. wsb-7	0.009305	-0.1269 to 0.1455	No	ns	>0.9999	F-H
	wsb-5 vs. wsb-8	0.02302	-0.1132 to 0.1592	No	ns	0.9998	F-I
	wsb-5 vs. wsb-9	0.02898	-0.1072 to 0.1652	No	ns	0.9986	F-J
	wsb-6 vs. wsb-7	0.04462	-0.09161 to 0.1808	No	ns	0.9707	G-H
	wsb-6 vs. wsb-8	0.05833	-0.07789 to 0.1946	No	ns	0.8704	G-I
	wsb-6 vs. wsb-9	0.06429	-0.07194 to 0.2005	No	ns	0.7984	G-J
	wsb-7 vs. wsb-8	0.01371	-0.1225 to 0.1499	No	ns	>0.9999	H-I
	wsb-7 vs. wsb-9	0.01967	-0.1166 to 0.1559	No	ns	>0.9999	H-J
	wsb-8 vs. wsb-9	0.005957	-0.1303 to 0.1422	No	ns	>0.9999	I-J
Ex_Fig5g	WT	wsb-1	wsb-2	wsb-3	wsb-1/wsb-2	wsb-1/wsb-3
	1.31545	0.018696	0.050727	0.009305	0.015046	0.01197
	0.612262	0.012948	0.054368	0.006812	0.017404	0.008406
	1.24162	0.009858	0.054493	0.003575	0.024784	0.009435
	Tukey's multiple comparisons test	Mean Diff.	95.00% CI of diff.	Below threshold?	Summary	Adjusted P Value
	WT vs. wsb-1	1.043	0.6098 to 1.475	Yes	****	<0.0001	A-B
	WT vs. wsb-2	1.003	0.5705 to 1.436	Yes	****	<0.0001	A-C
	WT vs. wsb-3	1.05	0.6171 to 1.483	Yes	****	<0.0001	A-D
	WT vs. wsb-1/wsb-2	1.037	0.6046 to 1.470	Yes	****	<0.0001	A-E
	WT vs. wsb-1/wsb-3	1.047	0.6137 to 1.479	Yes	****	<0.0001	A-F
	wsb-1 vs. wsb-2	-0.03936	-0.4721 to 0.3934	No	ns	0.9995	B-C
	wsb-1 vs. wsb-3	0.00727	-0.4255 to 0.4400	No	ns	>0.9999	B-D
	wsb-1 vs. wsb-1/wsb-2	-0.005244	-0.4380 to 0.4275	No	ns	>0.9999	B-E
	wsb-1 vs. wsb-1/wsb-3	0.003897	-0.4289 to 0.4367	No	ns	>0.9999	B-F
	wsb-2 vs. wsb-3	0.04663	-0.3861 to 0.4794	No	ns	0.999	C-D
	wsb-2 vs. wsb-1/wsb-2	0.03412	-0.3986 to 0.4669	No	ns	0.9998	C-E
	wsb-2 vs. wsb-1/wsb-3	0.04326	-0.3895 to 0.4760	No	ns	0.9993	C-F
	wsb-3 vs. wsb-1/wsb-2	-0.01251	-0.4453 to 0.4202	No	ns	>0.9999	D-E
	wsb-3 vs. wsb-1/wsb-3	-0.003373	-0.4361 to 0.4294	No	ns	>0.9999	D-F
	wsb-1/wsb-2 vs. wsb-1/wsb-3	0.009141	-0.4236 to 0.4419	No	ns	>0.9999	E-F
Ex_Fig5h	WT	wsb-1	wsb-2	wsb-3	wsb-1/wsb-2	wsb-1/wsb-3
	1.19104	5.3e-05		0.000137		1.3e-08
	0.641219	9.92e-06		2.88e-05	2.23e-05	0.000149
	1.30939					6.05e-08
	Tukey's multiple comparisons test	Mean Diff.	95.00% CI of diff.	Below threshold?	Summary	Adjusted P Value
	WT vs. wsb-1	1.047	0.3423 to 1.752	Yes	**	0.0081	A-B
	WT vs. wsb-3	1.047	0.3422 to 1.752	Yes	**	0.0081	A-D
	WT vs. wsb-1/wsb-2	1.047	0.1556 to 1.939	Yes	*	0.0249	A-E
	WT vs. wsb-1/wsb-3	1.047	0.4167 to 1.678	Yes	**	0.0046	A-F
	wsb-1 vs. wsb-3	-5.144e-05	-0.7722 to 0.7721	No	ns	>0.9999	B-D
	wsb-1 vs. wsb-1/wsb-2	9.16e-06	-0.9457 to 0.9457	No	ns	>0.9999	B-E
	wsb-1 vs. wsb-1/wsb-3	-1.823e-05	-0.7049 to 0.7049	No	ns	>0.9999	B-F
	wsb-3 vs. wsb-1/wsb-2	6.06e-05	-0.9457 to 0.9458	No	ns	>0.9999	D-E
	wsb-3 vs. wsb-1/wsb-3	3.321e-05	-0.7049 to 0.7049	No	ns	>0.9999	D-F
	wsb-1/wsb-2 vs. wsb-1/wsb-3	-2.739e-05	-0.8917 to 0.8916	No	ns	>0.9999	E-F
Ex_Fig5i
	WT	erf51-1	pERF51:ERF51-mVENUS in erf51-1_#13			Tukey's multiple comparisons test	Mean Diff.	95.00% CI of diff.	Below threshold?	Summary	Adjusted P Value
	0.851323	0.0012	1.33587			WT vs. erf51-1	1.026	0.3264 to 1.725	Yes	**	0.0098	A-B
	1.40228	0.001488	0.807263			WT vs. Column C	0.1005	-0.5989 to 0.7999	No	ns	0.9001	A-C
	0.837665	0.011263	0.646674			erf51-1 vs. Column C	-0.9253	-1.625 to -0.2259	Yes	*	0.0157	B-C
Ex_Fig5j	WT	erf51-1	pERF51:ERF51-mVENUS in erf51-1_#13		ftest	0.263449
	0.962224		1.87182		ttest	0.693515
	1.27554		0.873237
	0.814759		0.783377

## Sheet: ExFig.6
Ex_Fig6g
	TGG1	WT	wsb		ttest
		0.957058	1.4157e-05		3.26742e-06	p < 0.01
		0.796854	1.0198e-05
		0.825474	9.7657e-06
		1.13014	2.2529e-05
		1.05586
		1.25059
		1.06445
	TGG2	WT	wsb
		0.975475	1.4218e-06		5.79236e-07	p < 0.01
		1.08067	1.3965e-07
		0.782877	5.8487e-08
		1.09905	1.8049e-08
		1.10805	7.6708e-09
		0.921023	1.1856e-08
		1.08031	9.2247e-07
	HIPP20	WT	wsb
		1.1026	0.00795382		3.39981e-06	p < 0.01
		0.970807	0.00457817
		0.742052	0.00166359
		1.05126	0.00626619
		0.92102	0.00600374
		1.272	0.00750171
		1.02224	0.00420168

## Sheet: ExFig.7
Ex_Fig7a	S_Fig.6a	FAMA						TGG1						TGG2
		estrogen -	estrogen +		ftest	ttest		estrogen -	estrogen +		ftest	ttest		estrogen -	estrogen +		ftest	ttest
		0.74	3792.8		8.72722e-41	1.77573e-10	p < 0.01	0.8	35.13		7.70853e-15	3.94784e-07	p < 0.01	0.526	9.602		7.28322e-07	3.90129e-08	p < 0.01
		0.98	3204.12					0.49	23.83					0.499	11.66
		0.71	3332.48					0.96	31.15					0.966	12.85
		1.17	3621.52					0.91	32.78					0.8706	14.655
		0.99	6247.43					1.71	30.72					1.9816	13.993
		1.4	6189.96					1.36	17.69					1.914	6.65
		1.26	3402.5					1.3	53.49					1.4306	11.004
		0.67	2815.25					0.93	12.05					0.152	6.306
		0.73	4131.3					0.95	30.16					1.5583	8.7543
		1.26	3490.09					1.16	19.53					1.2894	6.8685
		1.04	2513.9					0.57	11.51					0.9954	4.103
		0.66	3059.43					0.77	10.11					1.3318	5.7491
		1.46	3546.99					2.13	19.9					2.0562	6.1333
			3052.37						11.75						4.89056
			4208.38						37.3						9.66878
			3116.51						19.4						6.57352
			2620.66						16.39						7.09433
Ex_Fig7f			WSB-mV	SCAP1-mV		ftest	3.50292e-05
			11.3208	12.5		ttest	1.67095e-53	p < 0.01
			11.3208	15.3846
			13.2075	18.2692
			10.3774	21.1538
			9.43396	14.4231
			9.43396	21.1538
			10.3774	19.2308
			9.43396	15.3846
			11.3208	18.2692
			7.54717	23.0769
			11.3208	18.2692
			11.3208	15.3846
			7.54717	18.2692
			9.43396	19.2308
			12.2642	19.2308
			9.43396	14.4231
			12.2642	20.1923
			12.2642	17.3077
			8.49057	11.5385
			11.3208	14.4231
			9.43396	12.5
			11.1111	21.1538
			7.40741	16.3462
			7.40741	19.2308
			10.1852	11.5385
			9.25926	22.1154
			9.25926	17.3077
			10.1852	14.4231
			11.1111	13.4615
			11.1111	21.1538
			8.33333	16.3462
			11.1111	15.6863
			9.25926	15.6863
			12.963	13.7255
			11.1111	17.6471
			12.037	16.6667
			10.1852	19.6078
			8.33333	16.6667
			10.1852	19.6078
			11.1111	14.7059
			11.1111	18.6275
			10.1852	15.6863
			9.83607	15.6863
			11.4754	11.7647
			14.7541	13.7255
			11.4754	13.7255
			9.83607	9.80392
			9.83607	16.6667
			14.7541	15.6863
			8.19672	16.6667
			14.7541	19.6078
			13.1148	15.6863
			12.2951	18.6275
			14.7541	19.6078
			16.3934	19.6078
			11.4754	15.6863
			11.4754	15.6863
			8.19672	14.0625
			9.01639	15.625
			14.7541	17.9688
			13.1148	20.3125
			9.62963	17.1875
			8.88889	17.9688
			9.25926	18.75
			9.25926	20.3125
			13.3333	19.5312
			7.69231	11.7188
			10	19.5312
			9.23077	23.4375
			8.84615	19.5312
			9.23077	16.4062
			10	17.9688
			10.7692	21.0938
			11.7647	15.625
			11.7647	12.5
			12.9412	21.0938
			7.64706	17.1875
			8.82353	13.2812
			12.9412	19.5312
			11.7647	17.1875
			7.64706	17.1875
			10	19.5312
			13.5294	19.5312
			11.7647	21.875
			10.5882	16.4062
			11.1765	20.3125
			9.47368	21.0938
			10.5263	14.0625
			8.42105	20.3125
			8.42105	14.0625
			6.84211	11.7188
			10.5263	19.5312
			8.94737	15.625
			12.6316	18.75
			10.5263	17.9688
			8.94737	18.75
			10	14.0625
			11.5	21.0938
			12.5	14.8438
			8.5	14.8438
			12.5	15.625
			13.5	14.0625
			9	14.8438
			9	19.5312
			8.5	14.0625
			13.5	14.0625
			12	14.0625
			9.5	15.625
				18.75
				20.3125
				17.1875
				14.8438
				14.8438
				18.75
				19.5312
				17.1875
				14.8438
				16.4062
				14.0625
				12.5373
				14.3284
				17.9104
				12.5373
				17.9104
				19.7015
				18.5075
				12.5373
				17.3134
				20.2985
				17.9104
				11.3433
				17.3134
				11.9403
				16.1194
				18.5075

[truncated: 2 more sheets: ExFig.8, ExFig.10]
